# Supplementary material for: Transcriptional repression by FACT is linked to regulation of chromatin accessibility at the promoter of ES cells
Source: Life Sci Alliance. 2018 Jun 13;1(3):e201800085. doi: 10.26508/lsa.201800085 (PMC6238418; doi:10.26508/lsa.201800085)
Supplement: Supplementary file 3 [file LSA-2018-00085_TableS3.xlsx]

## Sheet: Retention Intron events_4
Retention intron events
chr1	9942025	9942391	.	0	-	Snhg6
chr1	171277447	171277804	.	0	-	Ppox
chr10	83610978	83611199	.	0	-	Appl2
chr10	93879540	93880138	.	0	-	Metap2
chr11	60730283	60730792	.	0	+	Mir5100
chr11	69601525	69602481	.	0	-	Atp1b2
chr11	69884322	69884680	.	0	-	Acap1
chr11	70649675	70650017	.	0	+	Rnf167
chr11	73037195	73037625	.	0	+	Camkk1
chr11	77472449	77472877	.	0	-	Ankrd13b
chr11	78074280	78074627	.	0	+	Eral1
chr11	78170873	78171298	.	0	-	Nek8
chr11	78314164	78314456	.	0	+	Spag5
chr11	98890700	98891612	.	0	+	Wipf2
chr11	116848901	116849300	.	0	-	1110005A03Rik
chr12	4869535	4870623	.	0	-	Mfsd2b
chr13	54683961	54684488	.	0	-	Rnf44
chr14	55101071	55101522	.	0	-	Ap1g2
chr14	55832223	55833943	.	0	+	Nfatc4
chr15	89428411	89428827	.	0	-	Chkb
chr15	98908520	98908921	.	0	-	Lmbr1l
chr15	99314843	99315286	.	0	+	Prpf40b
chr16	17276634	17277039	.	0	+	Tmem191c
chr16	17276962	17277250	.	0	+	Tmem191c
chr17	24219731	24220310	.	0	-	1600002H07Rik
chr17	25841559	25841855	.	0	-	Rhot2
chr17	34026033	34026470	.	0	-	H2-Ke6
chr17	34026851	34027101	.	0	-	H2-Ke6
chr17	34027406	34027840	.	0	-	H2-Ke6
chr17	34093833	34094589	.	0	-	H2-Oa
chr17	34845649	34845912	.	0	-	Skiv2l
chr17	36030822	36031913	.	0	-	A930015D03Rik
chr17	47372427	47372645	.	0	+	Mrps10
chr17	47372427	47372645	.	0	+	Mrps10
chr19	3901891	3902556	.	0	-	Tcirg1
chr19	3903046	3903428	.	0	-	Tcirg1
chr19	6335039	6335905	.	0	+	Men1
chr19	6345577	6345836	.	0	+	Map4k2
chr19	8748655	8748888	.	0	+	Stx5a
chr2	25354893	25355721	.	0	-	Dpp7
chr2	25458304	25458776	.	0	+	Clic3
chr2	25460009	25460357	.	0	-	BC029214
chr2	26385498	26386063	.	0	-	Sdccag3
chr2	26913383	26913658	.	0	+	Surf1
chr2	30079926	30080686	.	0	+	Pkn3
chr2	71509741	71511560	.	0	+	Metap1d
chr2	91013238	91019497	.	0	+	Celf1
chr2	127438113	127438569	.	0	-	Fahd2a
chr2	164834030	164834431	.	0	-	Ctsa
chr2	164834698	164834924	.	0	-	Ctsa
chr2	180584406	180584871	.	0	+	1600027N09Rik
chr2	181361001	181361472	.	0	+	Arfrp1
chr2	181382194	181382544	.	0	+	Lime1
chr2	181686190	181686752	.	0	+	Tcea2
chr3	41756049	41758930	.	0	+	D3Ertd751e
chr3	89269827	89270139	.	0	-	Slc50a1
chr3	94956487	94956802	.	0	+	Rfx5
chr4	43566928	43567916	.	0	-	Gba2
chr4	116709240	116709619	.	0	+	Ccdc163
chr4	116816313	116816507	.	0	+	Mutyh
chr4	126236896	126237278	.	0	-	Mtap7d1
chr4	134925293	134926818	.	0	+	D4Wsu53e
chr4	152128069	152128553	.	0	-	Espn
chr4	155854566	155855025	.	0	+	Dvl1
chr4	155854731	155855025	.	0	+	Dvl1
chr5	23809784	23810194	.	0	+	Rint1
chr5	69567128	69568497	.	0	+	Guf1
chr6	86418878	86420411	.	0	+	Tia1
chr6	88910151	88910401	.	0	+	Tpra1
chr6	113334128	113336261	.	0	-	Camk1
chr7	4752724	4753023	.	0	-	Cox6b2
chr7	24912057	24912352	.	0	+	Arhgef1
chr7	28818461	28818924	.	0	+	Hnrnpl
chr7	30232332	30232536	.	0	+	Polr2i
chr7	30312237	30312707	.	0	+	Alkbh6
chr7	44897520	44898700	.	0	+	Fuz
chr7	122046624	122048574	.	0	-	Ears2
chr7	126691739	126692055	.	0	-	Slx1b
chr7	127577535	127578029	.	0	+	Phkg2
chr7	127848569	127849019	.	0	+	Stx4a
chr7	128276228	128276565	.	0	+	BC017158
chr7	140069880	140070664	.	0	-	Caly
chr8	11509322	11509557	.	0	+	Carkd
chr8	84690517	84690947	.	0	+	Trmt1
chr8	88129695	88130401	.	0	+	Tmem188
chr8	105331642	105332192	.	0	+	Fhod1
chr8	122481331	122481529	.	0	+	Ctu2
chr8	123245114	123245712	.	0	-	1300018I17Rik
chr9	15316915	15317593	.	0	-	5830418K08Rik
chr9	15317459	15317767	.	0	-	5830418K08Rik
chr9	21588709	21589760	.	0	+	Yipf2
chr9	40288374	40291618	.	0	+	Scn3b
chr9	49471862	49472543	.	0	-	Ttc12
chr9	57139500	57139964	.	0	+	Man2c1
chrX	8063696	8064057	.	0	-	Suv39h1
chrX	134069845	134073277	.	0	+	Mir3112
chrX	134440335	134441386	.	0	+	Drp2
chrX	162786617	162787678	.	0	-	Txlng
