# Supplementary material for: Transcriptional repression by FACT is linked to regulation of chromatin accessibility at the promoter of ES cells
Source: Life Sci Alliance. 2018 Jun 13;1(3):e201800085. doi: 10.26508/lsa.201800085 (PMC6238418; doi:10.26508/lsa.201800085)
Supplement: Supplementary file 4 [file LSA-2018-00085_TableS4.xlsx]

## Sheet: Ssrp1_peaks
peak_id	chrom	peak_start	peak_end	geneid	gene_symbol	gene_locus_start	gene_locus_end	overlap_start	overlap_end	peak_overlap
5522	chr9	21067060	21067452	100009600	Zglp1	21050715	21067432	21067060	21067432	372
2161	chr4	134734516	134735006	100017	Ldlrap1	134724851	134785381	134734516	134735006	490
874	chr2	121477272	121477566	100034361	Mfap1b	121460053	121483351	121477272	121477566	294
6648	chr11	68901448	68902428	100034726	Gm15772	68901634	68913184	68901634	68902428	794
6649	chr11	68904192	68907034	100034726	Gm15772	68901634	68913184	68904192	68907034	2842
6650	chr11	68907622	68907916	100034726	Gm15772	68901634	68913184	68907622	68907916	294
7124	chr11	109360160	109360454	100036768	Gm11696	109354215	109363223	109360160	109360454	294
7125	chr11	109362414	109363296	100036768	Gm11696	109354215	109363223	109362414	109363223	809
6968	chr11	98809676	98810166	100037262	Gm12359	98803084	98809948	98809676	98809948	272
9029	chr17	6936146	6936440	100037282	Rsph3b	6900027	6951660	6936146	6936440	294
3727	chr7	4130896	4131386	100037396	D030047H15Rik	4131291	4136990	4131291	4131386	95
9718	chr18	75494398	75495280	100038353	Gm10532	75472932	75610251	75494398	75495280	882
9719	chr18	75599748	75600532	100038353	Gm10532	75472932	75610251	75599748	75600532	784
1236	chr2	174126694	174126988	100038374	Gm10714	174123870	174225482	174126694	174126988	294
9668	chr18	62646010	62646304	100038417	Spink13	62618183	62746530	62646010	62646304	294
6137	chr10	77008008	77008302	100038479	Gm10787	76986971	77027476	77008008	77008302	294
792	chr2	93462208	93462698	100038525	Gm10804	93457883	93556153	93462208	93462698	490
793	chr2	93484258	93484552	100038525	Gm10804	93457883	93556153	93484258	93484552	294
7829	chr13	66904894	66905286	100038538	Gm10767	66905132	66910631	66905132	66905286	154
1300	chr3	11211690	11211984	100038545	Gm10745	11131677	12658006	11211690	11211984	294
1301	chr3	12234614	12234908	100038545	Gm10745	11131677	12658006	12234614	12234908	294
2231	chr4	139174798	139175092	100038595	Gm16287	139153260	139186792	139174798	139175092	294
6511	chr11	24881612	24882102	100038617	Gm10466	24645479	25028414	24881612	24882102	490
2289	chr4	142084614	142085202	100038693	Gm10565	142084301	142095245	142084614	142085202	588
5028	chr8	87038406	87038994	100038706	Gm10637	87027503	87334351	87038406	87038994	588
5029	chr8	87091816	87092110	100038706	Gm10637	87027503	87334351	87091816	87092110	294
8950	chr16	90165390	90165880	100038709	Gm10789	90143026	90183784	90165390	90165880	490
9560	chr17	94834012	94834502	100038746	Gm1976	94767536	94849858	94834012	94834502	490
8004	chr14	6888224	6891066	100038847	Gm10406	6812187	7319512	6888224	6891066	2842
8005	chr14	6905178	6905472	100038847	Gm10406	6812187	7319512	6905178	6905472	294
8011	chr14	7242494	7242788	100038847	Gm10406	6812187	7319512	7242494	7242788	294
8003	chr14	6887342	6887636	100038847	Gm10406	6812187	7319512	6887342	6887636	294
8009	chr14	7104804	7105784	100038847	Gm10406	6812187	7319512	7104804	7105784	980
8007	chr14	7003570	7004256	100038847	Gm10406	6812187	7319512	7003570	7004256	686
8014	chr14	7314328	7315700	100038847	Gm10406	6812187	7319512	7314328	7315700	1372
8012	chr14	7243180	7243474	100038847	Gm10406	6812187	7319512	7243180	7243474	294
8006	chr14	6981128	6981422	100038847	Gm10406	6812187	7319512	6981128	6981422	294
8008	chr14	7027090	7027972	100038847	Gm10406	6812187	7319512	7027090	7027972	882
8010	chr14	7173894	7175266	100038847	Gm10406	6812187	7319512	7173894	7175266	1372
8013	chr14	7291690	7291984	100038847	Gm10406	6812187	7319512	7291690	7291984	294
3726	chr7	3887170	3887464	100038909	Gm14548	3879316	3906811	3887170	3887464	294
2611	chr5	26071430	26071724	100039045	Gm10471	26060839	26093965	26071430	26071724	294
508	chr1	185454906	185455396	100039138	Gm2061	185444468	185455207	185454906	185455207	301
1825	chr4	61447862	61448156	100039150	Mup15	61262171	61634963	61447862	61448156	294
705	chr2	60413178	60413472	100039176	Gm13580	60397378	60415058	60413178	60413472	294
3689	chr6	145276278	145276572	100039495	Gm15706	145250392	145308494	145276278	145276572	294
10060	chrX	117854604	117855976	100039551	Tgif2lx2	117721166	118453981	117854604	117855976	1372
10061	chrX	118942110	118942404	100039551	Tgif2lx2	118453982	119203966	118942110	118942404	294
1367	chr3	51560250	51560544	100039684	5031434O11Rik	51560290	51614154	51560290	51560544	254
2083	chr4	132308526	132309506	100039864	Snhg12	132306017	132309069	132308526	132309069	543
2084	chr4	132311074	132311368	100039864	Snhg12	132310341	132311393	132311074	132311368	294
4455	chr8	51596902	51597196	100039954	Gm2516	49521401	51963895	51596902	51597196	294
9846	chr19	8773940	8774920	100039957	Gm2518	8774443	8781690	8774443	8774920	477
2029	chr4	127138438	127139320	100039968	Gm12942	127125170	127149457	127138438	127139320	882
5032	chr8	87473330	87473624	100040294	Gm2694	87472702	87544730	87473330	87473624	294
5033	chr8	87512432	87512726	100040294	Gm2694	87472702	87544730	87512432	87512726	294
5034	chr8	87536344	87536834	100040294	Gm2694	87472702	87544730	87536344	87536834	490
9022	chr17	6552966	6554142	100040531	Dynlt1f	6547422	6609000	6552966	6554142	1176
9023	chr17	6557082	6557866	100040531	Dynlt1f	6547422	6609000	6557082	6557866	784
9024	chr17	6569528	6571586	100040531	Dynlt1f	6547422	6609000	6569528	6571586	2058
9025	chr17	6579132	6579426	100040531	Dynlt1f	6547422	6609000	6579132	6579426	294
9026	chr17	6601084	6601378	100040531	Dynlt1f	6547422	6609000	6601084	6601378	294
10011	chrX	32624298	32624592	100040533	Gm2825	32468359	33016065	32624298	32624592	294
1778	chr4	45771194	45771880	100040567	Gm12409	45743042	45781622	45771194	45771880	686
7940	chr14	3015558	3015852	100040671	Gm2897	3000002	3163090	3015558	3015852	294
7941	chr14	3045252	3045546	100040671	Gm2897	3000002	3163090	3045252	3045546	294
7942	chr14	3049368	3049662	100040671	Gm2897	3000002	3163090	3049368	3049662	294
7950	chr14	3810240	3810926	100040852	Gm3002	3746506	3831640	3810240	3810926	686
7948	chr14	3572198	3572884	100040880	Gm3020	3534385	3612044	3572198	3572884	686
7951	chr14	3888934	3889228	100040880	Gm3020	3831641	3964760	3888934	3889228	294
7952	chr14	3948714	3949400	100040880	Gm3020	3831641	3964760	3948714	3949400	686
5816	chr9	106623902	106624196	100041096	Iqcf6	106598775	106636072	106623902	106624196	294
1340	chr3	34757464	34757758	100041108	Gm3143	34690246	35156906	34757464	34757758	294
1342	chr3	34764814	34765108	100041108	Gm3143	34690246	35156906	34764814	34765108	294
1341	chr3	34759718	34760894	100041108	Gm3143	34690246	35156906	34759718	34760894	1176
4144	chr7	103282592	103283180	100041187	Olfr596	103281114	103315536	103282592	103283180	588
8068	chr14	34345962	34346452	100041231	Gm3219	34345044	34348769	34345962	34346452	490
6470	chr11	6523860	6527584	100041286	Gm11974	6523275	6537823	6523860	6527584	3724
6471	chr11	6528270	6529054	100041286	Gm11974	6523275	6537823	6528270	6529054	784
7954	chr14	4064844	4065138	100041306	Gm3264	4047703	4963239	4064844	4065138	294
7955	chr14	4067490	4067784	100041306	Gm3264	4047703	4963239	4067490	4067784	294
7956	chr14	4109630	4111786	100041306	Gm3264	4047703	4963239	4109630	4111786	2156
7957	chr14	4158140	4158434	100041306	Gm3264	4047703	4963239	4158140	4158434	294
7966	chr14	4499670	4499964	100041306	Gm3264	4047703	4963239	4499670	4499964	294
7958	chr14	4181954	4182836	100041306	Gm3264	4047703	4963239	4181954	4182836	882
7959	chr14	4209884	4210178	100041306	Gm3264	4047703	4963239	4209884	4210178	294
7960	chr14	4221448	4221742	100041306	Gm3264	4047703	4963239	4221448	4221742	294
7962	chr14	4415390	4416272	100041306	Gm3264	4047703	4963239	4415390	4416272	882
7969	chr14	4725266	4726050	100041306	Gm3264	4047703	4963239	4725266	4726050	784
7961	chr14	4334932	4335520	100041306	Gm3264	4047703	4963239	4334932	4335520	588
7967	chr14	4592476	4592770	100041306	Gm3264	4047703	4963239	4592476	4592770	294
7965	chr14	4498690	4499082	100041306	Gm3264	4047703	4963239	4498690	4499082	392
7968	chr14	4723600	4723894	100041306	Gm3264	4047703	4963239	4723600	4723894	294
7963	chr14	4473798	4474092	100041306	Gm3264	4047703	4963239	4473798	4474092	294
7964	chr14	4497612	4498004	100041306	Gm3264	4047703	4963239	4497612	4498004	392
7972	chr14	4870796	4871090	100041306	Gm3264	4047703	4963239	4870796	4871090	294
7971	chr14	4855900	4856292	100041306	Gm3264	4047703	4963239	4855900	4856292	392
7970	chr14	4726638	4726932	100041306	Gm3264	4047703	4963239	4726638	4726932	294
10084	chrY	29429890	29430184	100041346	LOC100041346	28382411	32814723	29429890	29430184	294
10085	chrY	31230444	31230738	100041346	LOC100041346	28382411	32814723	31230444	31230738	294
10086	chrY	42512302	42512596	100041346	LOC100041346	39832813	48379134	42512302	42512596	294
10087	chrY	44149392	44149686	100041346	LOC100041346	39832813	48379134	44149392	44149686	294
3204	chr5	145661908	145662202	100041375	Cyp3a41b	145514194	145747059	145661908	145662202	294
2334	chr4	145670728	145671022	100041379	Gm13242	145647546	145742989	145670728	145671022	294
2335	chr4	145673962	145675334	100041379	Gm13242	145647546	145742989	145673962	145675334	1372
2336	chr4	145677980	145678764	100041379	Gm13242	145647546	145742989	145677980	145678764	784
2337	chr4	145679352	145679744	100041379	Gm13242	145647546	145742989	145679352	145679744	392
2338	chr4	145683272	145683762	100041379	Gm13242	145647546	145742989	145683272	145683762	490
2339	chr4	145684448	145685330	100041379	Gm13242	145647546	145742989	145684448	145685330	882
2340	chr4	145685918	145686212	100041379	Gm13242	145647546	145742989	145685918	145686212	294
2367	chr4	146485206	146485794	100041433	Gm13247	146485720	146529216	146485720	146485794	74
2368	chr4	146492066	146492458	100041433	Gm13247	146485720	146529216	146492066	146492458	392
2369	chr4	146501964	146502258	100041433	Gm13247	146485720	146529216	146501964	146502258	294
2370	chr4	146514214	146515096	100041433	Gm13247	146485720	146529216	146514214	146515096	882
2371	chr4	146520878	146521172	100041433	Gm13247	146485720	146529216	146520878	146521172	294
7946	chr14	3412654	3412948	100041530	Gm10409	3408074	3430962	3412654	3412948	294
7947	chr14	3413536	3413830	100041530	Gm10409	3408074	3430962	3413536	3413830	294
7949	chr14	3652068	3652362	100041530	Gm10409	3647491	3670377	3652068	3652362	294
8467	chr15	79165478	79165772	100041655	Gm10863	79165286	79223278	79165478	79165772	294
2449	chr4	147745094	147745388	100041677	Gm13157	147728264	147815782	147745094	147745388	294
2450	chr4	147775474	147776160	100041677	Gm13157	147728264	147815782	147775474	147776160	686
2451	chr4	147793506	147793800	100041677	Gm13157	147728264	147815782	147793506	147793800	294
2452	chr4	147794780	147795270	100041677	Gm13157	147728264	147815782	147794780	147795270	490
2453	chr4	147808598	147809970	100041677	Gm13157	147728264	147815782	147808598	147809970	1372
7976	chr14	5390490	5390784	100041678	Gm3500	5309848	6045232	5390490	5390784	294
7988	chr14	6039936	6040230	100041678	Gm3500	5309848	6045232	6039936	6040230	294
7977	chr14	5459090	5461932	100041678	Gm3500	5309848	6045232	5459090	5461932	2842
7975	chr14	5388824	5390098	100041678	Gm3500	5309848	6045232	5388824	5390098	1274
7978	chr14	5583060	5583354	100041678	Gm3500	5309848	6045232	5583060	5583354	294
7983	chr14	5811596	5813556	100041678	Gm3500	5309848	6045232	5811596	5813556	1960
7987	chr14	5987114	5987408	100041678	Gm3500	5309848	6045232	5987114	5987408	294
7985	chr14	5911066	5911458	100041678	Gm3500	5309848	6045232	5911066	5911458	392
7980	chr14	5741330	5741624	100041678	Gm3500	5309848	6045232	5741330	5741624	294
7986	chr14	5961340	5963006	100041678	Gm3500	5309848	6045232	5961340	5963006	1666
7982	chr14	5760048	5760538	100041678	Gm3500	5309848	6045232	5760048	5760538	490
7979	chr14	5740056	5740350	100041678	Gm3500	5309848	6045232	5740056	5740350	294
7984	chr14	5838350	5839134	100041678	Gm3500	5309848	6045232	5838350	5839134	784
7981	chr14	5742310	5743388	100041678	Gm3500	5309848	6045232	5742310	5743388	1078
8015	chr14	7488082	7488768	100041874	Gm3558	7446845	7693261	7488082	7488768	686
8016	chr14	7568148	7568638	100041874	Gm3558	7446845	7693261	7568148	7568638	490
8017	chr14	7657818	7659484	100041874	Gm3558	7446845	7693261	7657818	7659484	1666
8076	chr14	43119804	43120098	100042055	Gm10377	41476185	43178979	43119804	43120098	294
8075	chr14	42319830	42320124	100042055	Gm10377	41476185	43178979	42319830	42320124	294
8074	chr14	41723696	41724480	100042055	Gm10377	41476185	43178979	41723696	41724480	784
2801	chr5	104508278	104508670	100042165	BC005561	104507086	104523029	104508278	104508670	392
7231	chr11	120182790	120183770	100042332	2810410L24Rik	120169001	120211401	120182790	120183770	980
7232	chr11	120190140	120190826	100042332	2810410L24Rik	120169001	120211401	120190140	120190826	686
3756	chr7	6410082	6410376	100042450	Gm16532	6405906	6435493	6410082	6410376	294
6732	chr11	75461666	75462450	100042498	2210403K04Rik	75458128	75462625	75461666	75462450	784
99	chr1	71652700	71653582	100042814	Apol7d	71653004	71775477	71653004	71653582	578
2378	chr4	146824090	146824482	100043034	Rex2	146784362	147062082	146824090	146824482	392
2379	chr4	146902686	146903176	100043034	Rex2	146784362	147062082	146902686	146903176	490
2380	chr4	146905136	146905430	100043034	Rex2	146784362	147062082	146905136	146905430	294
2381	chr4	146907880	146908566	100043034	Rex2	146784362	147062082	146907880	146908566	686
2382	chr4	146909154	146910036	100043034	Rex2	146784362	147062082	146909154	146910036	882
2383	chr4	146924932	146925520	100043034	Rex2	146784362	147062082	146924932	146925520	588
2384	chr4	146933066	146933458	100043034	Rex2	146784362	147062082	146933066	146933458	392
2385	chr4	146975990	146977460	100043034	Rex2	146784362	147062082	146975990	146977460	1470
2386	chr4	147017248	147017542	100043034	Rex2	146784362	147062082	147017248	147017542	294
2387	chr4	147020972	147022540	100043034	Rex2	146784362	147062082	147020972	147022540	1568
2388	chr4	147026362	147026656	100043034	Rex2	146784362	147062082	147026362	147026656	294
2389	chr4	147027538	147027832	100043034	Rex2	146784362	147062082	147027538	147027832	294
2390	chr4	147031752	147032046	100043034	Rex2	146784362	147062082	147031752	147032046	294
7266	chr12	3426276	3427746	100043040	1110002L01Rik	3405189	3426801	3426276	3426801	525
8834	chr16	30009560	30009854	100043102	4632428C04Rik	29993896	30021635	30009560	30009854	294
10009	chrX	24655134	24655428	100043216	Gm4297	24526505	24664028	24655134	24655428	294
1503	chr3	95427402	95427892	100043305	Gm4349	95415095	95432738	95427402	95427892	490
8615	chr15	96197486	96197976	100043335	Gm4371	96158808	96243539	96197486	96197976	490
8616	chr15	96236098	96236392	100043335	Gm4371	96158808	96243539	96236098	96236392	294
901	chr2	128412438	128412928	100043424	Gm14005	128230605	128519716	128412438	128412928	490
4255	chr7	127226344	127226638	100043580	Gm4532	127225432	127233192	127226344	127226638	294
4256	chr7	127232812	127233694	100043580	Gm4532	127225432	127233192	127232812	127233192	380
3912	chr7	33836558	33836950	100043860	Scgb1b24	33741547	33844049	33836558	33836950	392
1231	chr2	173585440	173585734	100043911	Ppp4r1l-ps	173578831	173659691	173585440	173585734	294
4354	chr8	4249574	4249868	100044509	Gm14378	4248056	4252262	4249574	4249868	294
9969	chr19	47748442	47748736	100048534	Wdr96	47736223	47795921	47748442	47748736	294
3713	chr7	3201562	3201856	100049710	Mir290	3193915	3218745	3201562	3201856	294
3714	chr7	3203228	3203816	100049710	Mir290	3193915	3218745	3203228	3203816	588
3715	chr7	3212832	3213322	100049710	Mir290	3193915	3218745	3212832	3213322	490
3716	chr7	3217634	3223514	100049710	Mir290	3193915	3218745	3217634	3218745	1111
2494	chr4	151107082	151108552	100072	Camta1	151058738	151897743	151107082	151108552	1470
2495	chr4	151147654	151148144	100072	Camta1	151058738	151897743	151147654	151148144	490
2496	chr4	151243106	151243400	100072	Camta1	151058738	151897743	151243106	151243400	294
2497	chr4	151404610	151404904	100072	Camta1	151058738	151897743	151404610	151404904	294
2498	chr4	151604628	151605118	100072	Camta1	151058738	151897743	151604628	151605118	490
2499	chr4	151860996	151861584	100072	Camta1	151058738	151897743	151860996	151861584	588
2500	chr4	151862074	151862858	100072	Camta1	151058738	151897743	151862074	151862858	784
2088	chr4	132345374	132345864	100088	Rcc1	132330729	132348841	132345374	132345864	490
2089	chr4	132346648	132346942	100088	Rcc1	132330729	132348841	132346648	132346942	294
2090	chr4	132348608	132351940	100088	Rcc1	132330729	132348841	132348608	132348841	233
3662	chr6	141361962	141362256	100093700	Gm10400	141294910	141421869	141361962	141362256	294
1779	chr4	46029130	46029522	100121	Tdrd7	45958054	46036990	46029130	46029522	392
3868	chr7	28466844	28467432	100124445	Mir466f-2	28459888	28489642	28466844	28467432	588
542	chr2	5372948	5373242	100124465	Mir466d	5336422	5599027	5372948	5373242	294
1452	chr3	89226942	89227334	100124470	Mir92b	89226977	89228124	89226977	89227334	357
1453	chr3	89227726	89228118	100124470	Mir92b	89226977	89228124	89227726	89228118	392
1591	chr3	103967514	103968886	100125931	A130049A11Rik	103965578	103968212	103967514	103968212	698
9303	chr17	39107096	39107488	100126779	Gm20581	39056959	39241697	39107096	39107488	392
9304	chr17	39128950	39129538	100126779	Gm20581	39056959	39241697	39128950	39129538	588
9843	chr19	8723372	8728272	100127111	Snord22	8724675	8726217	8724675	8726217	1542
2507	chr4	152281612	152281906	100129	Gpr153	152273109	152285654	152281612	152281906	294
2155	chr4	134431010	134431304	100163	Pafah2	134384454	134438088	134431010	134431304	294
2026	chr4	127076992	127077286	100177	Zmym6	127069258	127125169	127076992	127077286	294
2027	chr4	127089634	127089928	100177	Zmym6	127069258	127125169	127089634	127089928	294
2028	chr4	127124522	127124816	100177	Zmym6	127069258	127125169	127124522	127124816	294
1827	chr4	63411096	63411684	100182	Akna	63366503	63412811	63411096	63411684	588
2480	chr4	150008502	150008796	100198	H6pd	149967244	150038738	150008502	150008796	294
1731	chr4	15242920	15243214	100201	Tmem64	15207807	15584008	15242920	15243214	294
1732	chr4	15265362	15265950	100201	Tmem64	15207807	15584008	15265362	15265950	588
1733	chr4	15577884	15578570	100201	Tmem64	15207807	15584008	15577884	15578570	686
2021	chr4	126321412	126322196	100206	Adprhl2	126315341	126321911	126321412	126321911	499
2124	chr4	133584192	133584976	100210	Gpn2	133584308	133596145	133584308	133584976	668
967	chr2	150257030	150257520	100216455	Gm14124	150251196	150290618	150257030	150257520	490
8822	chr16	23107420	23109870	100216532	Snord2	23108215	23111576	23108215	23109870	1655
8823	chr16	23111144	23111732	100216532	Snord2	23108215	23111576	23111144	23111576	432
6534	chr11	48802040	48802334	100216534	Snord96a	48801195	48804724	48802040	48802334	294
7183	chr11	116671254	116673508	100216536	Snord1c	116672081	116674168	116672081	116673508	1427
7089	chr11	106500324	106503558	100216537	Snord104	106494394	106501600	106500324	106501600	1276
8646	chr15	98526260	98526554	100217417	Snora34	98519408	98527049	98526260	98526554	294
1928	chr4	117147632	117154296	100217424	Snord38a	117154175	117155353	117154175	117154296	121
1929	chr4	117154884	117156060	100217424	Snord38a	117154175	117155353	117154884	117155353	469
6635	chr11	62602596	62607006	100217426	Snord49b	62602980	62603977	62602980	62603977	997
9245	chr17	34948760	34952582	100217427	Snord52	34950592	34951740	34950592	34951740	1148
1607	chr3	108554110	108554796	100217438	Scarna2	108549520	108555413	108554110	108554796	686
1173	chr2	167062266	167067362	100217443	Snord12	167064112	167065610	167064112	167065610	1498
3523	chr6	115807678	115808756	100217451	Snora7a	115806743	115808423	115807678	115808423	745
911	chr2	130274242	130275908	100217452	Snord110	130274962	130277443	130274962	130275908	946
912	chr2	130276300	130278554	100217452	Snord110	130274962	130277443	130276300	130277443	1143
8102	chr14	52067106	52067400	100217457	Snord58b	52052712	52071373	52067106	52067400	294
8103	chr14	52068478	52069164	100217457	Snord58b	52052712	52071373	52068478	52069164	686
8104	chr14	52069654	52070634	100217457	Snord58b	52052712	52071373	52069654	52070634	980
8105	chr14	52071026	52071810	100217457	Snord58b	52052712	52071373	52071026	52071373	347
9697	chr18	75000380	75000968	100217457	Snord58b	75000771	75002252	75000771	75000968	197
1700	chr3	153909392	153910862	100217468	Snord45b	153908927	153911802	153909392	153910862	1470
1701	chr3	153911450	153913018	100217468	Snord45b	153908927	153911802	153911450	153911802	352
7491	chr12	102729578	102730558	100233175	AK010878	102729072	102757892	102729578	102730558	980
6251	chr10	81648896	81649288	100233208	Gm10778	81648341	81686092	81648896	81649288	392
1285	chr2	181580672	181582044	100271841	Gm16119	181580227	181583608	181580672	181582044	1372
9086	chr17	25274592	25274886	100272221	Gm17801	25274217	25286960	25274592	25274886	294
1689	chr3	146685126	146685518	100286843	Gm16325	146651517	146690646	146685126	146685518	392
6942	chr11	97780382	97782734	100302498	Snora21	97779581	97782103	97780382	97782103	1721
4163	chr7	109519214	109520390	100302499	Snora3	109519662	109521310	109519662	109520390	728
5429	chr8	123102308	123103974	100302565	Snord68	123102703	123104174	123102703	123103974	1271
3863	chr7	28350714	28351204	100302567	LOC100302567	28351113	28352166	28351113	28351204	91
6044	chr10	46973752	46974046	100302593	Snord14d	46048383	47669225	46973752	46974046	294
6440	chr11	3288684	3289370	100302648	Gm11944	3276955	3325726	3288684	3289370	686
6441	chr11	3289860	3290154	100302648	Gm11944	3276955	3325726	3289860	3290154	294
3716	chr7	3217634	3223514	100303645	D7Ertd143e	3218746	3221262	3218746	3221262	2516
7399	chr12	84876820	84877212	100303738	D030025P21Rik	84876149	84898951	84876820	84877212	392
7400	chr12	84883680	84883974	100303738	D030025P21Rik	84876149	84898951	84883680	84883974	294
9081	chr17	24718834	24723734	100306952	Snora78	24719602	24719899	24719602	24719899	297
578	chr2	26637478	26640320	100306955	Snora43	26637510	26639115	26637510	26639115	1605
2083	chr4	132308526	132309506	100310813	Snora16a	132309070	132310309	132309070	132309506	436
9003	chr17	6356476	6356770	100310872	Dynlt1a	6308164	6370326	6356476	6356770	294
9019	chr17	6492598	6493186	100310872	Dynlt1a	6464735	6547421	6492598	6493186	588
9002	chr17	6343442	6343932	100310872	Dynlt1a	6308164	6370326	6343442	6343932	490
9017	chr17	6466628	6468490	100310872	Dynlt1a	6464735	6547421	6466628	6468490	1862
9018	chr17	6489462	6490540	100310872	Dynlt1a	6464735	6547421	6489462	6490540	1078
9020	chr17	6493970	6494460	100310872	Dynlt1a	6464735	6547421	6493970	6494460	490
9021	chr17	6515334	6516510	100310872	Dynlt1a	6464735	6547421	6515334	6516510	1176
1712	chr4	3165008	3165302	100312470	Vmn1r2	3050002	3178693	3165008	3165302	294
1713	chr4	3175788	3176082	100312470	Vmn1r2	3050002	3178693	3175788	3176082	294
1714	chr4	3176670	3176964	100312470	Vmn1r2	3050002	3178693	3176670	3176964	294
9561	chr18	3118948	3119242	100312476	Vmn1r238	3000002	3194882	3118948	3119242	294
949	chr2	144268250	144268544	100313519	Snord17	144258052	144268552	144268250	144268544	294
962	chr2	147292138	147292726	100313531	Nkx2-2as	147185243	147346611	147292138	147292726	588
963	chr2	147293314	147294098	100313531	Nkx2-2as	147185243	147346611	147293314	147294098	784
9881	chr19	23151618	23152010	100316672	Mir1192	23145327	23158231	23151618	23152010	392
9882	chr19	23152402	23152696	100316672	Mir1192	23145327	23158231	23152402	23152696	294
8842	chr16	30510340	30510830	100316676	Mir1195	30378353	30519867	30510340	30510830	490
8843	chr16	30514554	30514848	100316676	Mir1195	30378353	30519867	30514554	30514848	294
4902	chr8	84010990	84012754	100316677	Mir1199	84008143	84016553	84010990	84012754	1764
4903	chr8	84013930	84014224	100316677	Mir1199	84008143	84016553	84013930	84014224	294
1339	chr3	34652604	34653094	100316679	Mir1897	34599421	34659697	34652604	34653094	490
1337	chr3	34640746	34641040	100316679	Mir1897	34599421	34659697	34640746	34641040	294
1338	chr3	34649958	34650350	100316679	Mir1897	34599421	34659697	34649958	34650350	392
7227	chr11	119389676	119390754	100316690	Mir1932	119385774	119440953	119389676	119390754	1078
1196	chr2	168691516	168691810	100316691	Mir1935	168662261	168726966	168691516	168691810	294
1197	chr2	168710822	168711312	100316691	Mir1935	168662261	168726966	168710822	168711312	490
9603	chr18	35553224	35555478	100316700	Mir1949	35553987	35556476	35553987	35555478	1491
1671	chr3	138527214	138527704	100316706	Mir1956	138526305	138542042	138527214	138527704	490
3420	chr6	94750810	94751104	100316707	Mir1957	94741501	94863354	94750810	94751104	294
3421	chr6	94773840	94774134	100316707	Mir1957	94741501	94863354	94773840	94774134	294
3422	chr6	94774526	94774820	100316707	Mir1957	94741501	94863354	94774526	94774820	294
3882	chr7	29071406	29071994	100316710	Mir1963	29043487	29104423	29071406	29071994	588
8204	chr14	78211840	78212134	100316715	Mir1971	78140190	78234461	78211840	78212134	294
7601	chr13	21906920	21907214	100316716	Mir1983	21867224	21921071	21906920	21907214	294
7602	chr13	21919170	21919758	100316716	Mir1983	21867224	21921071	21919170	21919758	588
5803	chr9	104407632	104408808	100316725	Mir2136	104381918	104486736	104407632	104408808	1176
5804	chr9	104409984	104410278	100316725	Mir2136	104381918	104486736	104409984	104410278	294
4210	chr7	121963646	121963940	100316771	Mir1196	121932948	121967579	121963646	121963940	294
9562	chr18	6490050	6490932	100316773	Mir1893	6463256	6503367	6490050	6490932	882
8397	chr15	76198724	76199018	100316774	Mir1942	76193291	76224122	76198724	76199018	294
8398	chr15	76208230	76208524	100316774	Mir1942	76193291	76224122	76208230	76208524	294
7480	chr12	100996840	100997134	100316805	Mir1190	100967185	101025388	100996840	100997134	294
9281	chr17	35916216	35920430	100316810	Mir1894	35917399	35925126	35917399	35920430	3031
9282	chr17	35921116	35921508	100316810	Mir1894	35917399	35925126	35921116	35921508	392
7488	chr12	102676168	102676462	100316812	Mir1936	102626754	102694945	102676168	102676462	294
941	chr2	139084932	139085226	100316816	Mir1952	138553676	139156959	139084932	139085226	294
6678	chr11	69662810	69663594	100316840	Mir1934	69662843	69663747	69662843	69663594	751
3136	chr5	137629044	137631298	100316903	Gm20605	137627101	137642966	137629044	137631298	2254
3137	chr5	137641098	137641882	100316903	Gm20605	137627101	137642966	137641098	137641882	784
3953	chr7	44816184	44816674	100328588	Nup62-il4i1	44816514	44840792	44816514	44816674	160
3954	chr7	44818732	44819124	100328588	Nup62-il4i1	44816514	44840792	44818732	44819124	392
3955	chr7	44825200	44825886	100328588	Nup62-il4i1	44816514	44840792	44825200	44825886	686
2098	chr4	132732670	132733258	100340	Smpdl3b	132732756	132762765	132732756	132733258	502
80	chr1	63138264	63138754	100380944	Gm11602	63114369	63150943	63138264	63138754	490
2566	chr4	156202984	156203474	100382	AW011738	156202051	156210977	156202984	156203474	490
2054	chr4	129487302	129487596	100383	Bsdc1	129451249	129488719	129487302	129487596	294
3368	chr6	79522982	79523276	100463512	Gm20594	79426950	79918620	79522982	79523276	294
3277	chr6	30172828	30173318	100463519	BB283400	30173180	30194664	30173180	30173318	138
655	chr2	32712596	32713478	100499514	Mir2861	32712796	32712893	32712796	32712893	97
7513	chr12	109946886	109947670	100499517	Mir3072	109745837	109949806	109946886	109947670	784
7514	chr12	109948650	109949140	100499517	Mir3072	109745837	109949806	109948650	109949140	490
8693	chr15	100063488	100064076	100499528	Mir3473	100058525	100203755	100063488	100064076	588
9218	chr17	33881932	33882520	100502766	Kifc1	33862720	33897883	33881932	33882520	588
9219	chr17	33884382	33884676	100502766	Kifc1	33862720	33897883	33884382	33884676	294
9221	chr17	33891928	33892222	100502766	Kifc1	33862720	33897883	33891928	33892222	294
9220	chr17	33889870	33890458	100502766	Kifc1	33862720	33897883	33889870	33890458	588
6529	chr11	37753226	37753520	100502917	Gm12130	37717896	39599679	37753226	37753520	294
3643	chr6	136390128	136390422	100502936	E330021D16Rik	136365151	136467209	136390128	136390422	294
1922	chr4	116685464	116686346	100502959	AV051173	116668320	116685810	116685464	116685810	346
9803	chr19	6014848	6015142	100502985	Gm10814	6014223	6032517	6014848	6015142	294
8341	chr15	59823512	59823806	100503021	Gm19510	59722758	59904912	59823512	59823806	294
4009	chr7	52094840	52095134	100503036	1700015G11Rik	52008849	53425480	52094840	52095134	294
9703	chr18	75297810	75298104	100503117	2010010A06Rik	75287813	75332346	75297810	75298104	294
9704	chr18	75319076	75319370	100503117	2010010A06Rik	75287813	75332346	75319076	75319370	294
1589	chr3	103808166	103808460	100503157	Gm15471	103801866	103808914	103808166	103808460	294
5428	chr8	123041744	123042920	100503178	2810013P06Rik	123042430	123053794	123042430	123042920	490
2788	chr5	100429028	100430204	100503199	5430416N02Rik	100418538	100435784	100429028	100430204	1176
9603	chr18	35553224	35555478	100503380	Snhg4	35526168	35553986	35553224	35553986	762
9604	chr18	35559202	35560182	100503380	Snhg4	35556477	35560236	35559202	35560182	980
9508	chr17	82982186	82982480	100503434	Gm19689	82385985	83146753	82982186	82982480	294
337	chr1	136690694	136690988	100503460	Gm19705	136656894	136693507	136690694	136690988	294
1473	chr3	89998006	89998986	100503469	Gm19710	89998723	90000456	89998723	89998986	263
338	chr1	136706962	136708040	100503474	Gm16880	136693508	136784655	136706962	136708040	1078
339	chr1	136730776	136731560	100503474	Gm16880	136693508	136784655	136730776	136731560	784
340	chr1	136758804	136759098	100503474	Gm16880	136693508	136784655	136758804	136759098	294
7126	chr11	109426212	109426506	100503496	LOC100503496	109413658	109452107	109426212	109426506	294
8354	chr15	70082936	70083328	100503580	Gm19782	69512722	70761940	70082936	70083328	392
2445	chr4	147669046	147669438	100503584	Zfp534	147658006	147728263	147669046	147669438	392
2446	chr4	147670124	147670418	100503584	Zfp534	147658006	147728263	147670124	147670418	294
2447	chr4	147672672	147672966	100503584	Zfp534	147658006	147728263	147672672	147672966	294
2448	chr4	147675024	147675318	100503584	Zfp534	147658006	147728263	147675024	147675318	294
8934	chr16	78264760	78265054	100503619	E330011O21Rik	77971131	78298352	78264760	78265054	294
5541	chr9	22071070	22071364	100503652	Gm16845	22071174	22071622	22071174	22071364	190
6184	chr10	80130582	80130876	100503659	Dos	80130452	80140840	80130582	80130876	294
6185	chr10	80131268	80131856	100503659	Dos	80130452	80140840	80131268	80131856	588
6186	chr10	80137638	80137932	100503659	Dos	80130452	80140840	80137638	80137932	294
6187	chr10	80138618	80139206	100503659	Dos	80130452	80140840	80138618	80139206	588
2811	chr5	107900450	107901724	100503670	Rpl5	107887818	107908523	107900450	107901724	1274
2812	chr5	107902410	107902704	100503670	Rpl5	107887818	107908523	107902410	107902704	294
8766	chr16	4939102	4939396	100503704	Gm16861	4936730	4939347	4939102	4939347	245
4996	chr8	85067430	85067724	100503710	Gm5741	85067344	85069869	85067430	85067724	294
735	chr2	72995496	72995888	100503849	1700011J10Rik	72979939	73041024	72995496	72995888	392
9087	chr17	25333980	25334274	100503895	Tpsab1	25332965	25355947	25333980	25334274	294
8402	chr15	76293882	76294764	100503915	Gm10345	76293503	76296749	76293882	76294764	882
3941	chr7	44253174	44253468	100503991	Acpt	44252703	44280484	44253174	44253468	294
7322	chr12	60469430	60469724	100504101	Gm20063	60359572	61523225	60469430	60469724	294
7750	chr13	63270564	63270858	100504114	Gm16907	63127022	63300213	63270564	63270858	294
7751	chr13	63293594	63294770	100504114	Gm16907	63127022	63300213	63293594	63294770	1176
6612	chr11	59948070	59948756	100504121	1700013G23Rik	59913930	59948180	59948070	59948180	110
5210	chr8	104308946	104310220	100504164	Cmtm1	104272989	104316190	104308946	104310220	1274
9137	chr17	29050434	29051120	100504267	Gm16197	29050423	29084973	29050434	29051120	686
9138	chr17	29069152	29069446	100504267	Gm16197	29050423	29084973	29069152	29069446	294
1038	chr2	155097838	155098132	100504268	2310005A03Rik	155086144	155116779	155097838	155098132	294
10031	chrX	73174248	73174934	100504429	4930408F14Rik	73166851	73184583	73174248	73174934	686
7508	chr12	108554894	108555188	100504467	Gm16596	108537983	108555168	108554894	108555168	274
190	chr1	101756830	101757124	100504525	Gm20268	100820855	102972010	101756830	101757124	294
6379	chr10	127041614	127042398	100504608	LOC100504608	127031860	127041662	127041614	127041662	48
8089	chr14	47573610	47573904	100504663	Atg14	47536428	47608872	47573610	47573904	294
8088	chr14	47572826	47573120	100504663	Atg14	47536428	47608872	47572826	47573120	294
1390	chr3	68491808	68492298	100505386	Iqcj-schip1	67748226	68658562	68491808	68492298	490
1391	chr3	68492690	68494356	100505386	Iqcj-schip1	67748226	68658562	68492690	68494356	1666
1392	chr3	68536104	68536398	100505386	Iqcj-schip1	67748226	68658562	68536104	68536398	294
2665	chr5	38655610	38656002	100515	Zfp518b	38615040	38695641	38655610	38656002	392
2587	chr5	23711100	23712570	100526503	Mir3096	23701617	23711872	23711100	23711872	772
8052	chr14	25587408	25587996	100526533	Mir3075	25496811	25600635	25587408	25587996	588
8053	chr14	25591818	25592112	100526533	Mir3075	25496811	25600635	25591818	25592112	294
9105	chr17	26946570	26946864	100526534	Mir3083	26943767	26960648	26946570	26946864	294
5705	chr9	69459068	69459362	100526560	Mir3109	69455312	69474408	69459068	69459362	294
9033	chr17	10319792	10320086	100526796	B930003M22Rik	10319640	10322871	10319792	10320086	294
6008	chr10	23786070	23787246	100529074	Snora33	23785264	23786330	23786070	23786330	260
6766	chr11	78181852	78182146	100529076	Snord42a	78181118	78182465	78181852	78182146	294
2689	chr5	63932064	63932652	100532	Rell1	63904259	64006934	63932064	63932652	588
3043	chr5	127592570	127593256	100561	Slc15a4	127580728	127624826	127592570	127593256	686
5522	chr9	21067060	21067452	100568458	Raver1-fdx1l	21067433	21098037	21067433	21067452	19
5523	chr9	21091168	21091462	100568458	Raver1-fdx1l	21067433	21098037	21091168	21091462	294
6158	chr10	79712612	79713004	100568459	Bc1	79696283	79718476	79712612	79713004	392
6159	chr10	79717022	79717316	100568459	Bc1	79696283	79718476	79717022	79717316	294
5196	chr8	96630646	96630940	100628567	Mir28c	96254780	97785221	96630646	96630940	294
5197	chr8	97115648	97115942	100628567	Mir28c	96254780	97785221	97115648	97115942	294
5198	chr8	97239324	97239716	100628567	Mir28c	96254780	97785221	97239324	97239716	392
2589	chr5	23853102	23853396	100628569	Mir3096b	23851398	23853662	23853102	23853396	294
6839	chr11	88366894	88367188	100628571	Mir378b	88346076	88535566	88366894	88367188	294
6840	chr11	88526536	88526830	100628571	Mir378b	88346076	88535566	88526536	88526830	294
2743	chr5	77269276	77270060	100628577	Mir5098	77269124	77278268	77269276	77270060	784
396	chr1	161034286	161038598	100628588	Mir5117	161036258	161037990	161036258	161037990	1732
9748	chr18	81794720	81796092	100628596	Mir5127	81489294	82192287	81794720	81796092	1372
8083	chr14	45657808	45658102	100628600	Mir5131	45625566	45658098	45657808	45658098	290
5677	chr9	62122102	62123082	100628602	Mir5133	62089882	62122602	62122102	62122602	500
9072	chr17	24240300	24240594	100628603	Mir5134	24228878	24243007	24240300	24240594	294
655	chr2	32712596	32713478	100628606	Mir3960	32712894	32717013	32712894	32713478	584
1769	chr4	44233084	44233966	100628618	Mir5106	44194739	44261091	44233084	44233966	882
2118	chr4	133380744	133381430	100628620	Mir5122	133369773	133396781	133380744	133381430	686
2117	chr4	133369670	133370160	100628620	Mir5122	133369773	133396781	133369773	133370160	387
6736	chr11	75557216	75557510	100628624	Mir3971	75541560	75564542	75557216	75557510	294
2827	chr5	109900630	109900924	100642166	LOC100642166	109883853	109969118	109900630	109900924	294
2828	chr5	109907294	109907588	100642166	LOC100642166	109883853	109969118	109907294	109907588	294
3116	chr5	136041052	136041542	100647	Upk3b	136035689	136051129	136041052	136041542	490
2802	chr5	104662236	104662628	100662	D930016D06Rik	104523030	104683689	104662236	104662628	392
3194	chr5	144767658	144768246	100683	Trrap	144765185	144868133	144767658	144768246	588
3195	chr5	144768736	144769226	100683	Trrap	144765185	144868133	144768736	144769226	490
3196	chr5	144780006	144780300	100683	Trrap	144765185	144868133	144780006	144780300	294
2885	chr5	114152360	114152654	100705	Acacb	114152420	114252460	114152420	114152654	234
2886	chr5	114153242	114153536	100705	Acacb	114152420	114252460	114153242	114153536	294
3248	chr5	150673726	150674510	100710	Pds5b	150669720	150881637	150673726	150674510	784
7863	chr13	93191826	93192806	100715	Papd4	93146062	93248388	93191826	93192806	980
4053	chr7	80057278	80057866	100859962	LOC100859962	80043761	80084004	80057278	80057866	588
8001	chr14	6607650	6607944	100861615	LOC100861615	6045233	6812186	6607650	6607944	294
7990	chr14	6186936	6187426	100861615	LOC100861615	6045233	6812186	6186936	6187426	490
7991	chr14	6235936	6236230	100861615	LOC100861615	6045233	6812186	6235936	6236230	294
7997	chr14	6534444	6534738	100861615	LOC100861615	6045233	6812186	6534444	6534738	294
7992	chr14	6286994	6287386	100861615	LOC100861615	6045233	6812186	6286994	6287386	392
7993	chr14	6303066	6303360	100861615	LOC100861615	6045233	6812186	6303066	6303360	294
7994	chr14	6341188	6341482	100861615	LOC100861615	6045233	6812186	6341188	6341482	294
7998	chr14	6546400	6546890	100861615	LOC100861615	6045233	6812186	6546400	6546890	490
7995	chr14	6426644	6428114	100861615	LOC100861615	6045233	6812186	6426644	6428114	1470
7999	chr14	6559532	6559826	100861615	LOC100861615	6045233	6812186	6559532	6559826	294
7989	chr14	6108144	6109320	100861615	LOC100861615	6045233	6812186	6108144	6109320	1176
8000	chr14	6603730	6604024	100861615	LOC100861615	6045233	6812186	6603730	6604024	294
7996	chr14	6512688	6512982	100861615	LOC100861615	6045233	6812186	6512688	6512982	294
8002	chr14	6756218	6757590	100861615	LOC100861615	6045233	6812186	6756218	6757590	1372
4367	chr8	19713190	19713582	100861668	LOC100861668	19613676	20165611	19713190	19713582	392
4368	chr8	19904976	19905270	100861668	LOC100861668	19613676	20165611	19904976	19905270	294
4369	chr8	19908896	19909876	100861668	LOC100861668	19613676	20165611	19908896	19909876	980
4370	chr8	19912130	19912718	100861668	LOC100861668	19613676	20165611	19912130	19912718	588
4371	chr8	19979848	19980534	100861668	LOC100861668	19613676	20165611	19979848	19980534	686
4372	chr8	20016010	20016696	100861668	LOC100861668	19613676	20165611	20016010	20016696	686
4373	chr8	20019636	20020420	100861668	LOC100861668	19613676	20165611	20019636	20020420	784
4374	chr8	20100094	20100388	100861668	LOC100861668	19613676	20165611	20100094	20100388	294
4375	chr8	20107150	20107444	100861668	LOC100861668	19613676	20165611	20107150	20107444	294
4376	chr8	20121654	20123810	100861668	LOC100861668	19613676	20165611	20121654	20123810	2156
4377	chr8	20129494	20129788	100861668	LOC100861668	19613676	20165611	20129494	20129788	294
4378	chr8	20151642	20152132	100861668	LOC100861668	19613676	20165611	20151642	20152132	490
4379	chr8	20152818	20154974	100861668	LOC100861668	19613676	20165611	20152818	20154974	2156
4380	chr8	20156836	20157130	100861668	LOC100861668	19613676	20165611	20156836	20157130	294
2847	chr5	110836138	110836432	100900	Hscb	110819576	110839896	110836138	110836432	294
3066	chr5	130289628	130290020	100929	Tyw1	130255541	130355512	130289628	130290020	392
2618	chr5	30921450	30922234	100952	Emilin1	30910787	30921583	30921450	30921583	133
2572	chr5	4053966	4054260	100986	Akap9	3910994	4080438	4053966	4054260	294
3625	chr6	128424394	128424982	101142	Itfg2	128409190	128427508	128424394	128424982	588
3465	chr6	113376984	113377768	101206	Tada3	113355290	113377816	113376984	113377768	784
3314	chr6	49263424	49263718	101214	Tra2a	49229438	49291702	49263424	49263718	294
3313	chr6	49240688	49240982	101214	Tra2a	49229438	49291702	49240688	49240982	294
3426	chr6	97148380	97148870	101351	Eogt	97085678	97150416	97148380	97148870	490
4312	chr7	140856478	140857164	101489	Ric8	140856890	140863696	140856890	140857164	274
4282	chr7	128611378	128611672	101490	Inpp5f	128579172	128696447	128611378	128611672	294
3865	chr7	28372274	28373352	101497	Plekhg2	28356151	28374722	28372274	28373352	1078
4269	chr7	127798370	127798664	101502	Hsd3b7	127798597	127805322	127798597	127798664	67
4201	chr7	118712790	118713084	101565	6330503K22Rik	118709175	118738644	118712790	118713084	294
4259	chr7	127385986	127386280	101604	E430018J23Rik	127383443	127396268	127385986	127386280	294
4306	chr7	139247416	139247710	101631	Pwwp2b	139245728	139328180	139247416	139247710	294
4043	chr7	79535428	79537094	101694	AI854517	79519879	79563882	79535428	79537094	1666
4044	chr7	79552676	79553460	101694	AI854517	79519879	79563882	79552676	79553460	784
4137	chr7	101998694	101999086	101706	Numa1	101933984	102015017	101998694	101999086	392
4138	chr7	101999478	101999968	101706	Numa1	101933984	102015017	101999478	101999968	490
1847	chr4	83486298	83486886	101739	Psip1	83461639	83505967	83486298	83486886	588
3885	chr7	29169896	29170484	101809	Spred3	29157520	29170025	29169896	29170025	129
3903	chr7	30562770	30563652	101883	Tmem149	30563262	30568408	30563262	30563652	390
4927	chr8	84249228	84249816	101966	D8Ertd738e	84241634	84250168	84249228	84249816	588
5163	chr8	95331460	95332538	101985	AA960436	95332117	95349924	95332117	95332538	421
4963	chr8	84831446	84832622	102060	Gadd45gip1	84832274	84835066	84832274	84832622	348
5243	chr8	105374304	105375382	102075	Plekhg4	105372393	105382836	105374304	105375382	1078
5015	chr8	85840454	85841238	102093	Phkb	85840970	86282741	85840970	85841238	268
5016	chr8	85854468	85854860	102093	Phkb	85840970	86282741	85854468	85854860	392
5017	chr8	85857408	85857702	102093	Phkb	85840970	86282741	85857408	85857702	294
5132	chr8	94601164	94601654	102122	Fam192a	94572735	94601833	94601164	94601654	490
5259	chr8	105707504	105708386	102124	E130303B06Rik	105703573	105708235	105707504	105708235	731
5485	chr8	124011748	124012532	102162	Taf5l	123989718	124021408	124011748	124012532	784
4360	chr8	13287232	13287624	102323	Dcun1d2	13255063	13288069	13287232	13287624	392
4358	chr8	11635246	11635834	102334	Ankrd10	11587417	11645338	11635246	11635834	588
5645	chr9	57764434	57765414	102414	Clk3	57750437	57778182	57764434	57765414	980
5637	chr9	56937412	56937706	102462	Imp3	56932936	56944660	56937412	56937706	294
5909	chr9	114778776	114779070	102545	Cmtm7	114753091	114785668	114778776	114779070	294
5910	chr9	114779560	114779952	102545	Cmtm7	114753091	114785668	114779560	114779952	392
5640	chr9	57501892	57502186	102614	Rpp25	57486063	57513339	57501892	57502186	294
5822	chr9	107280502	107280796	102626	Mapkapk3	107243418	107293282	107280502	107280796	294
5823	chr9	107289028	107289812	102626	Mapkapk3	107243418	107293282	107289028	107289812	784
5584	chr9	43224468	43224762	102644	Oaf	43213517	43249847	43224468	43224762	294
5605	chr9	44734354	44734648	102693	Phldb1	44686306	44738670	44734354	44734648	294
6049	chr10	59221106	59221400	103080	2016-09-10	59140272	59221884	59221106	59221400	294
6128	chr10	75935888	75936378	103172	Chchd10	75932965	75943022	75935888	75936378	490
6129	chr10	75937260	75937554	103172	Chchd10	75932965	75943022	75937260	75937554	294
6130	chr10	75938338	75938632	103172	Chchd10	75932965	75943022	75938338	75938632	294
6131	chr10	75939514	75940886	103172	Chchd10	75932965	75943022	75939514	75940886	1372
6132	chr10	75941278	75941572	103172	Chchd10	75932965	75943022	75941278	75941572	294
6133	chr10	75942454	75943140	103172	Chchd10	75932965	75943022	75942454	75943022	568
6030	chr10	41302884	41303178	103199	Fig4	41129878	41376818	41302884	41303178	294
6245	chr10	81484844	81485334	103425	Ncln	81484584	81497053	81484844	81485334	490
6350	chr10	117801292	117801586	103468	Nup107	117748501	117803650	117801292	117801586	294
6866	chr11	93884980	93886156	103537	Mbtd1	93885936	93948399	93885936	93886156	220
6924	chr11	97624758	97625346	103551	E130012A19Rik	97625140	97646563	97625140	97625346	206
6925	chr11	97627110	97627796	103551	E130012A19Rik	97625140	97646563	97627110	97627796	686
6926	chr11	97630638	97630932	103551	E130012A19Rik	97625140	97646563	97630638	97630932	294
6927	chr11	97635440	97636518	103551	E130012A19Rik	97625140	97646563	97635440	97636518	1078
6516	chr11	30749950	30750342	103554	Psme4	30710586	30882859	30749950	30750342	392
6508	chr11	23255988	23256380	103573	Xpo1	23143415	23302245	23255988	23256380	392
6520	chr11	32642526	32643310	103583	Fbxw11	32633735	32783594	32642526	32643310	784
6521	chr11	32706912	32707206	103583	Fbxw11	32633735	32783594	32706912	32707206	294
6799	chr11	80818248	80818542	103743	Tmem98	80795220	80840210	80818248	80818542	294
6498	chr11	22512560	22512854	103765	Tmem17	22427288	22676984	22512560	22512854	294
6499	chr11	22631042	22631826	103765	Tmem17	22427288	22676984	22631042	22631826	784
7004	chr11	101146388	101146682	103768	Tubg2	101141152	101162233	101146388	101146682	294
6550	chr11	50291934	50292816	103806	Maml1	50247053	50293146	50291934	50292816	882
6602	chr11	58301866	58302356	103836	Zfp692	58264926	58314863	58301866	58302356	490
6837	chr11	88138652	88139828	103841	Cuedc1	88099627	88199278	88138652	88139828	1176
6838	chr11	88165602	88165896	103841	Cuedc1	88099627	88199278	88165602	88165896	294
6610	chr11	59839290	59839780	103850	Nt5m	59839613	59913929	59839613	59839780	167
6611	chr11	59891916	59892210	103850	Nt5m	59839613	59913929	59891916	59892210	294
3404	chr6	88084458	88084752	103963	Rpn1	88064853	88149597	88084458	88084752	294
3405	chr6	88123560	88124050	103963	Rpn1	88064853	88149597	88123560	88124050	490
1133	chr2	165135978	165136272	104010	Cdh22	165101129	165255629	165135978	165136272	294
8958	chr16	91011032	91011424	104015	Synj1	90935473	91011278	91011032	91011278	246
7713	chr13	54765928	54766222	104069	Sncb	54754265	54775221	54765928	54766222	294
6883	chr11	95514132	95514720	104079	Nxph3	95501628	95541692	95514132	95514720	588
6884	chr11	95518640	95519228	104079	Nxph3	95501628	95541692	95518640	95519228	588
6885	chr11	95520012	95520796	104079	Nxph3	95501628	95541692	95520012	95520796	784
9669	chr18	63708232	63709016	104082	Wdr7	63700527	64073741	63708232	63709016	784
5924	chr9	118606558	118606950	104099	Itga9	118594614	118913769	118606558	118606950	392
5925	chr9	118607440	118607734	104099	Itga9	118594614	118913769	118607440	118607734	294
5926	chr9	118862730	118864396	104099	Itga9	118594614	118913769	118862730	118864396	1666
7268	chr12	4172644	4172938	104111	Adcy3	4122005	4212597	4172644	4172938	294
6996	chr11	100527224	100527812	104112	Acly	100474567	100536815	100527224	100527812	588
8819	chr16	22399664	22400056	104156	Etv5	22323621	22453069	22399664	22400056	392
4227	chr7	126260652	126260946	104175	Sbk1	126236514	126329413	126260652	126260946	294
4228	chr7	126273000	126273294	104175	Sbk1	126236514	126329413	126273000	126273294	294
4229	chr7	126273686	126273980	104175	Sbk1	126236514	126329413	126273686	126273980	294
1601	chr3	106266104	106266398	104183	Chi3l4	106184528	106303431	106266104	106266398	294
9529	chr17	86979410	86979900	104215	Rhoq	86955499	86998663	86979410	86979900	490
9801	chr19	5921748	5922140	104252	Cdc42ep2	5915211	5932679	5921748	5922140	392
3357	chr6	71632512	71633394	104263	Kdm3a	71585790	71670292	71632512	71633394	882
4428	chr8	33516980	33517274	104271	Tex15	33501541	33592602	33516980	33517274	294
7262	chr11	120962282	120963164	104318	Csnk1d	120958733	121014040	120962282	120963164	882
5440	chr8	123536938	123538016	104346	Gas8	123517145	123595289	123536938	123538016	1078
5441	chr8	123538408	123539486	104346	Gas8	123517145	123595289	123538408	123539486	1078
5442	chr8	123539976	123542622	104346	Gas8	123517145	123595289	123539976	123542622	2646
5443	chr8	123543602	123544582	104346	Gas8	123517145	123595289	123543602	123544582	980
5444	chr8	123544974	123546150	104346	Gas8	123517145	123595289	123544974	123546150	1176
5445	chr8	123546542	123547914	104346	Gas8	123517145	123595289	123546542	123547914	1372
5446	chr8	123548502	123549580	104346	Gas8	123517145	123595289	123548502	123549580	1078
5447	chr8	123550168	123553010	104346	Gas8	123517145	123595289	123550168	123553010	2842
5448	chr8	123553696	123554774	104346	Gas8	123517145	123595289	123553696	123554774	1078
5449	chr8	123555362	123556342	104346	Gas8	123517145	123595289	123555362	123556342	980
5450	chr8	123557126	123558302	104346	Gas8	123517145	123595289	123557126	123558302	1176
5451	chr8	123558792	123559184	104346	Gas8	123517145	123595289	123558792	123559184	392
5452	chr8	123559576	123561536	104346	Gas8	123517145	123595289	123559576	123561536	1960
5453	chr8	123562222	123564770	104346	Gas8	123517145	123595289	123562222	123564770	2548
5454	chr8	123566142	123568200	104346	Gas8	123517145	123595289	123566142	123568200	2058
5455	chr8	123568984	123570062	104346	Gas8	123517145	123595289	123568984	123570062	1078
5456	chr8	123570650	123571728	104346	Gas8	123517145	123595289	123570650	123571728	1078
5457	chr8	123572316	123573394	104346	Gas8	123517145	123595289	123572316	123573394	1078
5458	chr8	123574080	123576530	104346	Gas8	123517145	123595289	123574080	123576530	2450
5459	chr8	123577412	123578784	104346	Gas8	123517145	123595289	123577412	123578784	1372
5460	chr8	123579176	123580352	104346	Gas8	123517145	123595289	123579176	123580352	1176
5461	chr8	123580842	123582116	104346	Gas8	123517145	123595289	123580842	123582116	1274
5462	chr8	123584272	123585154	104346	Gas8	123517145	123595289	123584272	123585154	882
5463	chr8	123585742	123587114	104346	Gas8	123517145	123595289	123585742	123587114	1372
5464	chr8	123587506	123588976	104346	Gas8	123517145	123595289	123587506	123588976	1470
5465	chr8	123590054	123590348	104346	Gas8	123517145	123595289	123590054	123590348	294
5466	chr8	123590936	123591230	104346	Gas8	123517145	123595289	123590936	123591230	294
5467	chr8	123591818	123592210	104346	Gas8	123517145	123595289	123591818	123592210	392
5468	chr8	123592700	123593582	104346	Gas8	123517145	123595289	123592700	123593582	882
5469	chr8	123594366	123595346	104346	Gas8	123517145	123595289	123594366	123595289	923
9081	chr17	24718834	24723734	104366	Snora64	24720425	24721416	24720425	24721416	991
4664	chr8	70890946	70898492	104370	Snora68	70895239	70896650	70895239	70896650	1411
2808	chr5	106448188	106448776	104382	Barhl2	106184172	106537453	106448188	106448776	588
9831	chr19	7264348	7264642	104383	Rcor2	7254313	7275310	7264348	7264642	294
9832	chr19	7265230	7265524	104383	Rcor2	7254313	7275310	7265230	7265524	294
9833	chr19	7268072	7268758	104383	Rcor2	7254313	7275310	7268072	7268758	686
5239	chr8	105304724	105306880	104394	E2f4	105296881	105305485	105304724	105305485	761
786	chr2	91963200	91963788	104418	Dgkz	91932552	91973963	91963200	91963788	588
787	chr2	91965356	91965748	104418	Dgkz	91932552	91973963	91965356	91965748	392
5937	chr9	120127616	120131242	104433	Snora62	120129099	120131465	120129099	120131242	2143
8453	chr15	78848350	78848840	104445	Cdc42ep1	78822845	78850880	78848350	78848840	490
6544	chr11	49690508	49690802	104625	Cnot6	49669912	49753432	49690508	49690802	294
6545	chr11	49712460	49713048	104625	Cnot6	49669912	49753432	49712460	49713048	588
6727	chr11	74904438	74904732	104662	Tsr1	74897580	74907038	74904438	74904732	294
7127	chr11	109473350	109473644	104681	Slc16a6	109452108	109473484	109473350	109473484	134
7476	chr12	100520952	100521344	104718	Ttc7b	100300839	100535299	100520952	100521344	392
7316	chr12	54655972	54656266	104725	1110002B05Rik	54651293	54665019	54655972	54656266	294
5876	chr9	110401018	110401704	104831	Ptpn23	110385018	110414008	110401018	110401704	686
7303	chr12	28675388	28675878	104923	Adi1	28667399	28686400	28675388	28675878	490
7691	chr13	49799876	49800170	105148	Iars	49680573	49989723	49799876	49800170	294
7845	chr13	80049340	80049634	105171	Arrdc3	79559993	80930058	80049340	80049634	294
7846	chr13	80884398	80886652	105171	Arrdc3	79559993	80930058	80884398	80886652	2254
7847	chr13	80897432	80898020	105171	Arrdc3	79559993	80930058	80897432	80898020	588
7710	chr13	54686646	54688116	105239	Rnf44	54671731	54697711	54686646	54688116	1470
7711	chr13	54693506	54693800	105239	Rnf44	54671731	54697711	54693506	54693800	294
7712	chr13	54694290	54694682	105239	Rnf44	54671731	54697711	54694290	54694682	392
7838	chr13	74166498	74167086	105243	Slc9a3	74091900	74169622	74166498	74167086	588
7587	chr13	19522580	19522874	105298	Epdr1	19493730	19621502	19522580	19522874	294
7588	chr13	19523364	19524932	105298	Epdr1	19493730	19621502	19523364	19524932	1568
7589	chr13	19525716	19526206	105298	Epdr1	19493730	19621502	19525716	19526206	490
7737	chr13	59646524	59647210	105348	Golm1	59634889	59681592	59646524	59647210	686
7738	chr13	59655736	59656324	105348	Golm1	59634889	59681592	59655736	59656324	588
7583	chr13	14808976	14809466	105351	AW209491	14627959	15050718	14808976	14809466	490
8229	chr14	103636274	103636568	105439	Slain1	103631795	103671611	103636274	103636568	294
8129	chr14	55675172	55676054	105446	Gmpr2	55672071	55678915	55675172	55676054	882
8241	chr14	120178870	120179164	105559	Mbnl2	120159052	120455079	120178870	120179164	294
8117	chr14	54875982	54876276	105651	Ppp1r3e	54869878	54880481	54875982	54876276	294
8614	chr15	95790492	95790786	105722	Ano6	95722807	96024404	95790492	95790786	294
8624	chr15	96582724	96583312	105727	Slc38a1	96516131	96665152	96582724	96583312	588
8625	chr15	96637212	96637506	105727	Slc38a1	96516131	96665152	96637212	96637506	294
8626	chr15	96638976	96639270	105727	Slc38a1	96516131	96665152	96638976	96639270	294
8627	chr15	96640936	96641818	105727	Slc38a1	96516131	96665152	96640936	96641818	882
8628	chr15	96642602	96643484	105727	Slc38a1	96516131	96665152	96642602	96643484	882
8623	chr15	96569102	96569396	105727	Slc38a1	96516131	96665152	96569102	96569396	294
8389	chr15	76009486	76010662	105732	Fam83h	76000123	76030760	76009486	76010662	1176
8390	chr15	76069070	76069658	105782	Scrib	76030761	76069955	76069070	76069658	588
8482	chr15	79517788	79518278	105785	Kdelr3	79510825	79527717	79517788	79518278	490
8483	chr15	79518768	79519454	105785	Kdelr3	79510825	79527717	79518768	79519454	686
8484	chr15	79525726	79527686	105785	Kdelr3	79510825	79527717	79525726	79527686	1960
8362	chr15	73512446	73512838	105841	Dennd3	73467920	73576266	73512446	73512838	392
8363	chr15	73553802	73554880	105841	Dennd3	73467920	73576266	73553802	73554880	1078
8452	chr15	78775830	78776124	105844	Card10	78774291	78822844	78775830	78776124	294
8538	chr15	81949364	81949854	105859	Csdc2	81931486	81951023	81949364	81949854	490
8378	chr15	75371604	75372192	105892	9030619P08Rik	75349920	75492436	75371604	75372192	588
8712	chr15	101222828	101223612	105968	AU021063	101221218	101223671	101222828	101223612	784
8454	chr15	78876476	78877750	106039	Gga1	78866360	78897185	78876476	78877750	1274
8611	chr15	93678984	93679278	106042	Prickle1	93495513	93750373	93678984	93679278	294
8731	chr15	102270154	102270938	106073	Mfsd5	102268470	102289018	102270154	102270938	784
8732	chr15	102280836	102281130	106073	Mfsd5	102268470	102289018	102280836	102281130	294
8904	chr16	43864996	43865290	106248	Qtrtd1	43842126	43908354	43864996	43865290	294
8785	chr16	13786346	13786738	106298	Rrn3	13760085	13817058	13786346	13786738	392
8784	chr16	13764688	13764982	106298	Rrn3	13760085	13817058	13764688	13764982	294
8874	chr16	33158006	33158300	106326	Osbpl11	33155365	33247383	33158006	33158300	294
8875	chr16	33184956	33185446	106326	Osbpl11	33155365	33247383	33184956	33185446	490
8926	chr16	62587112	62587406	106338	Nsun3	61670192	62790202	62587112	62587406	294
8824	chr16	23112908	23115750	106344	Rfc4	23114040	23137132	23114040	23115750	1710
8790	chr16	17070130	17070424	106369	Ypel1	17058882	17086800	17070130	17070424	294
4861	chr8	83577242	83577536	106529	Tecr	83571661	83601332	83577242	83577536	294
4862	chr8	83583122	83583906	106529	Tecr	83571661	83601332	83583122	83583906	784
4863	chr8	83590178	83590570	106529	Tecr	83571661	83601332	83590178	83590570	392
4864	chr8	83593608	83594882	106529	Tecr	83571661	83601332	83593608	83594882	1274
9433	chr17	65646672	65646966	106572	Rab31	65646965	65778053	65646965	65646966	1
9434	chr17	65647554	65647848	106572	Rab31	65646965	65778053	65647554	65647848	294
9435	chr17	65772602	65773092	106572	Rab31	65646965	65778053	65772602	65773092	490
9438	chr17	66076206	66076794	106585	Ankrd12	65959344	66077920	66076206	66076794	588
9419	chr17	57249542	57250130	106628	Trip10	57248546	57271398	57249542	57250130	588
9418	chr17	57248660	57248954	106628	Trip10	57248546	57271398	57248660	57248954	294
9409	chr17	56717010	56717500	106639	Vmac	56712851	56717730	56717010	56717500	490
9206	chr17	32702600	32702894	106648	Cyp4f15	32681070	32734422	32702600	32702894	294
9398	chr17	56276402	56276696	106759	Ticam1	56266535	56277864	56276402	56276696	294
9266	chr17	35513828	35514220	106795	Tcf19	35511756	35516969	35513828	35514220	392
9268	chr17	35515494	35516768	106795	Tcf19	35511756	35516969	35515494	35516768	1274
9267	chr17	35514612	35515004	106795	Tcf19	35511756	35516969	35514612	35515004	392
6221	chr10	81037376	81037670	106947	Slc39a3	81026959	81040661	81037376	81037670	294
9569	chr18	24575754	24576048	106957	Slc39a6	24555043	24603888	24575754	24576048	294
9686	chr18	67640678	67642442	107047	Psmg2	67641468	67659831	67641468	67642442	974
9601	chr18	35172004	35172298	107065	Lrrtm2	35163958	35234900	35172004	35172298	294
9844	chr19	8735916	8736308	107071	Wdr74	8731141	8740670	8735916	8736308	392
9845	chr19	8740620	8741600	107071	Wdr74	8731141	8740670	8740620	8740670	50
9908	chr19	41858838	41859132	107094	Rrp12	41855492	41904011	41858838	41859132	294
9782	chr19	5433120	5433414	107242	AI837181	5425030	5437506	5433120	5433414	294
9935	chr19	45076472	45076864	107250	Kazald1	45065812	45115001	45076472	45076864	392
9829	chr19	7205940	7206430	107260	Otub1	7198134	7210720	7205940	7206430	490
2042	chr4	129189970	129190362	107271	Yars	129189711	129219592	129189970	129190362	392
9860	chr19	10688468	10688860	107305	Vps37c	10683403	10716280	10688468	10688860	392
9861	chr19	10689252	10689644	107305	Vps37c	10683403	10716280	10689252	10689644	392
9772	chr19	5049842	5050528	107392	Brms1	5040306	5050362	5049842	5050362	520
726	chr2	71443176	71443666	107435	Hat1	71378407	71447479	71443176	71443666	490
7714	chr13	54949188	54949874	107448	Unc5a	54873104	55006001	54949188	54949874	686
7715	chr13	54955558	54956146	107448	Unc5a	54873104	55006001	54955558	54956146	588
3953	chr7	44816184	44816674	107503	Atf5	44794885	44816513	44816184	44816513	329
507	chr1	185362786	185363668	107508	Eprs	185360432	185428855	185362786	185363668	882
7662	chr13	37993816	37994110	107513	Ssr1	37959305	38000120	37993816	37994110	294
5134	chr8	94667020	94667314	107566	Arl2bp	94663516	94674658	94667020	94667314	294
2068	chr4	130036690	130037082	107581	Col16a1	130035237	130103416	130036690	130037082	392
10080	chrX	170673174	170673468	107626	Asmt	170672645	170678054	170673174	170673468	294
10081	chrX	170674154	170675134	107626	Asmt	170672645	170678054	170674154	170675134	980
10082	chrX	170675624	170677094	107626	Asmt	170672645	170678054	170675624	170677094	1470
10083	chrX	170677682	170677976	107626	Asmt	170672645	170678054	170677682	170677976	294
6980	chr11	100169328	100169622	107656	Krt9	100166350	100198203	100169328	100169622	294
1784	chr4	46601744	46602038	107684	Coro2a	46536541	46603159	46601744	46602038	294
4323	chr7	141172234	141173116	107702	Rnh1	141158240	141181392	141172234	141173116	882
4324	chr7	141176154	141176448	107702	Rnh1	141158240	141181392	141176154	141176448	294
4325	chr7	141177820	141178114	107702	Rnh1	141158240	141181392	141177820	141178114	294
37	chr1	37890132	37890818	107734	Mrpl30	37890482	37902127	37890482	37890818	336
595	chr2	29619618	29620206	107746	Rapgef1	29572254	29750793	29619618	29620206	588
596	chr2	29621284	29621578	107746	Rapgef1	29572254	29750793	29621284	29621578	294
9516	chr17	83861344	83861638	107766	Haao	83826435	83962724	83861344	83861638	294
9517	chr17	83862030	83862422	107766	Haao	83826435	83962724	83862030	83862422	392
9518	chr17	83953464	83953758	107766	Haao	83826435	83962724	83953464	83953758	294
9515	chr17	83854092	83854386	107766	Haao	83826435	83962724	83854092	83854386	294
4568	chr8	70072450	70073234	107770	Tm6sf2	70072443	70081790	70072450	70073234	784
4569	chr8	70075194	70075488	107770	Tm6sf2	70072443	70081790	70075194	70075488	294
4570	chr8	70079310	70080192	107770	Tm6sf2	70072443	70081790	70079310	70080192	882
6454	chr11	4895100	4895394	107829	Thoc5	4894772	4933810	4895100	4895394	294
8369	chr15	74187372	74187764	107831	Bai1	74177934	74597745	74187372	74187764	392
8370	chr15	74516358	74516652	107831	Bai1	74177934	74597745	74516358	74516652	294
8371	chr15	74528902	74529196	107831	Bai1	74177934	74597745	74528902	74529196	294
8372	chr15	74535566	74535958	107831	Bai1	74177934	74597745	74535566	74535958	392
1707	chr3	157921610	157921904	107869	Cth	157769503	157936264	157921610	157921904	294
1708	chr3	157931802	157932096	107869	Cth	157769503	157936264	157931802	157932096	294
255	chr1	127167544	127167936	107895	Mgat5	127017809	127484761	127167544	127167936	392
3599	chr6	125095432	125096412	107932	Chd4	125089318	125131191	125095432	125096412	980
5862	chr9	108831842	108832430	107934	Celsr3	108822343	108853502	108831842	108832430	588
3099	chr5	135394252	135394546	107939	Pom121	135376469	135400532	135394252	135394546	294
655	chr2	32712596	32713478	107951	Cdk9	32699979	32712795	32712596	32712795	199
7635	chr13	23695812	23696204	107970	Hist1h1t	23694146	23697429	23695812	23696204	392
9370	chr17	47694934	47695522	107971	Frs3	47693150	47697586	47694934	47695522	588
9780	chr19	5272596	5272988	107975	Pacs1	5126047	5273519	5272596	5272988	392
781	chr2	91216734	91217224	107986	Ddb2	91212840	91237105	91216734	91217224	490
2832	chr5	110106136	110106626	107999	Gtpbp6	110104965	110109144	110106136	110106626	490
2833	chr5	110107018	110108194	107999	Gtpbp6	110104965	110109144	110107018	110108194	1176
511	chr1	189628138	189628824	108000	Cenpf	189521444	189708176	189628138	189628824	686
2909	chr5	115327086	115327478	108014	Srsf9	115314084	115333160	115327086	115327478	392
3535	chr6	117931436	117931730	108017	Fxyd4	117929591	117974531	117931436	117931730	294
3536	chr6	117932416	117933004	108017	Fxyd4	117929591	117974531	117932416	117933004	588
6309	chr10	107366644	107367232	108030	Lin7a	107197748	107454025	107366644	107367232	588
6402	chr10	127515640	127517306	108037	Shmt2	127517140	127523958	127517140	127517306	166
6403	chr10	127522010	127522402	108037	Shmt2	127517140	127523958	127522010	127522402	392
1634	chr3	126596204	126596890	108058	Camk2d	126518674	126883330	126596204	126596890	686
1635	chr3	126602770	126603064	108058	Camk2d	126518674	126883330	126602770	126603064	294
3843	chr7	27309268	27311620	108075	Ltbp4	27293646	27339872	27309268	27311620	2352
3844	chr7	27328476	27328770	108075	Ltbp4	27293646	27339872	27328476	27328770	294
3845	chr7	27332690	27333670	108075	Ltbp4	27293646	27339872	27332690	27333670	980
6939	chr11	97744710	97745200	108083	Pip4k2b	97714329	97745086	97744710	97745086	376
3695	chr6	146641908	146642202	108098	Med21	146638586	146644876	146641908	146642202	294
2603	chr5	25005876	25006170	108099	Prkag2	25003747	25100808	25005876	25006170	294
7229	chr11	119942494	119943278	108100	Baiap2	119931322	120007048	119942494	119943278	784
8801	chr16	19760426	19760720	108105	B3gnt5	19733300	19824660	19760426	19760720	294
9342	chr17	46433478	46434164	108114	Slc22a7	46431978	46440462	46433478	46434164	686
9181	chr17	31645572	31645866	108121	U2af1	31642112	31668349	31645572	31645866	294
9183	chr17	31655274	31655960	108121	U2af1	31642112	31668349	31655274	31655960	686
9182	chr17	31646650	31646944	108121	U2af1	31642112	31668349	31646650	31646944	294
9184	chr17	31657822	31658312	108121	U2af1	31642112	31668349	31657822	31658312	490
96	chr1	71557248	71557542	108147	Atic	71486033	71582462	71557248	71557542	294
4491	chr8	57520316	57520708	108150	Galnt7	57519912	57652403	57520316	57520708	392
4492	chr8	57531194	57531488	108150	Galnt7	57519912	57652403	57531194	57531488	294
4493	chr8	57574412	57574706	108150	Galnt7	57519912	57652403	57574412	57574706	294
7894	chr13	104562080	104562374	108154	Adamts6	104270133	104563044	104562080	104562374	294
3555	chr6	122491572	122491866	108653	Rimklb	122393759	122499990	122491572	122491866	294
3432	chr6	99521940	99522724	108655	Foxp1	98634048	99573064	99521940	99522724	784
180	chr1	92910174	92911154	108657	Rnpepl1	92909723	92927063	92910174	92911154	980
181	chr1	92919484	92919778	108657	Rnpepl1	92909723	92927063	92919484	92919778	294
8036	chr14	20388410	20388900	108671	Dnajc9	20384065	20390070	20388410	20388900	490
170	chr1	90427246	90427540	108679	Cops8	90409857	90690100	90427246	90427540	294
5005	chr8	85468740	85469524	108682	Gpt2	85462729	85532598	85468740	85469524	784
5006	chr8	85472268	85473934	108682	Gpt2	85462729	85532598	85472268	85473934	1666
5007	chr8	85481676	85482166	108682	Gpt2	85462729	85532598	85481676	85482166	490
5008	chr8	85482558	85483538	108682	Gpt2	85462729	85532598	85482558	85483538	980
5009	chr8	85492456	85493240	108682	Gpt2	85462729	85532598	85492456	85493240	784
5010	chr8	85499022	85500394	108682	Gpt2	85462729	85532598	85499022	85500394	1372
6513	chr11	29373442	29374030	108686	Ccdc88a	29310524	29511283	29373442	29374030	588
737	chr2	73774988	73775282	108699	Chn1	73613336	73795933	73774988	73775282	294
738	chr2	73791942	73792432	108699	Chn1	73613336	73795933	73791942	73792432	490
3165	chr5	140893718	140894012	108723	Card11	140851715	141121064	140893718	140894012	294
1747	chr4	33247970	33248558	108767	Pnrc1	33239382	33279548	33247970	33248558	588
4080	chr7	82869682	82869976	108797	Mex3b	82822593	82904756	82869682	82869976	294
6096	chr10	67096484	67096974	108829	Jmjd1c	67096557	67261507	67096557	67096974	417
6097	chr10	67099522	67100992	108829	Jmjd1c	67096557	67261507	67099522	67100992	1470
6098	chr10	67126962	67127452	108829	Jmjd1c	67096557	67261507	67126962	67127452	490
3728	chr7	4445280	4445574	108841	Rdh13	4411257	4453185	4445280	4445574	294
9836	chr19	7422128	7423794	108899	2700081O15Rik	7400591	7425902	7422128	7423794	1666
858	chr2	119618702	119619192	108907	Nusap1	119618402	119652805	119618702	119619192	490
505	chr1	183297142	183297436	108909	Aida	183297158	183325368	183297158	183297436	278
2245	chr4	140690466	140691054	108911	Rcc2	140683689	140725287	140690466	140691054	588
2246	chr4	140698796	140700560	108911	Rcc2	140683689	140725287	140698796	140700560	1764
2247	chr4	140702128	140702814	108911	Rcc2	140683689	140725287	140702128	140702814	686
1368	chr3	53107082	53107768	108927	Lhfp	53029385	53356837	53107082	53107768	686
1369	chr3	53109336	53110904	108927	Lhfp	53029385	53356837	53109336	53110904	1568
1370	chr3	53112080	53113550	108927	Lhfp	53029385	53356837	53112080	53113550	1470
1371	chr3	53135992	53136286	108927	Lhfp	53029385	53356837	53135992	53136286	294
7672	chr13	41250062	41250356	108934	BC024659	41235124	41293246	41250062	41250356	294
4123	chr7	99918938	99919232	108937	Rnf169	99919039	99993430	99919039	99919232	193
4124	chr7	99979502	99980286	108937	Rnf169	99919039	99993430	99979502	99980286	784
1694	chr3	152395586	152396860	108946	Zzz3	152394544	152462820	152395586	152396860	1274
1695	chr3	152401956	152402642	108946	Zzz3	152394544	152462820	152401956	152402642	686
6115	chr10	71824494	71824984	108950	1700049L16Rik	71682885	72317792	71824494	71824984	490
6116	chr10	72297050	72297344	108950	1700049L16Rik	71682885	72317792	72297050	72297344	294
289	chr1	133126140	133126434	108954	Ppp1r15b	133119927	133192948	133126140	133126434	294
290	chr1	133131138	133132412	108954	Ppp1r15b	133119927	133192948	133131138	133132412	1274
3471	chr6	113683332	113683626	108960	Irak2	113635050	113696262	113683332	113683626	294
4006	chr7	48920326	48920620	108961	E2f8	48857240	48920334	48920326	48920334	8
7973	chr14	5071598	5072186	108978	4930555G01Rik	4963240	5111442	5071598	5072186	588
5140	chr8	94837932	94838618	109006	Ciapin1	94815927	94838378	94837932	94838378	446
51	chr1	51481654	51481948	109019	Nabp1	51399893	51614092	51481654	51481948	294
52	chr1	51572696	51573088	109019	Nabp1	51399893	51614092	51572696	51573088	392
1216	chr2	170530094	170530486	109054	Pfdn4	170515500	170549243	170530094	170530486	392
7331	chr12	69197114	69197408	109065	1110034A24Rik	69180872	69197819	69197114	69197408	294
8403	chr15	76327300	76327692	109075	Exosc4	76317321	76330981	76327300	76327692	392
9849	chr19	8892618	8893402	109077	Ints5	8891864	8898000	8892618	8893402	784
541	chr2	4881478	4882164	109079	Sephs1	4841855	4914775	4881478	4882164	686
7692	chr13	50388660	50388954	109082	Fbxw17	50340373	50450537	50388660	50388954	294
5820	chr9	106886444	106887718	109095	Rbm15b	106882489	106887207	106886444	106887207	763
2717	chr5	67306890	67307282	109108	Slc30a9	67299209	67374145	67306890	67307282	392
3656	chr6	140424102	140424396	109135	Plekha5	140233443	140609885	140424102	140424396	294
3657	chr6	140602462	140602756	109135	Plekha5	140233443	140609885	140602462	140602756	294
3658	chr6	140606480	140606774	109135	Plekha5	140233443	140609885	140606480	140606774	294
4820	chr8	79294838	79295328	109136	Mmaa	79257504	79295016	79294838	79295016	178
5083	chr8	90762112	90762406	109151	Chd9	90588544	91062300	90762112	90762406	294
5084	chr8	90776028	90776322	109151	Chd9	90588544	91062300	90776028	90776322	294
5085	chr8	90786318	90786612	109151	Chd9	90588544	91062300	90786318	90786612	294
5086	chr8	90795236	90795530	109151	Chd9	90588544	91062300	90795236	90795530	294
5087	chr8	90825518	90825910	109151	Chd9	90588544	91062300	90825518	90825910	392
5088	chr8	90827772	90829144	109151	Chd9	90588544	91062300	90827772	90829144	1372
5089	chr8	90830712	90831006	109151	Chd9	90588544	91062300	90830712	90831006	294
5090	chr8	90851782	90852076	109151	Chd9	90588544	91062300	90851782	90852076	294
5091	chr8	90855016	90855604	109151	Chd9	90588544	91062300	90855016	90855604	588
5092	chr8	90856486	90856780	109151	Chd9	90588544	91062300	90856486	90856780	294
5093	chr8	90857368	90857662	109151	Chd9	90588544	91062300	90857368	90857662	294
5094	chr8	90862366	90862660	109151	Chd9	90588544	91062300	90862366	90862660	294
5095	chr8	90877164	90877654	109151	Chd9	90588544	91062300	90877164	90877654	490
5096	chr8	90881770	90882162	109151	Chd9	90588544	91062300	90881770	90882162	392
5097	chr8	90904408	90904702	109151	Chd9	90588544	91062300	90904408	90904702	294
5098	chr8	90907740	90909504	109151	Chd9	90588544	91062300	90907740	90909504	1764
5099	chr8	90932436	90933318	109151	Chd9	90588544	91062300	90932436	90933318	882
5100	chr8	90955368	90955662	109151	Chd9	90588544	91062300	90955368	90955662	294
5101	chr8	90968402	90968696	109151	Chd9	90588544	91062300	90968402	90968696	294
5102	chr8	91060816	91061208	109151	Chd9	90588544	91062300	91060816	91061208	392
2895	chr5	115157056	115158918	109154	Mlec	115138978	115163433	115157056	115158918	1862
5631	chr9	55101284	55102166	109161	Ube2q2	55098957	55208231	55101284	55102166	882
9837	chr19	7493668	7494158	109168	Atl3	7488665	7548033	7493668	7494158	490
9838	chr19	7494550	7494844	109168	Atl3	7488665	7548033	7494550	7494844	294
7483	chr12	101912846	101913140	109181	Trip11	101828214	101916035	101912846	101913140	294
3623	chr6	127965754	127966440	109246	Tspan9	127957216	128185360	127965754	127966440	686
3624	chr6	128063656	128063950	109246	Tspan9	127957216	128185360	128063656	128063950	294
1982	chr4	121214730	121215024	109263	Rlf	121127300	121265695	121214730	121215024	294
1081	chr2	158624858	158625250	109275	Actr5	158620330	158631746	158624858	158625250	392
6169	chr10	79916942	79917236	109284	C030046I01Rik	79909496	79916950	79916942	79916950	8
6626	chr11	61673556	61674046	109342	Slc5a10	61672780	61678594	61673556	61674046	490
8495	chr15	79874116	79874508	109361	D730005E14Rik	79861933	79892772	79874116	79874508	392
8496	chr15	79882838	79883720	109361	D730005E14Rik	79861933	79892772	79882838	79883720	882
8497	chr15	79891462	79892932	109361	D730005E14Rik	79861933	79892772	79891462	79892772	1310
4162	chr7	109174842	109175136	109594	Lmo1	109110948	109224761	109174842	109175136	294
7663	chr13	38150910	38151400	109620	Dsp	38106364	38201757	38150910	38151400	490
7664	chr13	38170608	38170902	109620	Dsp	38106364	38201757	38170608	38170902	294
5812	chr9	106431822	106433096	109652	Acy1	106432282	106439143	106432282	106433096	814
5813	chr9	106433488	106433782	109652	Acy1	106432282	106439143	106433488	106433782	294
1636	chr3	127257802	127258096	109676	Ank2	126883331	127517914	127257802	127258096	294
1637	chr3	127452920	127453214	109676	Ank2	126883331	127517914	127452920	127453214	294
4122	chr7	99534876	99535366	109689	Arrb1	99509598	99543875	99534876	99535366	490
7375	chr12	80259550	80260040	109711	Actn1	80150193	80298108	80259550	80260040	490
7374	chr12	80161844	80162432	109711	Actn1	80150193	80298108	80161844	80162432	588
8556	chr15	83171914	83172208	109754	Cyb5r3	83151648	83199464	83171914	83172208	294
8557	chr15	83183674	83184164	109754	Cyb5r3	83151648	83199464	83183674	83184164	490
8555	chr15	83157410	83157900	109754	Cyb5r3	83151648	83199464	83157410	83157900	490
9158	chr17	30590504	30590798	109801	Glo1	30584575	30617549	30590504	30590798	294
9160	chr17	30604322	30604910	109801	Glo1	30584575	30617549	30604322	30604910	588
9157	chr17	30587956	30588446	109801	Glo1	30584575	30617549	30587956	30588446	490
9162	chr17	30609614	30609908	109801	Glo1	30584575	30617549	30609614	30609908	294
9163	chr17	30612162	30612456	109801	Glo1	30584575	30617549	30612162	30612456	294
9159	chr17	30594326	30594620	109801	Glo1	30584575	30617549	30594326	30594620	294
9161	chr17	30606772	30608536	109801	Glo1	30584575	30617549	30606772	30608536	1764
8971	chr16	93683198	93683492	109857	Cbr3	93646784	93701448	93683198	93683492	294
3062	chr5	130023852	130024342	109900	Asl	130007166	130026818	130023852	130024342	490
1599	chr3	105800800	105801094	109905	Rap1a	105724562	105808451	105800800	105801094	294
6747	chr11	76436766	76437354	109934	Abr	76416523	76625098	76436766	76437354	588
6748	chr11	76446958	76447252	109934	Abr	76416523	76625098	76446958	76447252	294
6749	chr11	76456464	76456856	109934	Abr	76416523	76625098	76456464	76456856	392
2770	chr5	92413706	92414000	109979	Art3	92381759	92415083	92413706	92414000	294
6153	chr10	79669100	79669688	110012	Gm16517	79668973	79679160	79669100	79669688	588
6154	chr10	79670276	79670570	110012	Gm16517	79668973	79679160	79670276	79670570	294
6155	chr10	79671158	79671452	110012	Gm16517	79668973	79679160	79671158	79671452	294
4248	chr7	127041712	127042398	110033	Kif22	127027375	127046287	127041712	127042398	686
7684	chr13	47105660	47105954	110052	Dek	47084690	47114470	47105660	47105954	294
3600	chr6	125131496	125132280	110109	Nop2	125131192	125144996	125131496	125132280	784
9244	chr17	34898094	34898388	110147	Ehmt2	34897672	34914256	34898094	34898388	294
3520	chr6	115676554	115676848	110157	Raf1	115618622	115702885	115676554	115676848	294
3521	chr6	115684394	115685374	110157	Raf1	115618622	115702885	115684394	115685374	980
8247	chr14	121931306	121931600	110168	Gpr18	121895019	121968405	121931306	121931600	294
1657	chr3	135522632	135522926	110173	Manba	135476395	135578028	135522632	135522926	294
1658	chr3	135531648	135532040	110173	Manba	135476395	135578028	135531648	135532040	392
1659	chr3	135546838	135547328	110173	Manba	135476395	135578028	135546838	135547328	490
1660	chr3	135561734	135562420	110173	Manba	135476395	135578028	135561734	135562420	686
1661	chr3	135574572	135574866	110173	Manba	135476395	135578028	135574572	135574866	294
1446	chr3	89093564	89093858	110196	Fdps	89093476	89109287	89093564	89093858	294
8458	chr15	78983002	78984080	110253	Triobp	78944817	79000411	78983002	78984080	1078
8459	chr15	78990352	78990646	110253	Triobp	78944817	79000411	78990352	78990646	294
8460	chr15	78992704	78992998	110253	Triobp	78944817	79000411	78992704	78992998	294
8156	chr14	64120126	64120420	110265	Msra	64118186	64522008	64120126	64120420	294
8157	chr14	64487724	64488018	110265	Msra	64118186	64522008	64487724	64488018	294
5503	chr9	7064526	7064820	110350	Dync2h1	6653011	7180897	7064526	7064820	294
2209	chr4	137664422	137665010	110351	Rap1gap	137661632	137735796	137664422	137665010	588
2210	chr4	137675888	137676182	110351	Rap1gap	137661632	137735796	137675888	137676182	294
2211	chr4	137722830	137723124	110351	Rap1gap	137661632	137735796	137722830	137723124	294
2212	chr4	137724300	137724986	110351	Rap1gap	137661632	137735796	137724300	137724986	686
2213	chr4	137727730	137728416	110351	Rap1gap	137661632	137735796	137727730	137728416	686
4632	chr8	70729932	70730422	110385	Pde4c	70723350	70752927	70729932	70730422	490
4633	chr8	70743358	70745514	110385	Pde4c	70723350	70752927	70743358	70745514	2156
7367	chr12	79089136	79089430	110417	Pigh	79054915	79102026	79089136	79089430	294
9036	chr17	12960402	12961186	110460	Acat2	12941719	12963761	12960402	12961186	784
7674	chr13	42052094	42052584	110521	Hivep1	41982557	42243147	42052094	42052584	490
8736	chr15	102441948	102442242	110542	Amhr2	102440886	102456904	102441948	102442242	294
9260	chr17	35424648	35425236	110557	H2-Q6	35410255	35440852	35424648	35425236	588
9261	chr17	35425628	35425922	110557	H2-Q6	35410255	35440852	35425628	35425922	294
9262	chr17	35434840	35435232	110557	H2-Q6	35410255	35440852	35434840	35435232	392
9263	chr17	35438956	35440622	110557	H2-Q6	35410255	35440852	35438956	35440622	1666
2295	chr4	143020710	143021004	110593	Prdm2	142673396	143240065	143020710	143021004	294
2296	chr4	143203284	143203676	110593	Prdm2	142673396	143240065	143203284	143203676	392
2297	chr4	143212006	143213280	110593	Prdm2	142673396	143240065	143212006	143213280	1274
7884	chr13	97818896	97819190	110596	Rgnef	97741295	98226641	97818896	97819190	294
7363	chr12	76866496	76866888	110606	Fntb	76829996	76929340	76866496	76866888	392
184	chr1	93478378	93479358	110611	Hdlbp	93404721	93478900	93478378	93478900	522
5582	chr9	42859614	42860398	110637	Grik4	42496319	42954106	42859614	42860398	784
5583	chr9	42943992	42944874	110637	Grik4	42496319	42954106	42943992	42944874	882
8977	chr16	93907618	93908108	110749	Chaf1b	93879987	93912568	93907618	93908108	490
1169	chr2	166905564	166906740	110750	Cse1l	166902074	166947265	166905564	166906740	1176
1170	chr2	166909876	166910170	110750	Cse1l	166902074	166947265	166909876	166910170	294
920	chr2	131055204	131056380	110751	Adam33	131046953	131066516	131055204	131056380	1176
921	chr2	131056772	131057066	110751	Adam33	131046953	131066516	131056772	131057066	294
9754	chr18	83908482	83908776	110796	Tshz1	83668756	84087359	83908482	83908776	294
6832	chr11	88046336	88046630	110809	Srsf1	88022985	88061048	88046336	88046630	294
6833	chr11	88047218	88047512	110809	Srsf1	88022985	88061048	88047218	88047512	294
6834	chr11	88047904	88048394	110809	Srsf1	88022985	88061048	88047904	88048394	490
6835	chr11	88052216	88052510	110809	Srsf1	88022985	88061048	88052216	88052510	294
6836	chr11	88058586	88058880	110809	Srsf1	88022985	88061048	88058586	88058880	294
8251	chr14	122623970	122624264	110821	Pcca	122507328	122853083	122623970	122624264	294
8252	chr14	122776458	122776948	110821	Pcca	122507328	122853083	122776458	122776948	490
5633	chr9	55511708	55512198	110842	Etfa	55446390	55526695	55511708	55512198	490
610	chr2	30415378	30416456	110854	Ppp2r4	30415911	30460223	30415911	30416456	545
4538	chr8	69017284	69017676	110877	Slc18a1	68972578	69088978	69017284	69017676	392
4539	chr8	69027966	69028260	110877	Slc18a1	68972578	69088978	69027966	69028260	294
4013	chr7	57509340	57509634	110886	Gabra5	57408805	57550296	57509340	57509634	294
932	chr2	132263152	132263544	110911	Cds2	132258219	132341184	132263152	132263544	392
933	chr2	132289514	132289808	110911	Cds2	132258219	132341184	132289514	132289808	294
3920	chr7	35554988	35555870	110959	Nudt19	35542465	35567461	35554988	35555870	882
104	chr1	72236878	72237662	111175	Pecr	72235740	72284343	72236878	72237662	784
107	chr1	72247756	72248148	111175	Pecr	72235740	72284343	72247756	72248148	392
108	chr1	72254518	72256086	111175	Pecr	72235740	72284343	72254518	72256086	1568
105	chr1	72242464	72243346	111175	Pecr	72235740	72284343	72242464	72243346	882
106	chr1	72243934	72245012	111175	Pecr	72235740	72284343	72243934	72245012	1078
3839	chr7	27166286	27166776	112406	Egln2	27158611	27167617	27166286	27166776	490
3840	chr7	27167266	27167560	112406	Egln2	27158611	27167617	27167266	27167560	294
5844	chr9	108392704	108393390	112418	1700102P08Rik	108392682	108400699	108392704	108393390	686
2444	chr4	147620340	147620634	112422	2610305D13Rik	147598569	147658005	147620340	147620634	294
1794	chr4	53165686	53165980	11303	Abca1	53026424	53203045	53165686	53165980	294
551	chr2	23027452	23027746	11308	Abi1	22940124	23054220	23027452	23027746	294
3411	chr6	90034854	90035148	113845	Vmn1r48	90029377	90054463	90034854	90035148	294
3332	chr6	58330678	58331364	113859	Vmn1r29	58286690	58371572	58330678	58331364	686
6800	chr11	81151742	81152036	11418	Accn1	80873990	81226331	81151742	81152036	294
6801	chr11	81152722	81153016	11418	Accn1	80873990	81226331	81152722	81153016	294
8685	chr15	99670312	99670606	11419	Accn2	99661187	99701707	99670312	99670606	294
8686	chr15	99677172	99677662	11419	Accn2	99661187	99701707	99677172	99677662	490
6169	chr10	79916942	79917236	114229	Kiss1r	79916951	79924671	79916951	79917236	285
3126	chr5	137293982	137294962	11423	Ache	137263063	137294565	137293982	137294565	583
5142	chr8	94875368	94877230	114255	Dok4	94864034	94889590	94875368	94877230	1862
1988	chr4	123588780	123589172	11426	Macf1	123548137	123698534	123588780	123589172	392
1989	chr4	123623766	123625432	11426	Macf1	123548137	123698534	123623766	123625432	1666
1990	chr4	123655126	123655420	11426	Macf1	123548137	123698534	123655126	123655420	294
1991	chr4	123664632	123664926	11426	Macf1	123548137	123698534	123664632	123664926	294
1992	chr4	123670022	123670414	11426	Macf1	123548137	123698534	123670022	123670414	392
1993	chr4	123690504	123690798	11426	Macf1	123548137	123698534	123690504	123690798	294
4660	chr8	70880166	70880950	114479	Slc5a5	70878190	70893739	70880166	70880950	784
4661	chr8	70883596	70883890	114479	Slc5a5	70878190	70893739	70883596	70883890	294
4662	chr8	70885752	70886242	114479	Slc5a5	70878190	70893739	70885752	70886242	490
4663	chr8	70887712	70888006	114479	Slc5a5	70878190	70893739	70887712	70888006	294
4664	chr8	70890946	70898492	114479	Slc5a5	70878190	70893739	70890946	70893739	2793
6702	chr11	70621642	70621936	11448	Chrne	70618043	70629157	70621642	70621936	294
5826	chr9	107551276	107551570	114602	Zmynd10	107546508	107551436	107551276	107551436	160
8995	chr16	97851040	97851334	114604	Prdm15	97777611	97853529	97851040	97851334	294
3178	chr5	142900954	142907226	11461	Actb	142899177	142933539	142900954	142907226	6272
3179	chr5	142924278	142925160	11461	Actb	142899177	142933539	142924278	142925160	882
3968	chr7	45180548	45181430	114640	Pth2	45180296	45182756	45180548	45181430	882
41	chr1	39368168	39368658	114641	Rpl31	39365546	39371702	39368168	39368658	490
7239	chr11	120343804	120345862	11465	Actg1	120318994	120348580	120343804	120345862	2058
7240	chr11	120346254	120350664	11465	Actg1	120318994	120348580	120346254	120348580	2326
2797	chr5	104023472	104024158	114664	Hsd17b11	103983577	104034403	104023472	104024158	686
5999	chr10	22055194	22055488	114671	4930444G20Rik	22033106	22090564	22055194	22055488	294
3070	chr5	134183560	134184344	114674	Gtf2ird2	134180403	134222203	134183560	134184344	784
6443	chr11	3517318	3517710	114679	Selm	3509762	3517436	3517318	3517436	118
1807	chr4	56435064	56435358	11471	Actl7b	56136240	56742423	56435064	56435358	294
1808	chr4	56740628	56740922	11471	Actl7b	56136240	56742423	56740628	56740922	294
6819	chr11	87404534	87404926	114714	Rad51c	87368301	87404779	87404534	87404779	245
6483	chr11	19847646	19848038	114716	Spred2	19500091	20042450	19847646	19848038	392
6484	chr11	19919480	19920558	114716	Spred2	19500091	20042450	19919480	19920558	1078
6485	chr11	19982494	19983082	114716	Spred2	19500091	20042450	19982494	19983082	588
6486	chr11	19985140	19985434	114716	Spred2	19500091	20042450	19985140	19985434	294
6487	chr11	19987492	19987884	114716	Spred2	19500091	20042450	19987492	19987884	392
9771	chr19	4877852	4878146	11474	Actn3	4861068	4878275	4877852	4878146	294
8107	chr14	52196662	52197544	114741	Supt16h	52161983	52197694	52196662	52197544	882
6317	chr10	108331944	108332434	114774	Pawr	108304882	108456020	108331944	108332434	490
6318	chr10	108402798	108403092	114774	Pawr	108304882	108456020	108402798	108403092	294
8711	chr15	101196172	101196564	11479	Acvr1b	101159731	101216895	101196172	101196564	392
690	chr2	47669552	47669846	11480	Acvr2a	47256278	48903008	47669552	47669846	294
5931	chr9	119402122	119403592	11481	Acvr2b	119398149	119439214	119402122	119403592	1470
8710	chr15	101145016	101145310	11482	Acvrl1	101124281	101159730	101145016	101145310	294
4419	chr8	27042512	27043100	114863	Prosc	27040995	27070986	27042512	27043100	588
8083	chr14	45657808	45658102	114874	Ddhd1	45658099	45871084	45658099	45658102	3
3655	chr6	140019852	140020244	114875	Plcz1	139979503	140041470	140019852	140020244	392
7182	chr11	116653614	116653908	114886	Cygb	116636307	116653923	116653614	116653908	294
1344	chr3	35932484	35932778	114893	Dcun1d1	35874191	35946135	35932484	35932778	294
1345	chr3	35939736	35940030	114893	Dcun1d1	35874191	35946135	35939736	35940030	294
1459	chr3	89349148	89349834	11490	Adam15	89338520	89350122	89349148	89349834	686
4412	chr8	25016362	25016656	11502	Adam9	24949208	25017066	25016362	25016656	294
8349	chr15	65272900	65273194	11514	Adcy8	64540977	65354668	65272900	65273194	294
1669	chr3	138442346	138443228	11532	Adh5	138437028	138457229	138442346	138443228	882
1192	chr2	168206612	168207984	11538	Adnp	168167739	168209046	168206612	168207984	1372
6119	chr10	75317214	75317606	11540	Adora2a	75314672	75342949	75317214	75317606	392
8896	chr16	38452652	38452946	11544	Adprh	38439272	38454124	38452652	38452946	294
8895	chr16	38443832	38444224	11544	Adprh	38439272	38454124	38443832	38444224	392
474	chr1	180606944	180607434	11545	Parp1	180526240	180621293	180606944	180607434	490
8094	chr14	50807316	50807904	11546	Parp2	50807859	50822680	50807859	50807904	45
9979	chr19	54107368	54107662	11551	Adra2a	54039230	54558124	54107368	54107662	294
7542	chr12	112619738	112620032	11565	Adssl1	112617802	112643091	112619738	112620032	294
7543	chr12	112628558	112629048	11565	Adssl1	112617802	112643091	112628558	112629048	490
7544	chr12	112634144	112634732	11565	Adssl1	112617802	112643091	112634144	112634732	588
460	chr1	177796010	177796304	11566	Adss	177758242	177889965	177796010	177796304	294
3659	chr6	140623042	140623434	11569	Aebp2	140609886	140963343	140623042	140623434	392
3660	chr6	140640388	140640682	11569	Aebp2	140609886	140963343	140640388	140640682	294
3661	chr6	140683900	140684194	11569	Aebp2	140609886	140963343	140683900	140684194	294
4456	chr8	53511724	53512018	11593	Aga	51963896	53555144	53511724	53512018	294
2561	chr4	156165744	156166038	11603	Agrn	156149355	156198455	156165744	156166038	294
2562	chr4	156176916	156177210	11603	Agrn	156149355	156198455	156176916	156177210	294
2563	chr4	156178288	156178582	11603	Agrn	156149355	156198455	156178288	156178582	294
2564	chr4	156188186	156188872	11603	Agrn	156149355	156198455	156188186	156188872	686
2565	chr4	156197202	156198280	11603	Agrn	156149355	156198455	156197202	156198280	1078
5251	chr8	105565404	105567168	11604	Agrp	105566369	105585961	105566369	105567168	799
5255	chr8	105635180	105637728	11604	Agrp	105629847	105637005	105635180	105637005	1825
2456	chr4	148068298	148068592	11610	Agtrap	148068312	148093250	148068312	148068592	280
2457	chr4	148075550	148079372	11610	Agtrap	148068312	148093250	148075550	148079372	3822
9765	chr19	4120704	4121292	11632	Aip	4114206	4125893	4120704	4121292	588
652	chr2	32629296	32629688	11636	Ak1	32621282	32640826	32629296	32629688	392
1868	chr4	101419220	101419514	11639	Ak4	101409237	101482209	101419220	101419514	294
1869	chr4	101420004	101420298	11639	Ak4	101409237	101482209	101420004	101420298	294
1870	chr4	101446464	101446758	11639	Ak4	101409237	101482209	101446464	101446758	294
6850	chr11	88828964	88829258	11640	Akap1	88779682	88885256	88828964	88829258	294
1813	chr4	57780996	57781388	11641	Akap2	57729612	57902683	57780996	57781388	392
1814	chr4	57802066	57802360	11641	Akap2	57729612	57902683	57802066	57802360	294
1815	chr4	57841658	57842050	11641	Akap2	57729612	57902683	57841658	57842050	392
1816	chr4	57880466	57880760	11641	Akap2	57729612	57902683	57880466	57880760	294
9997	chrX	7070896	7071876	11643	Akap4	7054569	7118508	7070896	7071876	980
2214	chr4	137791822	137792116	11647	Alpl	137735797	137829306	137791822	137792116	294
2215	chr4	137795840	137796918	11647	Alpl	137735797	137829306	137795840	137796918	1078
3851	chr7	27591802	27592488	11652	Akt2	27586829	27646688	27591802	27592488	686
2976	chr5	121562336	121562924	11669	Aldh2	121556790	121596052	121562336	121562924	588
2977	chr5	121593010	121593892	11669	Aldh2	121556790	121596052	121593010	121593892	882
5323	chr8	107030210	107031778	116733	Vps4a	107022759	107046022	107030210	107031778	1568
5324	chr8	107036776	107037070	116733	Vps4a	107022759	107046022	107036776	107037070	294
2016	chr4	126096600	126096894	116748	Lsm10	126092994	126101270	126096600	126096894	294
6772	chr11	78323070	78323364	11676	Aldoc	78322817	78327590	78323070	78323364	294
2887	chr5	114273292	114273684	116810	Foxn4	114252461	114294350	114273292	114273684	392
6416	chr10	128090606	128091880	116848	Baz2a	128090999	128129386	128090999	128091880	881
6417	chr10	128092566	128093350	116848	Baz2a	128090999	128129386	128092566	128093350	784
7552	chr12	113114932	113115226	116870	Mta1	113093596	113138720	113114932	113115226	294
9511	chr17	83678770	83679064	116871	Mta3	83669029	83826434	83678770	83679064	294
9512	chr17	83754916	83755210	116871	Mta3	83669029	83826434	83754916	83755210	294
9513	chr17	83769518	83769812	116871	Mta3	83669029	83826434	83769518	83769812	294
9514	chr17	83809208	83809502	116871	Mta3	83669029	83826434	83809208	83809502	294
3236	chr5	149267034	149267328	11690	Alox5ap	149240246	149298623	149267034	149267328	294
3237	chr5	149278010	149279186	11690	Alox5ap	149240246	149298623	149278010	149279186	1176
3238	chr5	149320640	149320934	11690	Alox5ap	149312625	149349926	149320640	149320934	294
411	chr1	164248980	164249372	116914	Slc19a2	164234665	164270482	164248980	164249372	392
9080	chr17	24696098	24696588	11692	Gfer	24691570	24696194	24696098	24696194	96
8565	chr15	84184646	84184940	116939	Pnpla3	84145496	84190876	84184646	84184940	294
6743	chr11	76201958	76202252	116972	Fam57a	76164980	76221677	76201958	76202252	294
6027	chr10	40300932	40301618	11702	Amd1	40272562	40320875	40300932	40301618	686
6028	chr10	40302500	40302794	11702	Amd1	40272562	40320875	40302500	40302794	294
6209	chr10	80805998	80806292	11705	Amh	80805085	80808071	80805998	80806292	294
2903	chr5	115216444	115216738	117109	Pop5	115210986	115243560	115216444	115216738	294
2904	chr5	115235162	115235848	117109	Pop5	115210986	115243560	115235162	115235848	686
2905	chr5	115237514	115238298	117109	Pop5	115210986	115243560	115237514	115238298	784
6391	chr10	127211056	127211350	117150	Pip4k2c	127199855	127218658	127211056	127211350	294
7140	chr11	114668428	114670094	117160	Ttyh2	114637387	114724197	114668428	114670094	1666
7141	chr11	114671074	114671368	117160	Ttyh2	114637387	114724197	114671074	114671368	294
7142	chr11	114671956	114674504	117160	Ttyh2	114637387	114724197	114671956	114674504	2548
352	chr1	151289852	151290146	117198	Ivns1abp	151244297	151366071	151289852	151290146	294
353	chr1	151344046	151345026	117198	Ivns1abp	151244297	151366071	151344046	151345026	980
6716	chr11	72765784	72766078	11736	Ankfy1	72688242	72774688	72765784	72766078	294
6717	chr11	72766764	72767058	11736	Ankfy1	72688242	72774688	72766764	72767058	294
5678	chr9	62342700	62344366	11737	Anp32a	62311761	62399148	62342700	62344366	1666
5679	chr9	62363084	62363770	11737	Anp32a	62311761	62399148	62363084	62363770	686
4448	chr8	46210822	46211606	11739	Slc25a4	46201466	46251527	46210822	46211606	784
6594	chr11	54972904	54973198	11749	Anxa6	54970951	55041604	54972904	54973198	294
6595	chr11	55032096	55033370	11749	Anxa6	54970951	55041604	55032096	55033370	1274
7009	chr11	101334352	101334646	11754	Aoc3	101330150	101354833	101334352	101334646	294
402	chr1	161248906	161249200	11758	Prdx6	161205310	161323301	161248906	161249200	294
403	chr1	161250572	161251062	11758	Prdx6	161205310	161323301	161250572	161251062	490
2597	chr5	24530184	24530478	117590	Asb10	24529773	24541940	24530184	24530478	294
2558	chr4	155992382	155993656	117592	B3galt6	155978048	155992774	155992382	155992774	392
6357	chr10	120112230	120112720	117599	Helb	120085434	120127309	120112230	120112720	490
5360	chr8	109778326	109779208	11765	Ap1g1	109758190	109808974	109778326	109779208	882
4734	chr8	72239426	72240798	11767	Ap1m1	72231954	72288220	72239426	72240798	1372
4735	chr8	72254714	72255008	11767	Ap1m1	72231954	72288220	72254714	72255008	294
4736	chr8	72268140	72269218	11767	Ap1m1	72231954	72288220	72268140	72269218	1078
4737	chr8	72272452	72273628	11767	Ap1m1	72231954	72288220	72272452	72273628	1176
3125	chr5	137045846	137046238	11769	Ap1s1	137034173	137053782	137045846	137046238	392
8807	chr16	20537076	20537860	11773	Ap2m1	20534012	20544582	20537076	20537860	784
4077	chr7	81483570	81483864	11775	Ap3b2	81457579	81494099	81483570	81483864	294
6207	chr10	80741906	80742200	11776	Ap3d1	80706180	80748708	80741906	80742200	294
3146	chr5	138170788	138172454	11781	Ap4m1	138171942	138178650	138171942	138172454	512
2713	chr5	66618538	66618930	11787	Apbb2	66298371	66647468	66618538	66618930	392
2714	chr5	66620008	66620302	11787	Apbb2	66298371	66647468	66620008	66620302	294
129	chr1	75388754	75389048	11790	Speg	75375156	75434124	75388754	75389048	294
130	chr1	75422956	75423250	11790	Speg	75375156	75434124	75422956	75423250	294
128	chr1	75388068	75388362	11790	Speg	75375156	75434124	75388068	75388362	294
6043	chr10	44390766	44391550	11793	Atg5	44362031	44400732	44390766	44391550	784
5508	chr9	7829808	7830102	11797	Birc2	7806279	7841977	7829808	7830102	294
5509	chr9	7837060	7837452	11797	Birc2	7806279	7841977	7837060	7837452	392
7212	chr11	117857936	117858916	11799	Birc5	117844573	117858247	117857936	117858247	311
3556	chr6	122600548	122600842	11810	Apobec1	122570986	122603923	122600548	122600842	294
9378	chr17	48426798	48427190	11811	Apobec2	48418249	48440581	48426798	48427190	392
3806	chr7	19669188	19669580	11813	Apoc2	19668305	19678092	19669188	19669580	392
8851	chr16	31322760	31323348	11815	Apod	31285735	31368446	31322760	31323348	588
8852	chr16	31323936	31327954	11815	Apod	31285735	31368446	31323936	31327954	4018
8853	chr16	31362842	31363234	11815	Apod	31285735	31368446	31362842	31363234	392
8850	chr16	31300220	31301200	11815	Apod	31285735	31368446	31300220	31301200	980
8943	chr16	85173564	85174152	11820	App	85076580	85314975	85173564	85174152	588
8684	chr15	99590540	99591030	11830	Aqp5	99587787	99598114	99590540	99591030	490
2915	chr5	115559444	115560032	11837	Rplp0	115557727	115564495	115559444	115560032	588
2916	chr5	115563952	115565324	11837	Rplp0	115557727	115564495	115563952	115564495	543
7070	chr11	103966828	103967122	11841	Arf2	103960411	104059108	103966828	103967122	294
6202	chr10	80577854	80579226	118445	Klf16	80564341	80580472	80577854	80579226	1372
1632	chr3	123080258	123080552	118449	Synpo2	123055753	123251822	123080258	123080552	294
7333	chr12	69371260	69371848	11845	Arf6	69364663	69420383	69371260	69371848	588
592	chr2	28479192	28480172	118451	Mrps2	28467143	28484033	28479192	28480172	980
6806	chr11	83448666	83448960	118453	Mmp28	83441554	83468034	83448666	83448960	294
5841	chr9	108306562	108306856	11848	Rhoa	108306078	108338509	108306562	108306856	294
4134	chr7	101817688	101818570	11859	Phox2a	101806887	101822678	101817688	101818570	882
4135	chr7	101821804	101822294	11859	Phox2a	101806887	101822678	101821804	101822294	490
3199	chr5	145113696	145114088	11867	Arpc1b	145111506	145128477	145113696	145114088	392
8601	chr15	89476254	89476548	11883	Arsa	89467462	89488640	89476254	89476548	294
8602	chr15	89488014	89488308	11883	Arsa	89467462	89488640	89488014	89488308	294
629	chr2	31454374	31454668	11898	Ass1	31382871	31546697	31454374	31454668	294
630	chr2	31467996	31468388	11898	Ass1	31382871	31546697	31467996	31468388	392
631	chr2	31472308	31472700	11898	Ass1	31382871	31546697	31472308	31472700	392
5357	chr8	108343900	108344488	11906	Zfhx3	108151563	108825750	108343900	108344488	588
4284	chr7	130519144	130519536	11907	Ate1	130329151	130526243	130519144	130519536	392
8694	chr15	100227442	100229206	11908	Atf1	100223666	100271042	100227442	100229206	1764
8696	chr15	100248610	100249394	11908	Atf1	100223666	100271042	100248610	100249394	784
8695	chr15	100232048	100232636	11908	Atf1	100223666	100271042	100232048	100232636	588
739	chr2	73799194	73799586	11909	Atf2	73795934	73900538	73799194	73799586	392
740	chr2	73891706	73892588	11909	Atf2	73795934	73900538	73891706	73892588	882
518	chr1	191182222	191183104	11910	Atf3	191167557	191262417	191182222	191183104	882
519	chr1	191183594	191185358	11910	Atf3	191167557	191262417	191183594	191185358	1764
520	chr1	191224558	191224852	11910	Atf3	191167557	191262417	191224558	191224852	294
6596	chr11	55460650	55461042	11927	Atox1	55433362	55465444	55460650	55461042	392
1570	chr3	101604342	101604734	11928	Atp1a1	101519640	101708891	101604342	101604734	392
413	chr1	164453604	164453898	11931	Atp1b1	164437282	164627543	164453604	164453898	294
414	chr1	164456446	164456740	11931	Atp1b1	164437282	164627543	164456446	164456740	294
415	chr1	164457720	164458700	11931	Atp1b1	164437282	164627543	164457720	164458700	980
6675	chr11	69600678	69600972	11932	Atp1b2	69595812	69610387	69600678	69600972	294
6676	chr11	69605284	69605774	11932	Atp1b2	69595812	69610387	69605284	69605774	490
5772	chr9	96331060	96331354	11933	Atp1b3	96328161	96417627	96331060	96331354	294
5613	chr9	45407908	45408692	11936	Fxyd2	45397934	45413451	45407908	45408692	784
2988	chr5	122450020	122450412	11938	Atp2a2	122449212	122526214	122450020	122450412	392
3473	chr6	113852284	113852578	11941	Atp2b2	113743175	114086660	113852284	113852578	294
9734	chr18	77770742	77771624	11946	Atp5a1	77770774	77786390	77770774	77771624	850
9735	chr18	77783384	77784070	11946	Atp5a1	77770774	77786390	77783384	77784070	686
6415	chr10	128083452	128084138	11947	Atp5b	128080281	128084294	128083452	128084138	686
6416	chr10	128090606	128091880	11947	Atp5b	128087877	128090998	128090606	128090998	392
6901	chr11	96075084	96075378	11951	Atp5g1	96069079	96087509	96075084	96075378	294
6902	chr11	96077044	96077338	11951	Atp5g1	96069079	96087509	96077044	96077338	294
8942	chr16	84834386	84836052	11957	Atp5j	84827123	84835249	84834386	84835249	863
4540	chr8	69121360	69122340	11966	Atp6v1b2	69088979	69124609	69121360	69122340	980
5251	chr8	105565404	105567168	11972	Atp6v0d1	105524229	105566368	105565404	105566368	964
1198	chr2	168741594	168741986	11981	Atp9a	168726967	168745231	168741594	168741986	392
2095	chr4	132533240	132533534	11983	Atpif1	132520506	132534746	132533240	132533534	294
9069	chr17	24168564	24169740	11984	Atp6v0c	24163799	24172429	24168564	24169740	1176
3220	chr5	148325352	148325646	11987	Slc7a1	148321738	148452267	148325352	148325646	294
3221	chr5	148326626	148327312	11987	Slc7a1	148321738	148452267	148326626	148327312	686
3222	chr5	148386308	148386896	11987	Slc7a1	148321738	148452267	148386308	148386896	588
3223	chr5	148398950	148399930	11987	Slc7a1	148321738	148452267	148398950	148399930	980
2780	chr5	99906884	99907178	11991	Hnrnpd	99842498	100006258	99906884	99907178	294
2781	chr5	99962842	99963136	11991	Hnrnpd	99842498	100006258	99962842	99963136	294
2782	chr5	99977052	99977934	11991	Hnrnpd	99842498	100006258	99977052	99977934	882
2783	chr5	99978326	99978718	11991	Hnrnpd	99842498	100006258	99978326	99978718	392
6117	chr10	73582516	73582810	11994	Pcdh15	73093024	74803604	73582516	73582810	294
6118	chr10	74768316	74768610	11994	Pcdh15	73093024	74803604	74768316	74768610	294
882	chr2	122148278	122148768	12010	B2m	122133896	122165167	122148278	122148768	490
8946	chr16	87698926	87699220	12013	Bach1	87647145	87814621	87698926	87699220	294
1744	chr4	32586568	32587058	12014	Bach2	32578886	32593486	32586568	32587058	490
9826	chr19	6951140	6951434	12015	Bad	6942153	6952108	6951140	6951434	294
9107	chr17	27018306	27018992	12018	Bak1	27018922	27032502	27018922	27018992	70
9108	chr17	27028204	27028498	12018	Bak1	27018922	27032502	27028204	27028498	294
9109	chr17	27032222	27032908	12018	Bak1	27018922	27032502	27032222	27032502	280
3980	chr7	45456516	45461416	12028	Bax	45460791	45470230	45460791	45461416	625
3981	chr7	45465826	45466806	12028	Bax	45460791	45470230	45465826	45466806	980
3579	chr6	124717152	124717446	12034	Phb2	124712234	124717429	124717152	124717429	277
3683	chr6	145048036	145048428	12035	Bcat1	144887906	145095896	145048036	145048428	392
3684	chr6	145062540	145062834	12035	Bcat1	144887906	145095896	145062540	145062834	294
3685	chr6	145075672	145076260	12035	Bcat1	144887906	145095896	145075672	145076260	588
3686	chr6	145095370	145095958	12035	Bcat1	144887906	145095896	145095370	145095896	526
5745	chr9	83925632	83925926	12040	Bckdhb	83898771	84449318	83925632	83925926	294
4274	chr7	127904112	127904700	12041	Bckdk	127899845	127911090	127904112	127904700	588
1006	chr2	152786116	152786410	12048	Bcl2l1	152772853	152839822	152786116	152786410	294
1007	chr2	152804246	152805128	12048	Bcl2l1	152772853	152839822	152804246	152805128	882
1008	chr2	152819142	152819436	12048	Bcl2l1	152772853	152839822	152819142	152819436	294
3811	chr7	19815306	19815992	12051	Bcl3	19802636	19837378	19815306	19815992	686
3812	chr7	19817168	19817854	12051	Bcl3	19802636	19837378	19817168	19817854	686
3096	chr5	135168068	135168754	12054	Bcl7b	135165517	135184587	135168068	135168754	686
4264	chr7	127708406	127708700	12055	Bcl7c	127708665	127710750	127708665	127708700	35
4265	chr7	127709288	127709582	12055	Bcl7c	127708665	127710750	127709288	127709582	294
7501	chr12	105546000	105546294	12062	Bdkrb2	105528134	105598580	105546000	105546294	294
7502	chr12	105582358	105582652	12062	Bdkrb2	105528134	105598580	105582358	105582652	294
828	chr2	109635050	109635834	12064	Bdnf	109508223	109808960	109635050	109635834	784
5897	chr9	114400594	114402358	12091	Glb1	114395904	114482346	114400594	114402358	1764
8965	chr16	92058260	92058946	121022	Mrps6	91994976	92202307	92058260	92058946	686
3712	chr6	149408644	149409330	12121	Bicd1	149372275	149586546	149408644	149409330	686
4064	chr7	80534440	80535224	12144	Blm	80430212	80560875	80534440	80535224	784
4065	chr7	80540418	80540712	12144	Blm	80430212	80560875	80540418	80540712	294
1222	chr2	172864552	172864846	12162	Bmp7	172714154	172960067	172864552	172864846	294
1223	chr2	172871020	172871510	12162	Bmp7	172714154	172960067	172871020	172871510	490
1224	chr2	172872686	172872980	12162	Bmp7	172714154	172960067	172872686	172872980	294
1986	chr4	123342800	123343388	12163	Bmp8a	123333467	123346442	123342800	123343388	588
8070	chr14	34459348	34459642	12166	Bmpr1a	34407677	34507083	34459348	34459642	294
72	chr1	59762654	59763242	12168	Bmpr2	59738074	59891932	59762654	59763242	588
4304	chr7	138903730	138904122	12176	Bnip3	138886946	138986056	138903730	138904122	392
2669	chr5	43853432	43853726	12182	Bst1	43800521	43856147	43853432	43853726	294
3246	chr5	150522316	150522610	12190	Brca2	150520391	150570695	150522316	150522610	294
3247	chr5	150526530	150526824	12190	Brca2	150520391	150570695	150526530	150526824	294
7371	chr12	80112550	80113040	12192	Zfp36l1	79961225	80116779	80112550	80113040	490
7372	chr12	80115686	80116470	12192	Zfp36l1	79961225	80116779	80115686	80116470	784
7370	chr12	80108924	80109316	12192	Zfp36l1	79961225	80116779	80108924	80109316	392
9520	chr17	84187586	84188860	12193	Zfp36l2	84136902	84189001	84187586	84188860	1274
9489	chr17	74528216	74529196	12211	Birc6	74514286	74710761	74528216	74529196	980
5838	chr9	108104976	108105270	12217	Bsn	108095251	108198170	108104976	108105270	294
5839	chr9	108189844	108190432	12217	Bsn	108095251	108198170	108189844	108190432	588
8217	chr14	99298598	99299676	12224	Klf5	99276592	99592024	99298598	99299676	1078
8219	chr14	99333780	99334074	12224	Klf5	99276592	99592024	99333780	99334074	294
8220	chr14	99335740	99336034	12224	Klf5	99276592	99592024	99335740	99336034	294
8218	chr14	99323392	99323686	12224	Klf5	99276592	99592024	99323392	99323686	294
6299	chr10	96722178	96722570	12226	Btg1	96331260	96829289	96722178	96722570	392
297	chr1	134078112	134079092	12227	Btg2	134061571	134095198	134078112	134079092	980
8936	chr16	78375206	78375500	12228	Btg3	78359823	78458758	78375206	78375500	294
7616	chr13	23445814	23446206	12231	Btn1a1	23444005	23471481	23445814	23446206	392
7617	chr13	23453654	23453948	12231	Btn1a1	23444005	23471481	23453654	23453948	294
7618	chr13	23470706	23471000	12231	Btn1a1	23444005	23471481	23470706	23471000	294
900	chr2	127831298	127831592	12235	Bub1	127796344	127843243	127831298	127831592	294
8563	chr15	83563914	83564208	12257	Tspo	83559642	83574648	83563914	83564208	294
6710	chr11	70982184	70983066	12261	C1qbp	70977890	70983558	70982184	70983066	882
8254	chr15	4801314	4801608	12274	C6	4651395	4851390	4801314	4801608	294
143	chr1	85793316	85794492	12283	Cab39	85765027	85873043	85793316	85794492	1176
4930	chr8	84355754	84358106	12286	Cacna1a	84342862	84650789	84355754	84358106	2352
4931	chr8	84363594	84364182	12286	Cacna1a	84342862	84650789	84363594	84364182	588
4932	chr8	84408184	84408478	12286	Cacna1a	84342862	84650789	84408184	84408478	294
4933	chr8	84414064	84414750	12286	Cacna1a	84342862	84650789	84414064	84414750	686
4934	chr8	84415338	84415632	12286	Cacna1a	84342862	84650789	84415338	84415632	294
4935	chr8	84429156	84430234	12286	Cacna1a	84342862	84650789	84429156	84430234	1078
4936	chr8	84471492	84471786	12286	Cacna1a	84342862	84650789	84471492	84471786	294
4937	chr8	84501088	84502166	12286	Cacna1a	84342862	84650789	84501088	84502166	1078
4938	chr8	84509222	84509810	12286	Cacna1a	84342862	84650789	84509222	84509810	588
4939	chr8	84558222	84559692	12286	Cacna1a	84342862	84650789	84558222	84559692	1470
4940	chr8	84566160	84567434	12286	Cacna1a	84342862	84650789	84566160	84567434	1274
4941	chr8	84570080	84570864	12286	Cacna1a	84342862	84650789	84570080	84570864	784
4942	chr8	84579390	84579782	12286	Cacna1a	84342862	84650789	84579390	84579782	392
4943	chr8	84600166	84600754	12286	Cacna1a	84342862	84650789	84600166	84600754	588
4944	chr8	84601342	84601930	12286	Cacna1a	84342862	84650789	84601342	84601930	588
4945	chr8	84608202	84608496	12286	Cacna1a	84342862	84650789	84608202	84608496	294
4946	chr8	84616728	84617022	12286	Cacna1a	84342862	84650789	84616728	84617022	294
4947	chr8	84629958	84630644	12286	Cacna1a	84342862	84650789	84629958	84630644	686
4948	chr8	84633094	84634662	12286	Cacna1a	84342862	84650789	84633094	84634662	1568
4949	chr8	84636426	84637210	12286	Cacna1a	84342862	84650789	84636426	84637210	784
4950	chr8	84643972	84644266	12286	Cacna1a	84342862	84650789	84643972	84644266	294
4951	chr8	84648676	84649166	12286	Cacna1a	84342862	84650789	84648676	84649166	490
4952	chr8	84650048	84650734	12286	Cacna1a	84342862	84650789	84650048	84650734	686
328	chr1	136120432	136120726	12292	Cacna1s	136043966	136123770	136120432	136120726	294
8651	chr15	98621418	98621712	12297	Cacnb3	98619927	98645018	98621418	98621712	294
8652	chr15	98634648	98635236	12297	Cacnb3	98619927	98645018	98634648	98635236	588
694	chr2	52653832	52654126	12298	Cacnb4	52426597	52684393	52653832	52654126	294
8445	chr15	77996828	77997122	12300	Cacng2	77982224	78139371	77996828	77997122	294
8446	chr15	78119720	78120112	12300	Cacng2	77982224	78139371	78119720	78120112	392
394	chr1	160212654	160213536	12301	Cacybp	160201777	160216032	160212654	160213536	882
3311	chr6	47781468	47781860	12304	Pdia4	47695740	47799856	47781468	47781860	392
9270	chr17	35698362	35698656	12305	Ddr1	35677625	35738524	35698362	35698656	294
9271	chr17	35701792	35702380	12305	Ddr1	35677625	35738524	35701792	35702380	588
7474	chr12	100199120	100199806	12313	Calm1	100196540	100243207	100199120	100199806	686
7475	chr12	100239594	100239888	12313	Calm1	100196540	100243207	100239594	100239888	294
9533	chr17	87441284	87441872	12314	Calm2	87430571	87541456	87441284	87441872	588
9534	chr17	87445988	87446576	12314	Calm2	87430571	87541456	87445988	87446576	588
9535	chr17	87492832	87493420	12314	Calm2	87430571	87541456	87492832	87493420	588
9532	chr17	87437756	87438442	12314	Calm2	87430571	87541456	87437756	87438442	686
9536	chr17	87531542	87531836	12314	Calm2	87430571	87541456	87531542	87531836	294
3790	chr7	16923424	16923718	12315	Calm3	16913142	16934356	16923424	16923718	294
344	chr1	139481048	139481342	12316	Aspm	139453890	139497897	139481048	139481342	294
4964	chr8	84840070	84841442	12317	Calr	84841365	84851958	84841365	84841442	77
4965	chr8	84845950	84847518	12317	Calr	84841365	84851958	84845950	84847518	1568
4966	chr8	84847910	84848498	12317	Calr	84841365	84851958	84847910	84848498	588
6551	chr11	50325058	50325352	12330	Canx	50293147	50341728	50325058	50325352	294
502	chr1	182500108	182501480	12334	Capn2	182464848	182541244	182500108	182501480	1372
2232	chr4	139209686	139209980	12345	Capzb	139186793	139294908	139209686	139209980	294
5221	chr8	104540814	104541402	12354	Car7	104534687	104570905	104540814	104541402	588
5222	chr8	104570508	104570900	12354	Car7	104534687	104570905	104570508	104570900	392
2282	chr4	141793652	141794436	12371	Casp9	141792128	141815468	141793652	141794436	784
7843	chr13	74807908	74808300	12380	Cast	74693081	74949373	74807908	74808300	392
9598	chr18	35040488	35040782	12385	Ctnna1	35036632	35163957	35040488	35040782	294
9599	chr18	35047642	35048132	12385	Ctnna1	35036632	35163957	35047642	35048132	490
9600	chr18	35118888	35119182	12385	Ctnna1	35036632	35163957	35118888	35119182	294
5944	chr9	120932882	120934450	12387	Ctnnb1	120932101	120962480	120932882	120934450	1568
9311	chr17	44648702	44648996	12393	Runx2	44442085	44795983	44648702	44648996	294
8969	chr16	92698788	92699082	12394	Runx1	92571354	93084890	92698788	92699082	294
1031	chr2	154435358	154435652	12396	Cbfa2t2	154422284	154541880	154435358	154435652	294
2167	chr4	135047234	135047528	12399	Runx3	135029091	135195979	135047234	135047528	294
2168	chr4	135066736	135067422	12399	Runx3	135029091	135195979	135066736	135067422	686
2169	chr4	135167578	135167970	12399	Runx3	135029091	135195979	135167578	135167970	392
5228	chr8	105170660	105171738	12400	Cbfb	105160392	105221587	105170660	105171738	1078
5229	chr8	105217896	105218386	12400	Cbfb	105160392	105221587	105217896	105218386	490
5592	chr9	44153508	44153802	12402	Cbl	44145994	44237361	44153508	44153802	294
5593	chr9	44221618	44221912	12402	Cbl	44145994	44237361	44221618	44221912	294
5030	chr8	87467450	87468038	12404	Cbln1	87334352	87472701	87467450	87468038	588
5031	chr8	87469998	87470684	12404	Cbln1	87334352	87472701	87469998	87470684	686
8970	chr16	93607738	93608032	12408	Cbr1	93605826	93646783	93607738	93608032	294
7256	chr11	120742762	120743056	12409	Cbr2	120728383	120756382	120742762	120743056	294
6910	chr11	96789014	96789504	12412	Cbx1	96783346	96792232	96789014	96789504	490
7222	chr11	119022568	119023254	12416	Cbx2	119008125	119034852	119022568	119023254	686
8751	chr15	103182436	103182730	12419	Cbx5	103179764	103193676	103182436	103182730	294
8752	chr15	103183122	103183612	12419	Cbx5	103179764	103193676	103183122	103183612	490
4151	chr7	105425656	105425950	12426	Cckbr	105417279	105458476	105425656	105425950	294
4152	chr7	105446530	105446824	12426	Cckbr	105417279	105458476	105446530	105446824	294
5708	chr9	70421134	70421624	12442	Ccnb2	70403878	70423491	70421134	70421624	490
4348	chr7	144939452	144939844	12443	Ccnd1	144936031	145061467	144939452	144939844	392
4349	chr7	144940236	144940530	12443	Ccnd1	144936031	145061467	144940236	144940530	294
4350	chr7	144942196	144943666	12443	Ccnd1	144936031	145061467	144942196	144943666	1470
9362	chr17	47531078	47531862	12445	Ccnd3	47503669	47599509	47531078	47531862	784
9363	chr17	47565868	47566358	12445	Ccnd3	47503669	47599509	47565868	47566358	490
9364	chr17	47593014	47593308	12445	Ccnd3	47503669	47599509	47593014	47593308	294
9361	chr17	47511772	47512066	12445	Ccnd3	47503669	47599509	47511772	47512066	294
9366	chr17	47599286	47599580	12445	Ccnd3	47503669	47599509	47599286	47599509	223
9365	chr17	47597032	47598502	12445	Ccnd3	47503669	47599509	47597032	47598502	1470
3928	chr7	38107888	38108378	12447	Ccne1	38060768	38145353	38107888	38108378	490
3929	chr7	38112690	38113180	12447	Ccne1	38060768	38145353	38112690	38113180	490
9071	chr17	24220210	24222072	12449	Ccnf	24222001	24228877	24222001	24222072	71
6530	chr11	40753986	40755456	12450	Ccng1	40744299	41332740	40753986	40755456	1470
8648	chr15	98544880	98545174	12455	Ccnt1	98538738	98567803	98544880	98545174	294
8649	chr15	98567224	98567518	12455	Ccnt1	98538738	98567803	98567224	98567518	294
1363	chr3	51210096	51210586	12457	Ccrn4l	50834030	51253659	51210096	51210586	490
6339	chr10	117062862	117063744	12461	Cct2	117048883	117066970	117062862	117063744	882
1430	chr3	88323284	88323970	12462	Cct3	88296991	88323394	88323284	88323394	110
6503	chr11	22990310	22990996	12464	Cct4	22986439	23005841	22990310	22990996	686
3056	chr5	129787378	129787770	12466	Cct6a	129787319	129794530	129787378	129787770	392
3379	chr6	85453256	85453550	12468	Cct7	85451738	85469027	85453256	85453550	294
9620	chr18	36729910	36730302	12475	Cd14	36710496	36730861	36729910	36730302	392
1416	chr3	87015082	87015376	12479	Cd1d1	86992684	87038965	87015082	87015376	294
9308	chr17	42876274	42876666	12488	Cd2ap	42767565	42946489	42876274	42876666	392
540	chr1	194879370	194879664	12490	Cd34	194877845	194958525	194879370	194879664	294
2772	chr5	92504944	92505924	12492	Scarb2	92439536	92538572	92504944	92505924	980
3970	chr7	45233958	45234252	12493	Cd37	45233626	45260904	45233958	45234252	294
3971	chr7	45234742	45235036	12493	Cd37	45233626	45260904	45234742	45235036	294
971	chr2	150749186	150749676	12497	Entpd6	150719109	150779234	150749186	150749676	490
815	chr2	104096286	104096580	12509	Cd59a	104093496	104119059	104096286	104096580	294
816	chr2	104114514	104114808	12509	Cd59a	104093496	104119059	104114514	104114808	294
6679	chr11	69665358	69666926	12514	Cd68	69663748	69666498	69665358	69666498	1140
7676	chr13	43864702	43864996	12522	Cd83	43752073	43962149	43864702	43864996	294
3612	chr6	125425104	125425398	12527	Cd9	125420385	125513670	125425104	125425398	294
3613	chr6	125457150	125457934	12527	Cd9	125420385	125513670	125457150	125457934	784
3614	chr6	125480670	125481062	12527	Cd9	125420385	125513670	125480670	125481062	392
5870	chr9	109872896	109873582	12530	Cdc25a	109862518	109912831	109872896	109873582	686
6108	chr10	69327258	69327748	12534	Cdk1	69314210	69443309	69327258	69327748	490
6109	chr10	69336176	69336470	12534	Cdk1	69314210	69443309	69336176	69336470	294
2810	chr5	106964256	106964550	12545	Cdc7	106945106	107045500	106964256	106964550	294
5298	chr8	106603322	106603910	12550	Cdh1	106599094	106676656	106603322	106603910	588
5299	chr8	106611750	106612142	12550	Cdh1	106599094	106676656	106611750	106612142	392
5300	chr8	106612534	106612828	12550	Cdh1	106599094	106676656	106612534	106612828	294
5301	chr8	106614298	106618708	12550	Cdh1	106599094	106676656	106614298	106618708	4410
5302	chr8	106619590	106620962	12550	Cdh1	106599094	106676656	106619590	106620962	1372
5303	chr8	106621648	106621942	12550	Cdh1	106599094	106676656	106621648	106621942	294
5304	chr8	106623020	106623608	12550	Cdh1	106599094	106676656	106623020	106623608	588
5305	chr8	106632428	106632918	12550	Cdh1	106599094	106676656	106632428	106632918	490
5306	chr8	106633506	106633996	12550	Cdh1	106599094	106676656	106633506	106633996	490
5205	chr8	101208814	101209108	12552	Cdh11	101024726	103194454	101208814	101209108	294
5206	chr8	102148046	102148340	12552	Cdh11	101024726	103194454	102148046	102148340	294
5224	chr8	104610100	104610394	12556	Cdh16	104599382	104626230	104610100	104610394	294
5290	chr8	106507282	106507576	12560	Cdh3	106468393	106572025	106507282	106507576	294
5291	chr8	106510418	106510810	12560	Cdh3	106468393	106572025	106510418	106510810	392
5292	chr8	106515808	106516690	12560	Cdh3	106468393	106572025	106515808	106516690	882
5293	chr8	106530802	106531096	12560	Cdh3	106468393	106572025	106530802	106531096	294
5294	chr8	106540798	106541092	12560	Cdh3	106468393	106572025	106540798	106541092	294
5295	chr8	106543542	106543836	12560	Cdh3	106468393	106572025	106543542	106543836	294
5296	chr8	106561182	106561476	12560	Cdh3	106468393	106572025	106561182	106561476	294
8270	chr15	14169232	14169526	12563	Cdh6	12984746	14975869	14169232	14169526	294
5199	chr8	98698446	98698936	12564	Cdh8	97785222	101024725	98698446	98698936	490
5200	chr8	98771848	98772338	12564	Cdh8	97785222	101024725	98771848	98772338	490
5201	chr8	98844858	98845642	12564	Cdh8	97785222	101024725	98844858	98845642	784
5202	chr8	98980686	98980980	12564	Cdh8	97785222	101024725	98980686	98980980	294
5203	chr8	99466276	99466570	12564	Cdh8	97785222	101024725	99466276	99466570	294
5204	chr8	99467060	99467354	12564	Cdh8	97785222	101024725	99467060	99467354	294
121	chr1	74858084	74858378	12570	Cdk5r2	74829602	74869620	74858084	74858378	294
2569	chr5	3344250	3344544	12571	Cdk6	3000002	3533028	3344250	3344544	294
2570	chr5	3344936	3345524	12571	Cdk6	3000002	3533028	3344936	3345524	588
9139	chr17	29094828	29095612	12575	Cdkn1a	29084974	29117888	29094828	29095612	784
9140	chr17	29101198	29101492	12575	Cdkn1a	29084974	29117888	29101198	29101492	294
3641	chr6	134919834	134920226	12576	Cdkn1b	134910593	134927308	134919834	134920226	392
4336	chr7	143460534	143460926	12577	Cdkn1c	143442691	143467402	143460534	143460926	392
9658	chr18	61035478	61036066	12590	Cdx1	61016531	61040674	61035478	61036066	588
3217	chr5	147299978	147300272	12591	Cdx2	147288025	147311116	147299978	147300272	294
7656	chr13	35741482	35741776	12593	Cdyl	35423938	35884583	35741482	35741776	294
7657	chr13	35798518	35798812	12593	Cdyl	35423938	35884583	35798518	35798812	294
9495	chr17	78936746	78937334	12607	Cebpz	78920026	78937102	78936746	78937102	356
1188	chr2	167689466	167689760	12608	Cebpb	167689369	167690588	167689466	167689760	294
3917	chr7	35055874	35056462	12611	Cebpg	35045565	35087929	35055874	35056462	588
8579	chr15	86032338	86033122	12614	Celsr1	85898076	86045735	86032338	86033122	784
8580	chr15	86033514	86033808	12614	Celsr1	85898076	86045735	86033514	86033808	294
924	chr2	131174666	131175156	12616	Cenpb	131159879	131183647	131174666	131175156	490
7849	chr13	81783156	81783744	12626	Cetn3	81768284	82650595	81783156	81783744	588
347	chr1	140188216	140188510	12628	Cfh	140052388	140214833	140188216	140188510	294
9785	chr19	5490254	5491430	12631	Cfl1	5489396	5494439	5490254	5491430	1176
5563	chr9	36726186	36726676	12649	Chek1	36703660	36729535	36726186	36726676	490
934	chr2	132781572	132781964	12653	Chgb	132766167	132799643	132781572	132781964	392
1600	chr3	105973476	105973868	12659	Ovgp1	105971781	105992189	105973476	105973868	392
9761	chr19	3851008	3851596	12660	Chka	3835038	3895208	3851008	3851596	588
3442	chr6	103581590	103582080	12661	Chl1	102987772	104121622	103581590	103582080	490
3443	chr6	103719770	103720260	12661	Chl1	102987772	104121622	103719770	103720260	490
8811	chr16	20819806	20820100	12667	Chrd	20733819	20947521	20819806	20820100	294
784	chr2	91921354	91922824	12672	Chrm4	91920519	91929825	91921354	91922824	1470
785	chr2	91927626	91928606	12672	Chrm4	91920519	91929825	91927626	91928606	980
9926	chr19	44106958	44107252	12675	Chuk	44071560	44108056	44106958	44107252	294
6189	chr10	80167528	80168900	12696	Cirbp	80163104	80172298	80167528	80168900	1372
7215	chr11	117963874	117965932	12702	Socs3	117919807	117978111	117963874	117965932	2058
7216	chr11	117969362	117969656	12702	Socs3	117919807	117978111	117969362	117969656	294
8777	chr16	10785586	10786174	12703	Socs1	10764344	10786735	10785586	10786174	588
8776	chr16	10784900	10785194	12703	Socs1	10764344	10786735	10784900	10785194	294
7538	chr12	111670314	111671000	12709	Ckb	111662791	111675221	111670314	111671000	686
7539	chr12	111672078	111672568	12709	Ckb	111662791	111675221	111672078	111672568	490
871	chr2	121357418	121358496	12716	Ckmt1	121356439	121363731	121357418	121358496	1078
4500	chr8	60982950	60983636	12725	Clcn3	60908981	60988265	60982950	60983636	686
4107	chr7	97696102	97696984	12729	Clns1a	97694720	97723585	97696102	97696984	882
4108	chr7	97714624	97714918	12729	Clns1a	97694720	97723585	97714624	97714918	294
3087	chr5	134945412	134946098	12740	Cldn4	134943881	134966573	134945412	134946098	686
3088	chr5	134946490	134946784	12740	Cldn4	134943881	134966573	134946490	134946784	294
3089	chr5	134947176	134947568	12740	Cldn4	134943881	134966573	134947176	134947568	392
4858	chr8	83389572	83389866	12745	Clgn	83386088	83430660	83389572	83389866	294
4859	chr8	83428968	83429458	12745	Clgn	83386088	83430660	83428968	83429458	490
63	chr1	58409078	58409764	12747	Clk1	58409268	58427540	58409268	58409764	496
64	chr1	58423582	58423974	12747	Clk1	58409268	58427540	58423582	58423974	392
3664	chr6	142750720	142751798	12764	Cmas	142729480	142780747	142750720	142751798	1078
260	chr1	128852654	128852948	12767	Cxcr4	128502808	128932801	128852654	128852948	294
5958	chr9	123924528	123925802	12768	Ccr1	123923112	123972820	123924528	123925802	1274
5959	chr9	123927370	123929036	12768	Ccr1	123923112	123972820	123927370	123929036	1666
5960	chr9	123930604	123934426	12768	Ccr1	123923112	123972820	123930604	123934426	3822
5961	chr9	123935210	123937268	12768	Ccr1	123923112	123972820	123935210	123937268	2058
5898	chr9	114499770	114500946	12773	Ccr4	114482347	114503908	114499770	114500946	1176
5899	chr9	114502416	114502710	12773	Ccr4	114482347	114503908	114502416	114502710	294
7005	chr11	101171672	101172162	12777	Ccr10	101172150	101175779	101172150	101172162	12
7006	chr11	101173142	101173436	12777	Ccr10	101172150	101175779	101173142	101173436	294
3396	chr6	87841712	87842006	12785	Cnbp	87840687	87869522	87841712	87842006	294
35	chr1	37199526	37199820	12790	Cnga3	37079394	37281638	37199526	37199820	294
9777	chr19	5098156	5098548	12794	Cnih2	5092875	5098812	5098156	5098548	392
5542	chr9	22100568	22100862	12797	Cnn1	22092692	22111104	22100568	22100862	294
6173	chr10	79987110	79988580	12798	Cnn2	79986465	79996507	79987110	79988580	1470
6478	chr11	12381222	12381516	12808	Cobl	12137048	13512647	12381222	12381516	294
6479	chr11	12464228	12464914	12808	Cobl	12137048	13512647	12464228	12464914	686
6480	chr11	12470010	12470304	12808	Cobl	12137048	13512647	12470010	12470304	294
6481	chr11	12471382	12471676	12808	Cobl	12137048	13512647	12471382	12471676	294
7314	chr12	51592884	51593178	12810	Coch	51521719	51607156	51592884	51593178	294
6855	chr11	88973906	88974200	12812	Coil	88973439	88995507	88973906	88974200	294
6065	chr10	61831238	61832022	12817	Col13a1	61811181	62043381	61831238	61832022	784
6066	chr10	61928356	61928944	12817	Col13a1	61811181	62043381	61928356	61928944	588
9967	chr19	47705224	47705518	12821	Col17a1	47645794	47711898	47705224	47705518	294
6138	chr10	77130214	77130802	12822	Col18a1	77051306	77212151	77130214	77130802	588
6139	chr10	77131390	77132566	12822	Col18a1	77051306	77212151	77131390	77132566	1176
6140	chr10	77194208	77194502	12822	Col18a1	77051306	77212151	77194208	77194502	294
6141	chr10	77196070	77196756	12822	Col18a1	77051306	77212151	77196070	77196756	686
6142	chr10	77201362	77201656	12822	Col18a1	77051306	77212151	77201362	77201656	294
8643	chr15	98017836	98018130	12824	Col2a1	97972944	98021733	98017836	98018130	294
10065	chrX	141567762	141568546	12830	Col4a5	141474748	141700116	141567762	141568546	784
6136	chr10	76732726	76733020	12833	Col6a1	76666098	76743948	76732726	76733020	294
4594	chr8	70379680	70379974	12845	Comp	70363411	70382211	70379680	70379974	294
5412	chr8	120667792	120668380	12857	Cox4i1	120668201	120705292	120668201	120668380	179
4314	chr7	140903224	140903714	12869	Cox8b	140898792	140903229	140903224	140903229	5
4517	chr8	64632176	64632764	12876	Cpe	64553496	64705592	64632176	64632764	588
4518	chr8	64692642	64693230	12876	Cpe	64553496	64705592	64692642	64693230	588
7707	chr13	54363246	54363540	12890	Cplx2	54357519	54421376	54363246	54363540	294
7708	chr13	54392254	54392548	12890	Cplx2	54357519	54421376	54392254	54392548	294
5629	chr9	54764360	54764654	12903	Crabp1	54749668	54818431	54764360	54764654	294
6292	chr10	95175150	95175444	12905	Cradd	95059662	95330204	95175150	95175444	294
6293	chr10	95251198	95251492	12905	Cradd	95059662	95330204	95251198	95251492	294
610	chr2	30415378	30416456	12908	Crat	30400502	30415910	30415378	30415910	532
5377	chr8	111731466	111731760	12927	Bcar1	111700743	111756160	111731466	111731760	294
5378	chr8	111747734	111748028	12927	Bcar1	111700743	111756160	111747734	111748028	294
5379	chr8	111748420	111748714	12927	Bcar1	111700743	111756160	111748420	111748714	294
6740	chr11	75679226	75680500	12928	Crk	75676972	75719489	75679226	75680500	1274
4602	chr8	70500710	70501102	12931	Crlf1	70490257	70504188	70500710	70501102	392
4603	chr8	70502278	70503062	12931	Crlf1	70490257	70504188	70502278	70503062	784
6267	chr10	85184736	85185324	12952	Cry1	85129864	85285933	85184736	85185324	588
8820	chr16	22766968	22767262	12970	Crygs	22731217	22812312	22766968	22767262	294
6590	chr11	54256818	54257112	12981	Csf2	54230279	54257491	54256818	54257112	294
9995	chr19	61225108	61228342	12982	Csf2ra	61200356	61331566	61225108	61228342	3234
9996	chr19	61266366	61266660	12982	Csf2ra	61200356	61331566	61266366	61266660	294
5642	chr9	57645364	57645658	12988	Csk	57623710	57665283	57645364	57645658	294
5643	chr9	57654870	57655164	12988	Csk	57623710	57665283	57654870	57655164	294
2749	chr5	87772720	87773014	12993	Csn1s2a	87736994	87798459	87772720	87773014	294
993	chr2	152223694	152223988	12995	Csnk2a1	152187968	152287861	152223694	152223988	294
994	chr2	152265442	152265736	12995	Csnk2a1	152187968	152287861	152265442	152265736	294
5170	chr8	95447492	95447786	13000	Csnk2a2	95440483	95511459	95447492	95447786	294
5171	chr8	95448178	95448668	13000	Csnk2a2	95440483	95511459	95448178	95448668	490
5172	chr8	95488456	95488946	13000	Csnk2a2	95440483	95511459	95488456	95488946	490
1284	chr2	181520010	181520990	13002	Dnajc5	181518631	181560700	181520010	181520990	980
7855	chr13	89740070	89740658	13003	Vcan	89633571	89795712	89740070	89740658	588
4573	chr8	70120078	70121156	13004	Ncan	70091974	70125824	70120078	70121156	1078
9976	chr19	53648826	53649120	13006	Smc3	53570859	53661568	53648826	53649120	294
325	chr1	135698346	135698640	13007	Csrp1	135668246	135759156	135698346	135698640	294
326	chr1	135699032	135699620	13007	Csrp1	135668246	135759156	135699032	135699620	588
965	chr2	148874936	148875328	13010	Cst3	148861333	149140358	148874936	148875328	392
2632	chr5	33274332	33275018	13016	Ctbp1	33232981	33305287	33274332	33275018	686
4295	chr7	133046858	133047152	13017	Ctbp2	132985481	133125866	133046858	133047152	294
4296	chr7	133079296	133079786	13017	Ctbp2	132985481	133125866	133079296	133079786	490
4297	chr7	133080472	133080766	13017	Ctbp2	132985481	133125866	133080472	133080766	294
4298	chr7	133113008	133113302	13017	Ctbp2	132985481	133125866	133113008	133113302	294
5255	chr8	105635180	105637728	13018	Ctcf	105637006	105686913	105637006	105637728	722
5256	chr8	105685650	105686434	13018	Ctcf	105637006	105686913	105685650	105686434	784
8867	chr16	32430552	32430846	13026	Pcyt1a	32429907	32475321	32430552	32430846	294
4343	chr7	144469934	144470522	13043	Cttn	144439579	144473844	144469934	144470522	588
778	chr2	90940472	90940766	13046	Celf1	90929224	91027561	90940472	90940766	294
2978	chr5	121865548	121865842	13048	Cux2	121857408	122074402	121865548	121865842	294
2979	chr5	122049788	122050278	13048	Cux2	121857408	122074402	122049788	122050278	490
2980	chr5	122071544	122072818	13048	Cux2	121857408	122074402	122071544	122072818	1274
8935	chr16	78301706	78302000	13052	Cxadr	78298353	78359822	78301706	78302000	294
5422	chr8	122431792	122432086	13057	Cyba	122424205	122433267	122431792	122432086	294
3838	chr7	27010270	27010564	13085	Cyp2a12	26984238	27078384	27010270	27010564	294
6380	chr10	127048768	127049062	13115	Cyp27b1	127046854	127054527	127048768	127049062	294
6381	chr10	127049748	127050042	13115	Cyp27b1	127046854	127054527	127049748	127050042	294
1875	chr4	103563460	103564832	13131	Dab1	103555927	104755579	103563460	103564832	1372
8109	chr14	54234082	54234376	13135	Dad1	53951910	54254028	54234082	54234376	294
5840	chr9	108263246	108264814	13138	Dag1	108198171	108277190	108263246	108264814	1568
6435	chr10	128737308	128737994	13139	Dgka	128720187	128745967	128737308	128737994	686
6436	chr10	128745148	128745442	13139	Dgka	128720187	128745967	128745148	128745442	294
5700	chr9	66157840	66158232	13143	Dapk2	66148597	66311345	66157840	66158232	392
6234	chr10	81190060	81190354	13144	Dapk3	81182758	81193943	81190060	81190354	294
6235	chr10	81191922	81194078	13144	Dapk3	81182758	81193943	81191922	81193943	2021
9222	chr17	33908588	33909862	13163	Daxx	33909312	33915882	33909312	33909862	550
9224	chr17	33915840	33916134	13163	Daxx	33909312	33915882	33915840	33915882	42
9223	chr17	33912312	33912606	13163	Daxx	33909312	33915882	33912312	33912606	294
3989	chr7	45707984	45708572	13170	Dbp	45704954	45709832	45707984	45708572	588
3990	chr7	45708964	45709356	13170	Dbp	45704954	45709832	45708964	45709356	392
9074	chr17	24426598	24426892	13177	Eci1	24426290	24440041	24426598	24426892	294
8982	chr16	94525998	94526782	13185	Dscr3	94483473	94548417	94525998	94526782	784
8237	chr14	118042764	118043254	13190	Dct	117996160	118082078	118042764	118043254	490
8348	chr15	64312304	64312892	13196	Asap1	64074494	64540976	64312304	64312892	588
6393	chr10	127290044	127292200	13198	Ddit3	127289782	127296254	127290044	127292200	2156
2222	chr4	138303676	138304068	13200	Ddost	138303356	138313010	138303676	138304068	392
2223	chr4	138304852	138305146	13200	Ddost	138303356	138313010	138304852	138305146	294
10001	chrX	13294680	13295072	13205	Ddx3x	13264378	13380046	13294680	13295072	392
10002	chrX	13295660	13296150	13205	Ddx3x	13264378	13380046	13295660	13296150	490
7096	chr11	106779036	106780212	13207	Ddx5	106779947	106781522	106779947	106780212	265
7097	chr11	106787072	106789718	13207	Ddx5	106785813	106789058	106787072	106789058	1986
5601	chr9	44598918	44599212	13209	Ddx6	44565666	44656984	44598918	44599212	294
5602	chr9	44604504	44604798	13209	Ddx6	44565666	44656984	44604504	44604798	294
5603	chr9	44646448	44646742	13209	Ddx6	44565666	44656984	44646448	44646742	294
5604	chr9	44655464	44655758	13209	Ddx6	44565666	44656984	44655464	44655758	294
382	chr1	153482406	153482700	13211	Dhx9	153454166	153495337	153482406	153482700	294
383	chr1	153486424	153487894	13211	Dhx9	153454166	153495337	153486424	153487894	1470
500	chr1	182271376	182271964	13244	Degs1	182216934	182291796	182271376	182271964	588
127	chr1	75344752	75345830	13346	Des	75338991	75367962	75344752	75345830	1078
8794	chr16	17921848	17922534	13358	Slc25a1	17920135	17954391	17921848	17922534	686
8795	chr16	17928512	17928806	13358	Slc25a1	17920135	17954391	17928512	17928806	294
4340	chr7	143829700	143829994	13360	Dhcr7	143823004	143898407	143829700	143829994	294
9627	chr18	37859850	37860144	13367	Diap1	37843349	37936190	37859850	37860144	294
6700	chr11	70020902	70021882	13385	Dlg4	70017006	70049949	70020902	70021882	980
3861	chr7	28298774	28299068	13389	Dll3	28292345	28303805	28298774	28299068	294
727	chr2	71527358	71527652	13390	Dlx1	71527318	71532309	71527358	71527652	294
728	chr2	71529024	71529318	13390	Dlx1	71527318	71532309	71529024	71529318	294
3793	chr7	19092752	19093634	13400	Dmpk	19090357	19094181	19092752	19093634	882
8485	chr15	79580508	79580802	13404	Dmc1	79554121	79607329	79580508	79580802	294
10044	chrX	84389564	84389858	13405	Dmd	84346488	85227363	84389564	84389858	294
10045	chrX	84443562	84443856	13405	Dmd	84346488	85227363	84443562	84443856	294
10046	chrX	84607614	84608006	13405	Dmd	84346488	85227363	84607614	84608006	392
9165	chr17	30651656	30652440	13417	Dnahc8	30626921	30888565	30651656	30652440	784
9167	chr17	30681644	30681938	13417	Dnahc8	30626921	30888565	30681644	30681938	294
9164	chr17	30635388	30635682	13417	Dnahc8	30626921	30888565	30635388	30635682	294
9169	chr17	30803066	30803458	13417	Dnahc8	30626921	30888565	30803066	30803458	392
9166	chr17	30672726	30673216	13417	Dnahc8	30626921	30888565	30672726	30673216	490
9168	chr17	30737700	30738288	13417	Dnahc8	30626921	30888565	30737700	30738288	588
9170	chr17	30880094	30880388	13417	Dnahc8	30626921	30888565	30880094	30880388	294
4971	chr8	84907592	84907886	13423	Dnase2a	84906960	84911467	84907592	84907886	294
4972	chr8	84908670	84909160	13423	Dnase2a	84906960	84911467	84908670	84909160	490
7522	chr12	110601036	110601918	13424	Dync1h1	110597037	110667316	110601036	110601918	882
1025	chr2	153649496	153649790	13436	Dnmt3b	153641118	153714508	153649496	153649790	294
126	chr1	75317018	75317312	13437	Dnpep	75293160	75338990	75317018	75317312	294
3026	chr5	124354356	124354650	13445	Cdk2ap1	124343642	124361664	124354356	124354650	294
4243	chr7	126851102	126851396	13446	Doc2a	126839525	126852568	126851102	126851396	294
6742	chr11	75767916	75769484	13447	Doc2b	75767466	75814107	75767916	75769484	1568
9585	chr18	34372520	34372814	13476	Reep5	34340743	34390951	34372520	34372814	294
9586	chr18	34373598	34373892	13476	Reep5	34340743	34390951	34373598	34373892	294
5594	chr9	44334122	44337650	13478	Dpagt1	44323564	44334157	44334122	44334157	35
1193	chr2	168214158	168214648	13480	Dpm1	168209047	168230500	168214158	168214648	490
650	chr2	32570594	32571182	13481	Dpm2	32570304	32574694	32570594	32571182	588
2821	chr5	108262560	108262952	13486	Dr1	108250923	108296722	108262560	108262952	392
7706	chr13	53775540	53775834	13488	Drd1a	53761982	54063751	53775540	53775834	294
5618	chr9	49325654	49326340	13489	Drd2	49310628	49411217	49325654	49326340	686
6170	chr10	79925076	79925370	13496	Arid3a	79924672	79957581	79925076	79925370	294
3580	chr6	124745278	124746160	13498	Atn1	124738947	124758270	124745278	124746160	882
3581	chr6	124755470	124755862	13498	Atn1	124738947	124758270	124755470	124755862	392
3582	chr6	124756254	124757038	13498	Atn1	124738947	124758270	124756254	124757038	784
23	chr1	34068328	34068622	13518	Dst	33907923	34370886	34068328	34068622	294
8983	chr16	94571176	94571666	13548	Dyrk1a	94548418	94722100	94571176	94571666	490
8985	chr16	94608808	94609102	13548	Dyrk1a	94548418	94722100	94608808	94609102	294
8984	chr16	94599988	94600282	13548	Dyrk1a	94548418	94722100	94599988	94600282	294
3859	chr7	28179410	28180096	13549	Dyrk1b	28179376	28227587	28179410	28180096	686
1033	chr2	154568638	154569912	13555	E2f1	154559246	154578447	154568638	154569912	1274
7650	chr13	29953406	29953700	13557	E2f3	29881082	30061276	29953406	29953700	294
7651	chr13	29985060	29985648	13557	E2f3	29881082	30061276	29985060	29985648	588
9075	chr17	24454920	24455410	13560	E4f1	24443440	24462891	24454920	24455410	490
1026	chr2	153740930	153741910	13589	Mapre1	153714509	153777096	153740930	153741910	980
484	chr1	180937890	180938478	13590	Lefty1	180921564	180940459	180937890	180938478	588
2798	chr5	104088838	104089230	13602	Sparcl1	104078359	104142399	104088838	104089230	392
1315	chr3	27086220	27086514	13605	Ect2	27040217	27153951	27086220	27086514	294
1316	chr3	27109348	27109642	13605	Ect2	27040217	27153951	27109348	27109642	294
10049	chrX	100176874	100177168	13607	Eda	99910976	100178349	100176874	100177168	294
7854	chr13	89157264	89157558	13612	Edil3	87434134	89431930	89157264	89157558	294
4787	chr8	77891086	77891380	13617	Ednra	77645993	77968896	77891086	77891380	294
4788	chr8	77906864	77907942	13617	Ednra	77645993	77968896	77906864	77907942	1078
3554	chr6	122339280	122340554	13619	Phc1	122317704	122393758	122339280	122340554	1274
4090	chr7	89951260	89953318	13626	Eed	89947920	90005067	89951260	89953318	2058
4091	chr7	89975466	89976250	13626	Eed	89947920	90005067	89975466	89976250	784
4092	chr7	89980562	89980954	13626	Eed	89947920	90005067	89980562	89980954	392
5736	chr9	78473010	78482516	13627	Eef1a1	78476303	78509116	78476303	78482516	6213
5737	chr9	78503390	78503684	13627	Eef1a1	78476303	78509116	78503390	78503684	294
6233	chr10	81175850	81177026	13629	Eef2	81172176	81177794	81175850	81177026	1176
4206	chr7	120831060	120831354	13631	Eef2k	120824198	120912481	120831060	120831354	294
4207	chr7	120842624	120843212	13631	Eef2k	120824198	120912481	120842624	120843212	588
1455	chr3	89281724	89282508	13636	Efna1	89271150	89297950	89281724	89282508	784
1456	chr3	89315338	89315632	13638	Efna3	89297951	89328135	89315338	89315632	294
1457	chr3	89316906	89317200	13638	Efna3	89297951	89328135	89316906	89317200	294
1458	chr3	89320336	89320728	13638	Efna3	89297951	89328135	89320336	89320728	392
9425	chr17	62391896	62392190	13640	Efna5	60808140	62963634	62391896	62392190	294
9426	chr17	62882386	62882680	13640	Efna5	60808140	62963634	62882386	62882680	294
9593	chr18	34860070	34865754	13653	Egr1	34854335	34883870	34860070	34865754	5684
9646	chr18	46597628	46598020	13664	Eif1a	46597620	46661714	46597628	46598020	392
2622	chr5	31192616	31193498	13667	Eif2b4	31183851	31193221	31192616	31193221	605
9994	chr19	60789890	60790674	13669	Eif3a	60782540	60801131	60789890	60790674	784
6679	chr11	69665358	69666926	13681	Eif4a1	69666499	69672766	69666499	69666926	427
6680	chr11	69668886	69669670	13681	Eif4a1	69666499	69672766	69668886	69669670	784
6681	chr11	69670650	69672512	13681	Eif4a1	69666499	69672766	69670650	69672512	1862
8823	chr16	23111144	23111732	13682	Eif4a2	23111577	23114039	23111577	23111732	155
8822	chr16	23107420	23109870	13682	Eif4a2	23094779	23108214	23107420	23108214	794
8824	chr16	23112908	23115750	13682	Eif4a2	23111577	23114039	23112908	23114039	1131
4422	chr8	27259974	27261052	13685	Eif4ebp1	27244958	27285850	27259974	27261052	1078
4423	chr8	27278594	27280162	13685	Eif4ebp1	27244958	27285850	27278594	27280162	1568
4178	chr7	111082216	111082902	13690	Eif4g2	111062181	111100351	111082216	111082902	686
8208	chr14	79480646	79482018	13709	Elf1	79481231	79585083	79481231	79482018	787
318	chr1	135230004	135230494	13710	Elf3	135210628	135260585	135230004	135230494	490
6286	chr10	93271402	93271696	13713	Elk3	93257245	93323695	93271402	93271696	294
6287	chr10	93278948	93279536	13713	Elk3	93257245	93323695	93278948	93279536	588
272	chr1	132007764	132008058	13714	Elk4	131995285	132027710	132007764	132008058	294
4609	chr8	70537852	70540106	13716	Ell	70537502	70593669	70537852	70540106	2254
4610	chr8	70555100	70555394	13716	Ell	70537502	70593669	70555100	70555394	294
4611	chr8	70563038	70563332	13716	Ell	70537502	70593669	70563038	70563332	294
246	chr1	120769614	120769908	13798	En1	120553786	120847697	120769614	120769908	294
495	chr1	181923476	181923770	13800	Enah	181873423	182072358	181923476	181923770	294
496	chr1	181952876	181953562	13800	Enah	181873423	182072358	181952876	181953562	686
7876	chr13	97240108	97241382	13803	Enc1	97219731	97406519	97240108	97241382	1274
605	chr2	30171260	30172044	13804	Endog	30161769	30173757	30171260	30172044	784
2482	chr4	150236744	150237038	13806	Eno1	150219166	150243484	150236744	150237038	294
2483	chr4	150237626	150238018	13806	Eno1	150219166	150243484	150237626	150238018	392
2484	chr4	150239978	150240762	13806	Eno1	150219166	150243484	150239978	150240762	784
6706	chr11	70655354	70656040	13808	Eno3	70655932	70663140	70655932	70656040	108
1640	chr3	129338538	129338832	13809	Enpep	129244384	129383210	129338538	129338832	294
5922	chr9	118488860	118489742	13813	Eomes	118457619	118496224	118488860	118489742	882
9527	chr17	86753128	86753422	13819	Epas1	86705892	86875378	86753128	86753422	294
9528	chr17	86832802	86833096	13819	Epas1	86705892	86875378	86832802	86833096	294
9526	chr17	86752246	86752540	13819	Epas1	86705892	86875378	86752246	86752540	294
1053	chr2	156420838	156421426	13821	Epb4.1l1	156407016	156545394	156420838	156421426	588
1054	chr2	156425836	156426326	13821	Epb4.1l1	156407016	156545394	156425836	156426326	490
1055	chr2	156431128	156431422	13821	Epb4.1l1	156407016	156545394	156431128	156431422	294
6011	chr10	25382098	25382392	13822	Epb4.1l2	25329481	25525730	25382098	25382392	294
6012	chr10	25458146	25459420	13822	Epb4.1l2	25329481	25525730	25458146	25459420	1274
9455	chr17	69192900	69193194	13823	Epb4.1l3	68999974	69216084	69192900	69193194	294
9577	chr18	33798730	33799514	13824	Epb4.1l4a	33796158	34107490	33798730	33799514	784
9579	chr18	33950140	33950434	13824	Epb4.1l4a	33796158	34107490	33950140	33950434	294
9580	chr18	34028540	34029618	13824	Epb4.1l4a	33796158	34107490	34028540	34029618	1078
9581	chr18	34046474	34046768	13824	Epb4.1l4a	33796158	34107490	34046474	34046768	294
9578	chr18	33892516	33892908	13824	Epb4.1l4a	33796158	34107490	33892516	33892908	392
8179	chr14	70628502	70629678	13829	Epb4.9	70601010	70636126	70628502	70629678	1176
2257	chr4	141281896	141282484	13836	Epha2	141279392	141348801	141281896	141282484	588
2258	chr4	141283170	141286110	13836	Epha2	141279392	141348801	141283170	141286110	2940
2259	chr4	141291598	141292382	13836	Epha2	141279392	141348801	141291598	141292382	784
2260	chr4	141313354	141313648	13836	Epha2	141279392	141348801	141313354	141313648	294
2261	chr4	141314922	141315216	13836	Epha2	141279392	141348801	141314922	141315216	294
2262	chr4	141322566	141322860	13836	Epha2	141279392	141348801	141322566	141322860	294
2263	chr4	141328348	141328642	13836	Epha2	141279392	141348801	141328348	141328642	294
2264	chr4	141329622	141330798	13836	Epha2	141279392	141348801	141329622	141330798	1176
2199	chr4	136672662	136673152	13844	Ephb2	136645860	136858039	136672662	136673152	490
2200	chr4	136696868	136697162	13844	Ephb2	136645860	136858039	136696868	136697162	294
2201	chr4	136730678	136731266	13844	Ephb2	136645860	136858039	136730678	136731266	588
3751	chr7	5080320	5080614	13854	Epn1	5080090	5103982	5080320	5080614	294
1897	chr4	109279800	109280584	13858	Eps15	109267262	109397457	109279800	109280584	784
4745	chr8	72332428	72332722	13859	Eps15l1	72331326	72422828	72332428	72332722	294
4746	chr8	72333212	72334388	13859	Eps15l1	72331326	72422828	72333212	72334388	1176
4747	chr8	72337328	72338602	13859	Eps15l1	72331326	72422828	72337328	72338602	1274
4748	chr8	72365650	72366630	13859	Eps15l1	72331326	72422828	72365650	72366630	980
4749	chr8	72420628	72421510	13859	Eps15l1	72331326	72422828	72420628	72421510	882
4675	chr8	71374674	71377026	13864	Nr2f6	71373904	71383112	71374674	71377026	2352
4676	chr8	71379378	71382318	13864	Nr2f6	71373904	71383112	71379378	71382318	2940
6427	chr10	128583252	128583840	13867	Erbb3	128567651	128607014	128583252	128583840	588
6428	chr10	128590210	128590504	13867	Erbb3	128567651	128607014	128590210	128590504	294
8986	chr16	95508840	95510702	13876	Erg	95330231	95644499	95508840	95510702	1862
8987	chr16	95585280	95585672	13876	Erg	95330231	95644499	95585280	95585672	392
316	chr1	135108778	135110150	13924	Ptprv	135106887	135132649	135108778	135110150	1372
5972	chr10	4730166	4730460	13982	Esr1	4586579	5011978	4730166	4730460	294
3337	chr6	65018002	65018296	13990	Smarcad1	64886951	65116670	65018002	65018296	294
3338	chr6	65021432	65021726	13990	Smarcad1	64886951	65116670	65021432	65021726	294
3339	chr6	65023588	65023882	13990	Smarcad1	64886951	65116670	65023588	65023882	294
3340	chr6	65042502	65042796	13990	Smarcad1	64886951	65116670	65042502	65042796	294
3341	chr6	65048382	65048872	13990	Smarcad1	64886951	65116670	65048382	65048872	490
8269	chr15	12872888	12873378	14000	Drosha	12824736	12984745	12872888	12873378	490
3059	chr5	129886946	129887632	14004	Chchd2	129880122	129891596	129886946	129887632	686
7307	chr12	38778306	38778992	14009	Etv1	38706834	39436830	38778306	38778992	686
3635	chr6	134009806	134010100	14011	Etv6	133944687	134333237	134009806	134010100	294
3636	chr6	134034992	134035874	14011	Etv6	133944687	134333237	134034992	134035874	882
3637	chr6	134198554	134198848	14011	Etv6	133944687	134333237	134198554	134198848	294
7508	chr12	108554894	108555188	14026	Evl	108555169	108687653	108555169	108555188	19
7509	chr12	108686900	108687292	14026	Evl	108555169	108687653	108686900	108687292	392
7173	chr11	116222120	116222414	14027	Evpl	116220423	116241628	116222120	116222414	294
741	chr2	74659046	74659340	14029	Evx2	74617282	74663864	74659046	74659340	294
8326	chr15	53342870	53343262	14042	Ext1	52899346	53403991	53342870	53343262	392
8325	chr15	53316704	53316998	14042	Ext1	52899346	53403991	53316704	53316998	294
794	chr2	93785216	93785510	14043	Ext2	93671184	93829010	93785216	93785510	294
795	chr2	93813440	93813734	14043	Ext2	93671184	93829010	93813440	93813734	294
8869	chr16	32752286	32752580	140474	Muc4	32709690	32779904	32752286	32752580	294
8870	chr16	32759832	32760126	140474	Muc4	32709690	32779904	32759832	32760126	294
1909	chr4	115918418	115918908	140477	Dmbx1	115901542	115953535	115918418	115918908	490
14	chr1	14309568	14310058	14048	Eya1	13977944	14531772	14309568	14310058	490
1015	chr2	153241620	153241914	140484	Pofut1	153241445	153280832	153241620	153241914	294
6896	chr11	95991000	95991294	140486	Igf2bp1	95984665	96015244	95991000	95991294	294
6897	chr11	95995116	95995410	140486	Igf2bp1	95984665	96015244	95995116	95995410	294
6898	chr11	96005602	96005896	140486	Igf2bp1	95984665	96015244	96005602	96005896	294
6899	chr11	96006680	96007366	140486	Igf2bp1	95984665	96015244	96006680	96007366	686
1134	chr2	165614708	165615002	14049	Eya2	165557470	165777891	165614708	165615002	294
1135	chr2	165716530	165717510	14049	Eya2	165557470	165777891	165716530	165717510	980
2556	chr4	155891050	155891932	140500	Acap3	155891819	155925540	155891819	155891932	113
2557	chr4	155897322	155898400	140500	Acap3	155891819	155925540	155897322	155898400	1078
7007	chr11	101226062	101226552	14055	Ezh1	101190918	101236391	101226062	101226552	490
3310	chr6	47594092	47594974	14056	Ezh2	47528207	47695739	47594092	47594974	882
8592	chr15	89178138	89179118	140570	Plxnb2	89152578	89181500	89178138	89179118	980
8593	chr15	89180196	89180686	140570	Plxnb2	89152578	89181500	89180196	89180686	490
1745	chr4	32950050	32950736	140577	Ankrd6	32803145	32966911	32950050	32950736	686
7872	chr13	95524520	95525598	14063	F2rl1	95495193	95563514	95524520	95525598	1078
5609	chr9	44965144	44965438	140630	Ube4a	44921935	44967585	44965144	44965438	294
3120	chr5	136780266	136780560	140709	Emid2	136721429	136895628	136780266	136780560	294
7118	chr11	107914758	107915052	140723	Cacng5	107834535	107924220	107914758	107915052	294
1910	chr4	115980256	115980550	14073	Faah	115953536	116024835	115980256	115980550	294
6034	chr10	41810426	41810720	140742	Sesn1	41810221	41911712	41810426	41810720	294
6035	chr10	41830222	41831202	140742	Sesn1	41810221	41911712	41830222	41831202	980
8111	chr14	54479474	54479768	140743	Rem2	54473196	54493807	54479474	54479768	294
9172	chr17	31187324	31187618	140765	Tmprss3	31172161	31203519	31187324	31187618	294
2776	chr5	96997068	96997558	140780	Bmp2k	96921829	97086688	96997068	96997558	490
4344	chr7	144581654	144582438	14082	Fadd	144566026	144585492	144581654	144582438	784
8361	chr15	73422580	73422874	14083	Ptk2	73195026	73467919	73422580	73422874	294
1898	chr4	109676112	109676406	14084	Faf1	109671642	109970992	109676112	109676406	294
587	chr2	27515068	27515460	140858	Wdr5	27511405	27606869	27515068	27515460	392
588	chr2	27515950	27516342	140858	Wdr5	27511405	27606869	27515950	27516342	392
589	chr2	27538980	27540058	140858	Wdr5	27511405	27606869	27538980	27540058	1078
590	chr2	27552700	27553190	140858	Wdr5	27511405	27606869	27552700	27553190	490
6763	chr11	78164114	78166074	140859	Nek8	78165828	78176688	78165828	78166074	246
6764	chr11	78175874	78176168	140859	Nek8	78165828	78176688	78175874	78176168	294
3180	chr5	142937312	142937606	14086	Fscn1	142933540	142982040	142937312	142937606	294
3181	chr5	142957304	142958676	14086	Fscn1	142933540	142982040	142957304	142958676	1372
3182	chr5	142959558	142959852	14086	Fscn1	142933540	142982040	142959558	142959852	294
3183	chr5	142960342	142960734	14086	Fscn1	142933540	142982040	142960342	142960734	392
3184	chr5	142963674	142964752	14086	Fscn1	142933540	142982040	142963674	142964752	1078
5434	chr8	123319084	123319574	14087	Fanca	123269398	123325644	123319084	123319574	490
1590	chr3	103809146	103809440	140917	Dclre1b	103808915	103809451	103809146	103809440	294
7259	chr11	120805482	120806266	14104	Fasn	120801177	120825544	120805482	120806266	784
2178	chr4	135856126	135856420	14105	Srsf10	135835828	135870412	135856126	135856420	294
8417	chr15	76670006	76670300	14106	Foxh1	76668252	76670776	76670006	76670300	294
9805	chr19	6059144	6059634	14109	Fau	6057820	6060365	6059144	6059634	490
3858	chr7	28169806	28170296	14113	Fbl	28167280	28179375	28169806	28170296	490
1531	chr3	96322142	96322436	14129	Fcgr1	96276551	96354202	96322142	96322436	294
1532	chr3	96330864	96331452	14129	Fcgr1	96276551	96354202	96330864	96331452	588
1534	chr3	96334392	96334686	14129	Fcgr1	96276551	96354202	96334392	96334686	294
1535	chr3	96340664	96341252	14129	Fcgr1	96276551	96354202	96340664	96341252	588
1536	chr3	96342722	96344388	14129	Fcgr1	96276551	96354202	96342722	96344388	1666
1533	chr3	96331942	96334000	14129	Fcgr1	96276551	96354202	96331942	96334000	2058
433	chr1	171088694	171089282	14131	Fcgr3	171040465	171090531	171088694	171089282	588
5680	chr9	62811532	62811826	14155	Fem1b	62787905	62825217	62811532	62811826	294
9854	chr19	10198566	10198860	14156	Fen1	10198006	10204072	10198566	10198860	294
9855	chr19	10204054	10204544	14156	Fen1	10198006	10204072	10204054	10204072	18
9429	chr17	64099546	64099840	14158	Fert2	63682281	64210250	64099546	64099840	294
4063	chr7	80377542	80377934	14159	Fes	80374567	80388569	80377542	80377934	392
9636	chr18	38892182	38892770	14164	Fgf1	38719971	38910929	38892182	38892770	588
8831	chr16	28294560	28294854	14167	Fgf12	28043113	28380014	28294560	28294854	294
10025	chrX	59466106	59466400	14168	Fgf13	59341654	59792516	59466106	59466400	294
4347	chr7	144896920	144897214	14170	Fgf15	144880888	144908072	144896920	144897214	294
8180	chr14	70636636	70637028	14171	Fgf17	70636127	70644784	70636636	70637028	392
6522	chr11	33146932	33151244	14172	Fgf18	32971013	33149948	33146932	33149948	3016
4345	chr7	144857328	144858504	14175	Fgf4	144852367	144880887	144857328	144858504	1176
4346	chr7	144865952	144868010	14175	Fgf4	144852367	144880887	144865952	144868010	2058
7716	chr13	55181644	55181938	14186	Fgfr4	55143945	55189270	55181644	55181938	294
2624	chr5	31220840	31221134	14208	Ppm1g	31202486	31230731	31220840	31221134	294
9961	chr19	47264224	47264714	14218	Sh3pxd2a	47259808	47482729	47264224	47264714	490
9962	chr19	47286764	47287352	14218	Sh3pxd2a	47259808	47482729	47286764	47287352	588
9963	chr19	47380648	47380942	14218	Sh3pxd2a	47259808	47482729	47380648	47380942	294
9964	chr19	47403286	47403580	14218	Sh3pxd2a	47259808	47482729	47403286	47403580	294
9965	chr19	47440918	47441212	14218	Sh3pxd2a	47259808	47482729	47440918	47441212	294
9966	chr19	47450032	47450326	14218	Sh3pxd2a	47259808	47482729	47450032	47450326	294
6010	chr10	24590846	24591238	14219	Ctgf	24449113	24620046	24590846	24591238	392
978	chr2	151542790	151543084	14225	Fkbp1a	151526902	151567161	151542790	151543084	294
3626	chr6	128437428	128438506	14228	Fkbp4	128427509	128438693	128437428	128438506	1078
9130	chr17	28517804	28519568	14229	Fkbp5	28382119	28524192	28517804	28519568	1764
4608	chr8	70527464	70528738	14232	Fkbp8	70525462	70537501	70527464	70528738	1274
9551	chr17	88442844	88443138	14236	Foxn2	88285914	88510328	88442844	88443138	294
7652	chr13	31681538	31682126	14238	Foxf2	31625804	31719025	31681538	31682126	588
7653	chr13	31683008	31683302	14238	Foxf2	31625804	31719025	31683008	31683302	294
9273	chr17	35832818	35834190	14251	Flot1	35823134	35833353	35832818	35833353	535
3218	chr5	147408660	147409150	14255	Flt3	147326591	147409554	147408660	147409150	490
3966	chr7	45134488	45134880	14256	Flt3l	45129967	45139135	45134488	45134880	392
6542	chr11	49589568	49590254	14257	Flt4	49587269	49658174	49589568	49590254	686
6543	chr11	49636608	49636902	14257	Flt4	49587269	49658174	49636608	49636902	294
10029	chrX	68692120	68692414	14265	Fmr1	68678477	68739899	68692120	68692414	294
97	chr1	71608012	71608894	14268	Fn1	71582463	71653003	71608012	71608894	882
99	chr1	71652700	71653582	14268	Fn1	71582463	71653003	71652700	71653003	303
98	chr1	71643390	71644076	14268	Fn1	71582463	71653003	71643390	71644076	686
561	chr2	25228434	25228728	142681	Slc34a3	25226800	25234354	25228434	25228728	294
5415	chr8	121652006	121653280	142682	Zcchc14	121598375	121691245	121652006	121653280	1274
621	chr2	31060120	31060414	14269	Fnbp1	31024431	31146528	31060120	31060414	294
622	chr2	31081092	31081386	14269	Fnbp1	31024431	31146528	31081092	31081386	294
623	chr2	31085796	31086482	14269	Fnbp1	31024431	31146528	31085796	31086482	686
624	chr2	31088050	31088344	14269	Fnbp1	31024431	31146528	31088050	31088344	294
625	chr2	31142832	31143126	14269	Fnbp1	31024431	31146528	31142832	31143126	294
265	chr1	131526878	131527172	14270	Srgap2	131282407	131527674	131526878	131527172	294
7404	chr12	85451884	85452374	14281	Fos	85424309	85538187	85451884	85452374	490
7405	chr12	85473738	85474326	14281	Fos	85424309	85538187	85473738	85474326	588
3798	chr7	19301198	19301688	14282	Fosb	19299428	19327557	19301198	19301688	490
9783	chr19	5447722	5448114	14283	Fosl1	5437507	5454550	5447722	5448114	392
653	chr2	32689272	32689860	14287	Fpgs	32682639	32699978	32689272	32689860	588
654	chr2	32694172	32694760	14287	Fpgs	32682639	32699978	32694172	32694760	588
627	chr2	31238774	31239852	14299	Ncs1	31231245	31382870	31238774	31239852	1078
628	chr2	31258962	31259648	14299	Ncs1	31231245	31382870	31258962	31259648	686
6021	chr10	35151032	35151326	14302	Frk	34450964	35559018	35151032	35151326	294
9235	chr17	34108998	34110860	14312	Brd2	34103664	34122719	34108998	34110860	1862
9237	chr17	34112526	34112820	14312	Brd2	34103664	34122719	34112526	34112820	294
9238	chr17	34114388	34114682	14312	Brd2	34103664	34122719	34114388	34114682	294
9239	chr17	34118210	34122718	14312	Brd2	34103664	34122719	34118210	34122718	4508
9236	chr17	34111546	34111840	14312	Brd2	34103664	34122719	34111546	34111840	294
8891	chr16	37777726	37778020	14314	Fstl1	37715712	37852457	37777726	37778020	294
9852	chr19	9982672	9983260	14319	Fth1	9940951	9985131	9982672	9983260	588
3980	chr7	45456516	45461416	14325	Ftl1	45457281	45460790	45457281	45460790	3509
5105	chr8	91148526	91149408	14339	Aktip	91123672	91176262	91148526	91149408	882
5106	chr8	91153916	91154308	14339	Aktip	91123672	91176262	91153916	91154308	392
5107	chr8	91169694	91170184	14339	Aktip	91123672	91176262	91169694	91170184	490
3988	chr7	45664668	45664962	14344	Fut2	45647182	45671997	45664668	45664962	294
1743	chr4	25728038	25728430	14348	Fut9	25445577	26062254	25728038	25728430	392
2963	chr5	120682884	120683374	14357	Dtx1	120679929	120721000	120682884	120683374	490
2964	chr5	120701798	120702190	14357	Dtx1	120679929	120721000	120701798	120702190	392
91	chr1	64732920	64733508	14367	Fzd5	64728100	64763435	64732920	64733508	588
93	chr1	64737134	64737526	14367	Fzd5	64728100	64763435	64737134	64737526	392
92	chr1	64736252	64736546	14367	Fzd5	64728100	64763435	64736252	64736546	294
66	chr1	59482472	59482766	14369	Fzd7	59417258	59501609	59482472	59482766	294
65	chr1	59472574	59472868	14369	Fzd7	59417258	59501609	59472574	59472868	294
2688	chr5	61213544	61213838	14380	G6pd2	60897423	62206461	61213544	61213838	294
7225	chr11	119273350	119273644	14387	Gaa	119266590	119287030	119273350	119273644	294
4838	chr8	80762878	80763270	14388	Gab1	80751947	80930605	80762878	80763270	392
4839	chr8	80811192	80811878	14388	Gab1	80751947	80930605	80811192	80811878	686
4840	chr8	80813152	80813446	14388	Gab1	80751947	80930605	80813152	80813446	294
4841	chr8	80814524	80814818	14388	Gab1	80751947	80930605	80814524	80814818	294
4842	chr8	80830498	80830792	14388	Gab1	80751947	80930605	80830498	80830792	294
4843	chr8	80835104	80835594	14388	Gab1	80751947	80930605	80835104	80835594	490
4844	chr8	80844904	80845492	14388	Gab1	80751947	80930605	80844904	80845492	588
4845	chr8	80858722	80859702	14388	Gab1	80751947	80930605	80858722	80859702	980
4846	chr8	80869796	80870090	14388	Gab1	80751947	80930605	80869796	80870090	294
4847	chr8	80879204	80880674	14388	Gab1	80751947	80930605	80879204	80880674	1470
8942	chr16	84834386	84836052	14390	Gabpa	84835250	84909106	84835250	84836052	802
4014	chr7	58176720	58177014	14402	Gabrb3	57550297	58243501	58176720	58177014	294
4012	chr7	56951622	56951916	14407	Gabrg3	56630380	57387071	56951622	56951916	294
3550	chr6	121364964	121365846	14411	Slc6a12	121340403	121369352	121364964	121365846	882
717	chr2	70620172	70620466	14415	Gad1	70562761	70631760	70620172	70620466	294
6387	chr10	127165094	127165584	14421	B4galnt1	127143158	127172382	127165094	127165584	490
6388	chr10	127170190	127171268	14421	B4galnt1	127143158	127172382	127170190	127171268	1078
6894	chr11	95866344	95866638	14422	B4galnt2	95862303	95936017	95866344	95866638	294
6895	chr11	95923380	95923968	14422	B4galnt2	95862303	95936017	95923380	95923968	588
9749	chr18	82234642	82234936	14427	Galr1	82192288	82440949	82234642	82234936	294
8463	chr15	79042488	79042782	14429	Galr3	79042208	79048325	79042488	79042782	294
8464	chr15	79043272	79043566	14429	Galr3	79042208	79048325	79043272	79043566	294
6190	chr10	80260922	80261804	14431	Gamt	80257472	80262979	80260922	80261804	882
3601	chr6	125160210	125166286	14433	Gapdh	125161817	125166794	125161817	125166286	4469
8959	chr16	91620004	91620298	14450	Gart	91620198	91647397	91620198	91620298	100
8960	chr16	91646562	91647542	14450	Gart	91620198	91647397	91646562	91647397	835
396	chr1	161034286	161038598	14455	Gas5	161035007	161036257	161035007	161036257	1250
396	chr1	161034286	161038598	14455	Gas5	161037991	161039574	161037991	161038598	607
397	chr1	161038990	161039382	14455	Gas5	161037991	161039574	161038990	161039382	392
1449	chr3	89196170	89196464	14466	Gba	89196109	89208880	89196170	89196464	294
3825	chr7	24953740	24954034	14470	Rabac1	24948171	24975448	24953740	24954034	294
7669	chr13	40860022	40860316	14538	Gcnt2	40797344	40980950	40860022	40860316	294
7670	chr13	40887952	40888246	14538	Gcnt2	40797344	40980950	40887952	40888246	294
3303	chr6	39810638	39810932	14548	Mrps33	39763635	39960594	39810638	39810932	294
4591	chr8	70329798	70332542	14559	Gdf1	70314383	70331556	70329798	70331556	1758
9099	chr17	26200790	26201378	14570	Arhgdig	26199135	26202155	26200790	26201378	588
6546	chr11	49794094	49794388	14584	Gfpt2	49753433	49842685	49794094	49794388	294
9988	chr19	58454648	58455236	14585	Gfra1	58377855	58483675	58454648	58455236	588
1753	chr4	40853554	40853848	14595	B4galt1	40852069	40887026	40853554	40853848	294
2036	chr4	127313760	127314152	14612	Gja4	127279615	127319606	127313760	127314152	392
7051	chr11	102818660	102819542	14615	Gjc1	102789870	102827990	102818660	102819542	882
5729	chr9	77754572	77755062	14629	Gclc	77707329	77855926	77754572	77755062	490
6396	chr10	127331988	127332576	14632	Gli1	127329913	127345643	127331988	127332576	588
6397	chr10	127339044	127339338	14632	Gli1	127329913	127345643	127339044	127339338	294
216	chr1	118777078	118777372	14633	Gli2	118759615	119234541	118777078	118777372	294
217	chr1	119017864	119018158	14633	Gli2	118759615	119234541	119017864	119018158	294
218	chr1	119022470	119022764	14633	Gli2	118759615	119234541	119022470	119022764	294
219	chr1	119047852	119048146	14633	Gli2	118759615	119234541	119047852	119048146	294
220	chr1	119048734	119049028	14633	Gli2	118759615	119234541	119048734	119049028	294
221	chr1	119050988	119051282	14633	Gli2	118759615	119234541	119050988	119051282	294
222	chr1	119053144	119054222	14633	Gli2	118759615	119234541	119053144	119054222	1078
223	chr1	119064610	119065590	14633	Gli2	118759615	119234541	119064610	119065590	980
224	chr1	119075096	119076272	14633	Gli2	118759615	119234541	119075096	119076272	1176
225	chr1	119076762	119077056	14633	Gli2	118759615	119234541	119076762	119077056	294
226	chr1	119167020	119167314	14633	Gli2	118759615	119234541	119167020	119167314	294
227	chr1	119167706	119168000	14633	Gli2	118759615	119234541	119167706	119168000	294
384	chr1	153899494	153900572	14645	Glul	153896503	154055450	153899494	153900572	1078
9083	chr17	24849958	24850840	14651	Hagh	24850396	24871609	24850396	24850840	444
9171	chr17	30900968	30902340	14652	Glp1r	30888566	30945596	30900968	30902340	1372
8067	chr14	34316856	34317248	14661	Glud1	34310615	34345043	34316856	34317248	392
1946	chr4	117835886	117836180	14664	Slc6a9	117800462	117869029	117835886	117836180	294
7125	chr11	109362414	109363296	14674	Gna13	109363224	109413657	109363224	109363296	72
6246	chr10	81507482	81508462	14676	Gna15	81501226	81526478	81507482	81508462	980
5829	chr9	107627128	107627422	14678	Gnai2	107611690	107643248	107627128	107627422	294
5830	chr9	107629676	107630558	14678	Gnai2	107611690	107643248	107629676	107630558	882
9869	chr19	16133250	16133740	14682	Gnaq	16071872	16148462	16133250	16133740	490
1239	chr2	174295058	174295352	14683	Gnas	174289878	174381272	174295058	174295352	294
2539	chr4	155481998	155482292	14688	Gnb1	155481110	155560830	155481998	155482292	294
2540	chr4	155491406	155491798	14688	Gnb1	155481110	155560830	155491406	155491798	392
2542	chr4	155518258	155518552	14688	Gnb1	155481110	155560830	155518258	155518552	294
2541	chr4	155492190	155492484	14688	Gnb1	155481110	155560830	155492190	155492484	294
3132	chr5	137533200	137533494	14693	Gnb2	137522979	137543391	137533200	137533494	294
6533	chr11	48800080	48800962	14694	Gnb2l1	48394665	48801194	48800080	48800962	882
6535	chr11	48806156	48809194	14694	Gnb2l1	48804725	48806322	48806156	48806322	166
1820	chr4	59035298	59035592	14700	Gng10	59029277	59115724	59035298	59035592	294
3345	chr6	66995446	66995838	14701	Gng12	66850865	67028228	66995446	66995838	392
3346	chr6	67006618	67006912	14701	Gng12	66850865	67028228	67006618	67006912	294
3347	chr6	67007598	67009656	14701	Gng12	66850865	67028228	67007598	67009656	2058
8034	chr14	19859504	19859798	14702	Gng2	19848191	20026442	19859504	19859798	294
8035	chr14	19860288	19861366	14702	Gng2	19848191	20026442	19860288	19861366	1078
7581	chr13	13860532	13861022	14706	Gng4	13780990	13891284	13860532	13861022	490
6218	chr10	80946922	80947216	14708	Gng7	80940414	81017257	80946922	80947216	294
6219	chr10	80947706	80948000	14708	Gng7	80940414	81017257	80947706	80948000	294
6220	chr10	80960740	80961230	14708	Gng7	80940414	81017257	80960740	80961230	490
9918	chr19	43504748	43505140	14718	Got1	43498483	43568464	43504748	43505140	392
9919	chr19	43505826	43506218	14718	Got1	43498483	43568464	43505826	43506218	392
5195	chr8	95867030	95867324	14719	Got2	95858823	95925954	95867030	95867324	294
714	chr2	69459166	69459460	14725	Lrp2	69413711	69616660	69459166	69459460	294
2298	chr4	143262280	143262574	14726	Pdpn	143240066	143324628	143262280	143262574	294
2299	chr4	143305890	143306282	14726	Pdpn	143240066	143324628	143305890	143306282	392
2300	chr4	143306772	143307066	14726	Pdpn	143240066	143324628	143306772	143307066	294
178	chr1	92831284	92831774	14733	Gpc1	92740264	92841030	92831284	92831774	490
1819	chr4	58579696	58579990	14745	Lpar1	58497296	58669134	58579696	58579990	294
2876	chr5	113660694	113660988	14747	Cmklr1	113601040	113671406	113660694	113660988	294
9095	chr17	25941678	25942070	14755	Pigq	25923069	25942097	25941678	25942070	392
3639	chr6	134877008	134877302	14760	Gpr19	134863488	134897942	134877008	134877302	294
3640	chr6	134887494	134887984	14760	Gpr19	134863488	134897942	134887494	134887984	490
3265	chr6	25557322	25557616	14763	Gpr37	25312324	25716857	25557322	25557616	294
9862	chr19	10940328	10941112	14764	Gpr44	10928881	10941995	10940328	10941112	784
5146	chr8	95000416	95001004	14766	Gpr56	94960200	95015949	95000416	95001004	588
5147	chr8	95001984	95002376	14766	Gpr56	94960200	95015949	95001984	95002376	392
2646	chr5	34659856	34661130	14772	Grk4	34660264	34758521	34660264	34661130	866
5842	chr9	108339196	108339686	14775	Gpx1	108338510	108344087	108339196	108339686	490
5843	chr9	108340078	108340862	14775	Gpx1	108338510	108344087	108340078	108340862	784
7591	chr13	21276094	21276388	14780	Gpx5	21240576	21302444	21276094	21276388	294
7161	chr11	115709188	115709482	14784	Grb2	115636220	115737014	115709188	115709482	294
7162	chr11	115714676	115714970	14784	Grb2	115636220	115737014	115714676	115714970	294
6960	chr11	98457758	98458346	14786	Grb7	98442911	98460032	98457758	98458346	588
8382	chr15	75711664	75711958	14787	Rhpn1	75691539	75730630	75711664	75711958	294
8383	chr15	75727540	75727834	14787	Rhpn1	75691539	75730630	75727540	75727834	294
8381	chr15	75704118	75704510	14787	Rhpn1	75691539	75730630	75704118	75704510	392
3577	chr6	124701178	124701472	14792	Lpcat3	124649595	124704542	124701178	124701472	294
3578	chr6	124702060	124702942	14792	Lpcat3	124649595	124704542	124702060	124702942	882
3583	chr6	124795944	124796434	14794	Spsb2	124794197	124810602	124795944	124796434	490
3584	chr6	124805450	124805842	14794	Spsb2	124794197	124810602	124805450	124805842	392
3585	chr6	124809076	124810252	14794	Spsb2	124794197	124810602	124809076	124810252	1176
6247	chr10	81570202	81570594	14797	Aes	81552303	81570825	81570202	81570594	392
8947	chr16	88029480	88029774	14805	Grik1	87814622	88398032	88029480	88029774	294
2007	chr4	125439412	125439804	14807	Grik3	125309356	125801011	125439412	125439804	392
2008	chr4	125504092	125504876	14807	Grik3	125309356	125801011	125504092	125504876	784
2009	chr4	125533982	125534276	14807	Grik3	125309356	125801011	125533982	125534276	294
2010	chr4	125538882	125539274	14807	Grik3	125309356	125801011	125538882	125539274	392
2011	chr4	125582590	125584060	14807	Grik3	125309356	125801011	125582590	125584060	1470
2012	chr4	125609344	125610030	14807	Grik3	125309356	125801011	125609344	125610030	686
7047	chr11	102434010	102434402	14824	Grn	102419073	102436894	102434010	102434402	392
670	chr2	34774516	34774810	14828	Hspa5	34763661	34777597	34774516	34774810	294
7493	chr12	104453594	104453888	14836	Gsc	104442769	104580488	104453594	104453888	294
3642	chr6	135251368	135251662	14840	Gsg1	135236785	135281732	135251368	135251662	294
2733	chr5	75074664	75074958	14843	Gsx2	75060114	75094106	75074664	75074958	294
2734	chr5	75084758	75085052	14843	Gsx2	75060114	75094106	75084758	75085052	294
8779	chr16	11253242	11253536	14852	Gspt1	11221019	11254346	11253242	11253536	294
9762	chr19	4046322	4046910	14869	Gstp2	4039100	4049853	4046322	4046910	588
6123	chr10	75837300	75837594	14872	Gstt2	75827194	75847116	75837300	75837594	294
7455	chr12	87146892	87147578	14874	Gstz1	87147534	87165482	87147534	87147578	44
3071	chr5	134233932	134234226	14886	Gtf2i	134233730	134336203	134233932	134234226	294
3072	chr5	134303904	134304198	14886	Gtf2i	134233730	134336203	134303904	134304198	294
3073	chr5	134313508	134314390	14886	Gtf2i	134233730	134336203	134313508	134314390	882
5167	chr8	95423678	95424070	14894	Gtl3	95397272	95440482	95423678	95424070	392
5168	chr8	95426814	95427108	14894	Gtl3	95397272	95440482	95426814	95427108	294
5169	chr8	95434164	95435242	14894	Gtl3	95397272	95440482	95434164	95435242	1078
140	chr1	84838502	84840854	14897	Trip12	84708705	84840178	84838502	84840178	1676
139	chr1	84818216	84818510	14897	Trip12	84708705	84840178	84818216	84818510	294
3460	chr6	113075928	113077888	14910	Gt(ROSA)26Sor	113067851	113077441	113075928	113077441	1513
3458	chr6	113000468	113000762	14911	Thumpd3	112996797	113067850	113000468	113000762	294
3459	chr6	113045548	113046724	14911	Thumpd3	112996797	113067850	113045548	113046724	1176
4308	chr7	139582380	139582674	14912	Nkx6-2	139579514	139591873	139582380	139582674	294
4832	chr8	80371074	80371368	14934	Gypa	80276027	80560911	80371074	80371368	294
4833	chr8	80408118	80408608	14934	Gypa	80276027	80560911	80408118	80408608	490
4834	chr8	80493084	80494064	14934	Gypa	80276027	80560911	80493084	80494064	980
3980	chr7	45456516	45461416	14936	Gys1	45436468	45457280	45456516	45457280	764
8138	chr14	56195454	56195748	14943	Gzmf	56189930	56231399	56195454	56195748	294
1001	chr2	152669594	152669888	14950	H13	152652326	152678302	152669594	152669888	294
7628	chr13	23554888	23556750	14957	Hist1h1d	23553338	23559981	23554888	23556750	1862
8461	chr15	79028082	79029650	14958	H1f0	79019627	79030686	79028082	79029650	1568
9284	chr17	36082718	36084384	14963	H2-Bl	36069417	36096417	36082718	36084384	1666
9231	chr17	33991986	33992280	14972	H2-K1	33990685	34010562	33991986	33992280	294
[truncated: 8,624 more rows]

## Sheet: Supt16_peaks
peak_id	chrom	peak_start	peak_end	geneid	gene_symbol	gene_locus_start	gene_locus_end	overlap_start	overlap_end	peak_overlap
2454	chr11	68901560	68901840	100034726	Gm15772	68901634	68913184	68901634	68901840	206
2455	chr11	68904430	68905200	100034726	Gm15772	68901634	68913184	68904430	68905200	770
2456	chr11	68905760	68906600	100034726	Gm15772	68901634	68913184	68905760	68906600	840
2672	chr11	109362750	109362960	100036768	Gm11696	109354215	109363223	109362750	109362960	210
3657	chr18	75493950	75494720	100038353	Gm10532	75472932	75610251	75493950	75494720	770
3658	chr18	75599720	75600140	100038353	Gm10532	75472932	75610251	75599720	75600140	420
2784	chr12	100187080	100187360	100038378	Gm10433	100173811	100196539	100187080	100187360	280
3131	chr15	10590860	10591070	100038608	Gm10389	10584634	10663141	10590860	10591070	210
3013	chr14	6888770	6890380	100038847	Gm10406	6812187	7319512	6888770	6890380	1610
3014	chr14	6987260	6987470	100038847	Gm10406	6812187	7319512	6987260	6987470	210
3015	chr14	7027020	7027370	100038847	Gm10406	6812187	7319512	7027020	7027370	350
3016	chr14	7027650	7028280	100038847	Gm10406	6812187	7319512	7027650	7028280	630
3018	chr14	7173950	7175070	100038847	Gm10406	6812187	7319512	7173950	7175070	1120
3012	chr14	6858320	6858530	100038847	Gm10406	6812187	7319512	6858320	6858530	210
3017	chr14	7104930	7105770	100038847	Gm10406	6812187	7319512	7104930	7105770	840
3019	chr14	7254660	7254870	100038847	Gm10406	6812187	7319512	7254660	7254870	210
3020	chr14	7314370	7315140	100038847	Gm10406	6812187	7319512	7314370	7315140	770
861	chr5	26077940	26078150	100039045	Gm10471	26060839	26093965	26077940	26078150	210
2042	chr9	88719960	88720380	100039707	Gm2382	88643924	88721542	88719960	88720380	420
723	chr4	132308680	132309520	100039864	Snhg12	132306017	132309069	132308680	132309069	389
1771	chr8	87472910	87473120	100040294	Gm2694	87472702	87544730	87472910	87473120	210
3394	chr17	6556970	6557810	100040531	Dynlt1f	6547422	6609000	6556970	6557810	840
2172	chr10	26107690	26107900	100040851	Gm9767	26078654	26154576	26107690	26107900	210
2982	chr14	3810310	3810870	100040852	Gm3002	3746506	3831640	3810310	3810870	560
2980	chr14	3572240	3572870	100040880	Gm3020	3534385	3612044	3572240	3572870	630
449	chr3	34754790	34755000	100041108	Gm3143	34690246	35156906	34754790	34755000	210
2356	chr11	6523930	6524280	100041286	Gm11974	6523275	6537823	6523930	6524280	350
2357	chr11	6524560	6524840	100041286	Gm11974	6523275	6537823	6524560	6524840	280
2358	chr11	6525120	6525400	100041286	Gm11974	6523275	6537823	6525120	6525400	280
2359	chr11	6525750	6526940	100041286	Gm11974	6523275	6537823	6525750	6526940	1190
2984	chr14	4109840	4111170	100041306	Gm3264	4047703	4963239	4109840	4111170	1330
2985	chr14	4182360	4182780	100041306	Gm3264	4047703	4963239	4182360	4182780	420
2986	chr14	4200980	4201190	100041306	Gm3264	4047703	4963239	4200980	4201190	210
2987	chr14	4333350	4333560	100041306	Gm3264	4047703	4963239	4333350	4333560	210
2988	chr14	4334960	4335520	100041306	Gm3264	4047703	4963239	4334960	4335520	560
2989	chr14	4415390	4415600	100041306	Gm3264	4047703	4963239	4415390	4415600	210
2990	chr14	4473910	4474120	100041306	Gm3264	4047703	4963239	4473910	4474120	210
2991	chr14	4498760	4499110	100041306	Gm3264	4047703	4963239	4498760	4499110	350
2992	chr14	4499670	4499880	100041306	Gm3264	4047703	4963239	4499670	4499880	210
2993	chr14	4726540	4726820	100041306	Gm3264	4047703	4963239	4726540	4726820	280
2995	chr14	4950260	4950470	100041306	Gm3264	4047703	4963239	4950260	4950470	210
2994	chr14	4855760	4856250	100041306	Gm3264	4047703	4963239	4855760	4856250	490
2979	chr14	3412570	3412920	100041530	Gm10409	3408074	3430962	3412570	3412920	350
2981	chr14	3651970	3652320	100041530	Gm10409	3647491	3670377	3651970	3652320	350
2997	chr14	5388110	5388460	100041678	Gm3500	5309848	6045232	5388110	5388460	350
3002	chr14	5759950	5760160	100041678	Gm3500	5309848	6045232	5759950	5760160	210
3003	chr14	5812590	5813500	100041678	Gm3500	5309848	6045232	5812590	5813500	910
3004	chr14	5842620	5842830	100041678	Gm3500	5309848	6045232	5842620	5842830	210
3000	chr14	5501020	5501720	100041678	Gm3500	5309848	6045232	5501020	5501720	700
2999	chr14	5460280	5461050	100041678	Gm3500	5309848	6045232	5460280	5461050	770
2998	chr14	5388880	5389090	100041678	Gm3500	5309848	6045232	5388880	5389090	210
3001	chr14	5741400	5742100	100041678	Gm3500	5309848	6045232	5741400	5742100	700
3023	chr14	7568330	7568540	100041874	Gm3558	7446845	7693261	7568330	7568540	210
3022	chr14	7488110	7488810	100041874	Gm3558	7446845	7693261	7488110	7488810	700
3024	chr14	7658420	7658980	100041874	Gm3558	7446845	7693261	7658420	7658980	560
3607	chr18	36197140	36197350	100042150	Nrg2	36153558	36239160	36197140	36197350	210
244	chr2	35539210	35539560	100042194	Gm13446	35505480	35558579	35539210	35539560	350
2511	chr11	75461680	75462660	100042498	2210403K04Rik	75458128	75462625	75461680	75462625	945
3100	chr14	75834360	75835200	100043189	Gm4285	75814978	75845109	75834360	75835200	840
1315	chr7	27785660	27785870	100043229	Gm10046	27758681	27805186	27785660	27785870	210
307	chr2	118745900	118746180	100043272	5430417L22Rik	118737100	118751475	118745900	118746180	280
330	chr2	128241470	128241680	100043424	Gm14005	128230605	128519716	128241470	128241680	210
331	chr2	128412410	128413320	100043424	Gm14005	128230605	128519716	128412410	128413320	910
1338	chr7	33836600	33836880	100043860	Scgb1b24	33741547	33844049	33836600	33836880	280
1246	chr7	3217760	3218670	100049710	Mir290	3193915	3218745	3217760	3218670	910
813	chr4	151107740	151108790	100072	Camta1	151058738	151897743	151107740	151108790	1050
814	chr4	151144980	151145190	100072	Camta1	151058738	151897743	151144980	151145190	210
815	chr4	151669210	151669420	100072	Camta1	151058738	151897743	151669210	151669420	210
816	chr4	151762450	151762660	100072	Camta1	151058738	151897743	151762450	151762660	210
817	chr4	151860940	151861360	100072	Camta1	151058738	151897743	151860940	151861360	420
725	chr4	132348720	132349140	100088	Rcc1	132330729	132348841	132348720	132348841	121
3513	chr17	39129020	39129440	100126779	Gm20581	39056959	39241697	39129020	39129440	420
3512	chr17	39107180	39107530	100126779	Gm20581	39056959	39241697	39107180	39107530	350
3710	chr19	8723330	8725290	100127111	Snord22	8724675	8726217	8724675	8725290	615
821	chr4	152274010	152274360	100129	Gpr153	152273109	152285654	152274010	152274360	350
3552	chr17	57105440	57105720	100169874	Gm11110	57089903	57105663	57105440	57105663	223
2214	chr10	77250460	77250670	100169878	Gm10941	77212152	77259261	77250460	77250670	210
622	chr4	43382010	43382220	100213	Rusc2	43377907	43427053	43382010	43382220	210
623	chr4	43399790	43400280	100213	Rusc2	43377907	43427053	43399790	43400280	490
3333	chr16	23107770	23109730	100216532	Snord2	23108215	23111576	23108215	23109730	1515
2397	chr11	48803090	48803300	100216534	Snord96a	48801195	48804724	48803090	48803300	210
2690	chr11	116671590	116672500	100216536	Snord1c	116672081	116674168	116672081	116672500	419
2661	chr11	106500660	106502340	100216537	Snord104	106494394	106501600	106500660	106501600	940
674	chr4	117153120	117154590	100217424	Snord38a	117154175	117155353	117154175	117154590	415
2450	chr11	62602680	62607930	100217426	Snord49b	62602980	62603977	62602980	62603977	997
3488	chr17	34951350	34952470	100217427	Snord52	34950592	34951740	34951350	34951740	390
553	chr3	108554250	108554530	100217438	Scarna2	108549520	108555413	108554250	108554530	280
402	chr2	167064590	167064800	100217443	Snord12	167064112	167065610	167064590	167064800	210
401	chr2	167063190	167064310	100217443	Snord12	167064112	167065610	167064112	167064310	198
1183	chr6	115806810	115807300	100217451	Snora7a	115806743	115808423	115806810	115807300	490
1184	chr6	115807860	115808630	100217451	Snora7a	115806743	115808423	115807860	115808423	563
337	chr2	130275670	130276300	100217452	Snord110	130274962	130277443	130275670	130276300	630
3065	chr14	52067330	52067540	100217457	Snord58b	52052712	52071373	52067330	52067540	210
3066	chr14	52067960	52068170	100217457	Snord58b	52052712	52071373	52067960	52068170	210
3640	chr18	75000450	75000940	100217457	Snord58b	75000771	75002252	75000771	75000940	169
3641	chr18	75001290	75001500	100217457	Snord58b	75000771	75002252	75001290	75001500	210
3642	chr18	75001780	75002270	100217457	Snord58b	75000771	75002252	75001780	75002252	472
2361	chr11	6621650	6621860	100217467	Snora5c	6617957	6623243	6621650	6621860	210
595	chr3	153908930	153909140	100217468	Snord45b	153908927	153911802	153908930	153909140	210
596	chr3	153911240	153911520	100217468	Snord45b	153908927	153911802	153911240	153911520	280
730	chr4	132884150	132884360	100226	Stx12	132848617	132891835	132884150	132884360	210
2789	chr12	102743410	102743620	100233175	AK010878	102729072	102757892	102743410	102743620	210
2603	chr11	97780270	97780480	100302498	Snora21	97779581	97782103	97780270	97780480	210
2604	chr11	97781250	97782300	100302498	Snora21	97779581	97782103	97781250	97782103	853
1437	chr7	109519130	109519830	100302499	Snora3	109519662	109521310	109519662	109519830	168
1438	chr7	109520320	109520530	100302499	Snora3	109519662	109521310	109520320	109520530	210
1882	chr8	123102210	123104660	100302565	Snord68	123102703	123104174	123102703	123104174	1471
2341	chr11	3289650	3290000	100302648	Gm11944	3276955	3325726	3289650	3290000	350
2340	chr11	3289090	3289300	100302648	Gm11944	3276955	3325726	3289090	3289300	210
1247	chr7	3220630	3221120	100303645	D7Ertd143e	3218746	3221262	3220630	3221120	490
59	chr1	86350670	86350880	100303740	Snora75	86347943	86355370	86350670	86350880	210
3430	chr17	24719660	24722810	100306952	Snora78	24719602	24719899	24719660	24719899	239
208	chr2	26637030	26637870	100306955	Snora43	26637510	26639115	26637510	26637870	360
209	chr2	26638150	26639480	100306955	Snora43	26637510	26639115	26638150	26639115	965
723	chr4	132308680	132309520	100310813	Snora16a	132309070	132310309	132309070	132309520	450
724	chr4	132309940	132310290	100310813	Snora16a	132309070	132310309	132309940	132310290	350
3393	chr17	6492640	6492850	100310872	Dynlt1a	6464735	6547421	6492640	6492850	210
599	chr4	3165050	3165260	100312470	Vmn1r2	3050002	3178693	3165050	3165260	210
600	chr4	3176740	3176950	100312470	Vmn1r2	3050002	3178693	3176740	3176950	210
350	chr2	144262510	144263490	100313519	Snord17	144258052	144268552	144262510	144263490	980
897	chr5	74093040	74093670	100313943	Snora26	74093305	74093993	74093305	74093670	365
3179	chr15	76198360	76198850	100316774	Mir1942	76193291	76224122	76198360	76198850	490
3178	chr15	76196470	76196680	100316774	Mir1942	76193291	76224122	76196470	76196680	210
3504	chr17	35916300	35918680	100316810	Mir1894	35917399	35925126	35917399	35918680	1281
3505	chr17	35919310	35919800	100316810	Mir1894	35917399	35925126	35919310	35919800	490
169	chr1	184822330	184822540	100316821	Mir1981	184817736	184834168	184822330	184822540	210
2474	chr11	69662530	69663300	100316840	Mir1934	69662843	69663747	69662843	69663300	457
2806	chr12	111537440	111539610	100316932	Snora28	111539522	111543910	111539522	111539610	88
736	chr4	133468090	133468580	100342	Fam46b	133451916	133489519	133468090	133468580	490
237	chr2	32712120	32713590	100499514	Mir2861	32712796	32712893	32712796	32712893	97
2338	chr11	3265640	3265850	100499518	Mir3470a	3242245	3276954	3265640	3265850	210
2339	chr11	3266340	3266550	100499518	Mir3470a	3242245	3276954	3266340	3266550	210
2342	chr11	3409000	3409210	100499518	Mir3470a	3386963	3457713	3409000	3409210	210
3345	chr16	32877530	32877740	100502698	1700021K19Rik	32816074	32877774	32877530	32877740	210
3349	chr16	33380410	33381390	100502742	1700007L15Rik	33339708	33380755	33380410	33380755	345
417	chr2	170511180	170511390	100502946	Gm16796	170497891	170515499	170511180	170511390	210
1644	chr8	70713650	70713860	100502950	Gm3336	70709580	70723349	70713650	70713860	210
670	chr4	116685380	116686220	100502959	AV051173	116668320	116685810	116685380	116685810	430
3119	chr14	105097510	105097720	100502987	Gm17066	105036756	105122459	105097510	105097720	210
3120	chr14	105098210	105098700	100502987	Gm17066	105036756	105122459	105098210	105098700	490
3156	chr15	39820480	39820690	100503072	Gm16291	39782764	39834924	39820480	39820690	210
928	chr5	107437960	107438170	100503185	Btbd8	107436518	107494670	107437960	107438170	210
913	chr5	100419480	100419690	100503199	5430416N02Rik	100418538	100435784	100419480	100419690	210
3602	chr18	35560070	35560350	100503380	Snhg4	35556477	35560236	35560070	35560236	166
3775	chr19	53944170	53944380	100503572	Bbip1	53929760	53944466	53944170	53944380	210
796	chr4	147672700	147672910	100503584	Zfp534	147658006	147728263	147672700	147672910	210
1961	chr9	22071140	22071350	100503652	Gm16845	22071174	22071622	22071174	22071350	176
929	chr5	107900380	107900940	100503670	Rpl5	107887818	107908523	107900380	107900940	560
267	chr2	72979900	72980110	100503849	1700011J10Rik	72979939	73041024	72979939	72980110	171
882	chr5	52476340	52476550	100503884	Ccdc149	52372195	52504703	52476340	52476550	210
1347	chr7	44252810	44254070	100503991	Acpt	44252703	44280484	44252810	44254070	1260
469	chr3	68491710	68491990	100505386	Iqcj-schip1	67748226	68658562	68491710	68491990	280
3780	chr19	58860410	58860970	100526480	Mir3086	58853711	58927707	58860410	58860970	560
227	chr2	30707250	30707460	100526499	Mir3089	30665078	30758427	30707250	30707460	210
228	chr2	30717890	30718240	100526499	Mir3089	30665078	30758427	30717890	30718240	350
851	chr5	23711240	23711450	100526503	Mir3096	23701617	23711872	23711240	23711450	210
1736	chr8	84208390	84209300	100526528	Mir3074-2	84208819	84208914	84208819	84208914	95
3442	chr17	26948600	26949300	100526534	Mir3083	26943767	26960648	26948600	26949300	700
3398	chr17	10320030	10320240	100526796	B930003M22Rik	10319640	10322871	10320030	10320240	210
995	chr5	127616860	127617350	100561	Slc15a4	127580728	127624826	127616860	127617350	490
1953	chr9	21073010	21073640	100568458	Raver1-fdx1l	21067433	21098037	21073010	21073640	630
1954	chr9	21091630	21091980	100568458	Raver1-fdx1l	21067433	21098037	21091630	21091980	350
2220	chr10	79712640	79713410	100568459	Bc1	79696283	79718476	79712640	79713410	770
2221	chr10	79714040	79714320	100568459	Bc1	79696283	79718476	79714040	79714320	280
172	chr1	187722710	187722920	100628585	Mir5111	187616619	187919569	187722710	187722920	210
131	chr1	161035070	161036750	100628588	Mir5117	161036258	161037990	161036258	161036750	492
2007	chr9	62121500	62121780	100628602	Mir5133	62089882	62122602	62121500	62121780	280
237	chr2	32712120	32713590	100628606	Mir3960	32712894	32717013	32712894	32713590	696
629	chr4	44233560	44233770	100628618	Mir5106	44194739	44261091	44233560	44233770	210
2441	chr11	60728220	60728780	100628625	Mir5100	60728529	60730839	60728529	60728780	251
3009	chr14	6756260	6756470	100861615	LOC100861615	6045233	6812186	6756260	6756470	210
3005	chr14	6108130	6108690	100861615	LOC100861615	6045233	6812186	6108130	6108690	560
3007	chr14	6425930	6426140	100861615	LOC100861615	6045233	6812186	6425930	6426140	210
3008	chr14	6426840	6427610	100861615	LOC100861615	6045233	6812186	6426840	6427610	770
3011	chr14	6757450	6757660	100861615	LOC100861615	6045233	6812186	6757450	6757660	210
3006	chr14	6286980	6287470	100861615	LOC100861615	6045233	6812186	6286980	6287470	490
3010	chr14	6756750	6757100	100861615	LOC100861615	6045233	6812186	6756750	6757100	350
1532	chr8	19979820	19980520	100861668	LOC100861668	19613676	20165611	19979820	19980520	700
1533	chr8	20016080	20016430	100861668	LOC100861668	19613676	20165611	20016080	20016430	350
1534	chr8	20098190	20098400	100861668	LOC100861668	19613676	20165611	20098190	20098400	210
1535	chr8	20116880	20117090	100861668	LOC100861668	19613676	20165611	20116880	20117090	210
1536	chr8	20121080	20121360	100861668	LOC100861668	19613676	20165611	20121080	20121360	280
1537	chr8	20121640	20123040	100861668	LOC100861668	19613676	20165611	20121640	20123040	1400
1538	chr8	20123530	20123880	100861668	LOC100861668	19613676	20165611	20123530	20123880	350
879	chr5	41707750	41707960	100972	Rab28	40634804	41734801	41707750	41707960	210
842	chr5	4053700	4054190	100986	Akap9	3910994	4080438	4053700	4054190	490
1174	chr6	113392370	113392860	101100	Ttll3	113389854	113414944	113392370	113392860	490
1175	chr6	113418690	113418970	101122	Rpusd3	113414945	113421987	113418690	113418970	280
1113	chr6	49263410	49263620	101214	Tra2a	49229438	49291702	49263410	49263620	210
1339	chr7	34132490	34133190	101543	Wtip	34105194	34136982	34132490	34133190	700
1483	chr7	127386700	127386980	101604	E430018J23Rik	127383443	127396268	127386700	127386980	280
1484	chr7	127392930	127393420	101604	E430018J23Rik	127383443	127396268	127392930	127393420	490
1365	chr7	45830400	45831030	101612	Grwd1	45824985	45831713	45830400	45831030	630
1369	chr7	47008080	47008290	101685	Spty2d1	46989100	47029526	47008080	47008290	210
1387	chr7	79547160	79547370	101694	AI854517	79519879	79563882	79547160	79547370	210
1430	chr7	101969630	101970050	101706	Numa1	101933984	102015017	101969630	101970050	420
647	chr4	83485990	83486760	101739	Psip1	83461639	83505967	83485990	83486760	770
1857	chr8	110844370	110844580	101943	Sf3b3	110842702	110846701	110844370	110844580	210
1799	chr8	95331180	95332300	101985	AA960436	95332117	95349924	95332117	95332300	183
1936	chr8	124897500	124897990	102058	Exoc8	124890178	124897795	124897500	124897795	295
1747	chr8	84831530	84832720	102060	Gadd45gip1	84832274	84835066	84832274	84832720	446
1748	chr8	84834190	84834610	102060	Gadd45gip1	84832274	84835066	84834190	84834610	420
1793	chr8	94601150	94601430	102122	Fam192a	94572735	94601833	94601150	94601430	280
1691	chr8	77549360	77549710	102182	Prmt10	77533988	77588657	77549360	77549710	350
1524	chr8	4253200	4253410	102209	Snapc2	4252263	4256932	4253200	4253410	210
1529	chr8	11635470	11635960	102334	Ankrd10	11587417	11645338	11635470	11635960	490
1997	chr9	57753570	57753780	102414	Clk3	57750437	57778182	57753570	57753780	210
2178	chr10	39630080	39630500	103213	Traf3ip2	39589154	39638358	39630080	39630500	420
2274	chr10	86728600	86728810	103220	BC030307	86705628	86770353	86728600	86728810	210
2264	chr10	81496170	81496380	103425	Ncln	81484584	81497053	81496170	81496380	210
2275	chr10	86779000	86779350	103466	Nt5dc3	86770354	86839799	86779000	86779350	350
2301	chr10	117792290	117792920	103468	Nup107	117748501	117803650	117792290	117792920	630
2383	chr11	30771720	30772350	103554	Psme4	30710586	30882859	30771720	30772350	630
2344	chr11	3912510	3912860	103710	Slc35e4	3904159	3915870	3912510	3912860	350
2345	chr11	3913140	3913630	103710	Slc35e4	3904159	3915870	3913140	3913630	490
2430	chr11	58302230	58302440	103836	Zfp692	58264926	58314863	58302230	58302440	210
2558	chr11	88099340	88099900	103841	Cuedc1	88099627	88199278	88099627	88099900	273
2559	chr11	88173120	88173330	103841	Cuedc1	88099627	88199278	88173120	88173330	210
2560	chr11	88180890	88181170	103841	Cuedc1	88099627	88199278	88180890	88181170	280
2438	chr11	59839290	59839780	103850	Nt5m	59839613	59913929	59839613	59839780	167
3624	chr18	60596060	60596270	104027	Synpo	60592853	60646747	60596060	60596270	210
2624	chr11	100527280	100527490	104112	Acly	100474567	100536815	100527280	100527490	210
2625	chr11	100527980	100528540	104112	Acly	100474567	100536815	100527980	100528540	560
3332	chr16	22425830	22426040	104156	Etv5	22323621	22453069	22425830	22426040	210
2520	chr11	76987470	76987680	104184	Blmh	76931121	76992992	76987470	76987680	210
2718	chr11	120960350	120960560	104318	Csnk1d	120958733	121014040	120960350	120960560	210
2719	chr11	120990310	120991150	104318	Csnk1d	120958733	121014040	120990310	120991150	840
1888	chr8	123538590	123538800	104346	Gas8	123517145	123595289	123538590	123538800	210
1889	chr8	123541670	123541950	104346	Gas8	123517145	123595289	123541670	123541950	280
1890	chr8	123543700	123544120	104346	Gas8	123517145	123595289	123543700	123544120	420
1891	chr8	123545310	123545660	104346	Gas8	123517145	123595289	123545310	123545660	350
1892	chr8	123546570	123546780	104346	Gas8	123517145	123595289	123546570	123546780	210
1893	chr8	123547060	123547340	104346	Gas8	123517145	123595289	123547060	123547340	280
1894	chr8	123550420	123551120	104346	Gas8	123517145	123595289	123550420	123551120	700
1895	chr8	123551960	123553010	104346	Gas8	123517145	123595289	123551960	123553010	1050
1896	chr8	123553780	123554550	104346	Gas8	123517145	123595289	123553780	123554550	770
1897	chr8	123555530	123556020	104346	Gas8	123517145	123595289	123555530	123556020	490
1898	chr8	123558960	123559170	104346	Gas8	123517145	123595289	123558960	123559170	210
1899	chr8	123560640	123561200	104346	Gas8	123517145	123595289	123560640	123561200	560
1900	chr8	123564000	123564210	104346	Gas8	123517145	123595289	123564000	123564210	210
1901	chr8	123566940	123567920	104346	Gas8	123517145	123595289	123566940	123567920	980
1902	chr8	123569530	123569740	104346	Gas8	123517145	123595289	123569530	123569740	210
1903	chr8	123572330	123573030	104346	Gas8	123517145	123595289	123572330	123573030	700
1904	chr8	123574220	123574710	104346	Gas8	123517145	123595289	123574220	123574710	490
1905	chr8	123575340	123575550	104346	Gas8	123517145	123595289	123575340	123575550	210
1906	chr8	123575900	123576460	104346	Gas8	123517145	123595289	123575900	123576460	560
1907	chr8	123579190	123579960	104346	Gas8	123517145	123595289	123579190	123579960	770
1908	chr8	123581220	123581430	104346	Gas8	123517145	123595289	123581220	123581430	210
1909	chr8	123586190	123586470	104346	Gas8	123517145	123595289	123586190	123586470	280
1910	chr8	123587520	123587870	104346	Gas8	123517145	123595289	123587520	123587870	350
1911	chr8	123591020	123591230	104346	Gas8	123517145	123595289	123591020	123591230	210
1912	chr8	123591860	123592070	104346	Gas8	123517145	123595289	123591860	123592070	210
1913	chr8	123593050	123593330	104346	Gas8	123517145	123595289	123593050	123593330	280
1914	chr8	123594730	123595080	104346	Gas8	123517145	123595289	123594730	123595080	350
3430	chr17	24719660	24722810	104366	Snora64	24720425	24721416	24720425	24721416	991
240	chr2	32961670	32966080	104367	Snora65	32962505	32963732	32962505	32963732	1227
1649	chr8	70892850	70895300	104370	Snora68	70895239	70896650	70895239	70895300	61
1650	chr8	70895860	70898520	104370	Snora68	70895239	70896650	70895860	70896650	790
3699	chr19	7268240	7268940	104383	Rcor2	7254313	7275310	7268240	7268940	700
3700	chr19	7274470	7274680	104383	Rcor2	7254313	7275310	7274470	7274680	210
1819	chr8	105297710	105298200	104394	E2f4	105296881	105305485	105297710	105298200	490
1820	chr8	105305480	105305830	104394	E2f4	105296881	105305485	105305480	105305485	5
3051	chr14	31251290	31251500	104416	Bap1	31251354	31260151	31251354	31251500	146
2117	chr9	120127770	120129520	104433	Snora62	120129099	120131465	120129099	120129520	421
2118	chr9	120131130	120134280	104433	Snora62	120129099	120131465	120131130	120131465	335
3194	chr15	78843310	78843660	104445	Cdc42ep1	78822845	78850880	78843310	78843660	350
3193	chr15	78842470	78842680	104445	Cdc42ep1	78822845	78850880	78842470	78842680	210
2391	chr11	35834120	35834470	104458	Rars	35803633	35836852	35834120	35834470	350
2405	chr11	49712250	49712670	104625	Cnot6	49669912	49753432	49712250	49712670	420
2787	chr12	100466660	100466870	104718	Ttc7b	100300839	100535299	100466660	100466870	210
2896	chr13	49681870	49682080	105148	Iars	49680573	49989723	49681870	49682080	210
2938	chr13	80885210	80886260	105171	Arrdc3	79559993	80930058	80885210	80886260	1050
2939	chr13	80898440	80898860	105171	Arrdc3	79559993	80930058	80898440	80898860	420
2903	chr13	54687010	54687640	105239	Rnf44	54671731	54697711	54687010	54687640	630
2904	chr13	54687920	54688130	105239	Rnf44	54671731	54697711	54687920	54688130	210
3031	chr14	20347950	20348230	105428	Fam149b	20348142	20384064	20348142	20348230	88
3125	chr14	120357720	120357930	105559	Mbnl2	120159052	120455079	120357720	120357930	210
3074	chr14	54876010	54876220	105651	Ppp1r3e	54869878	54880481	54876010	54876220	210
3118	chr14	103413800	103414010	105689	Mycbp2	103106460	103430070	103413800	103414010	210
3243	chr15	95790730	95791360	105722	Ano6	95722807	96024404	95790730	95791360	630
3244	chr15	95819920	95820340	105722	Ano6	95722807	96024404	95819920	95820340	420
3251	chr15	96566750	96566960	105727	Slc38a1	96516131	96665152	96566750	96566960	210
3252	chr15	96642490	96642980	105727	Slc38a1	96516131	96665152	96642490	96642980	490
3175	chr15	76069210	76069980	105782	Scrib	76030761	76069955	76069210	76069955	745
3201	chr15	79525950	79526160	105785	Kdelr3	79510825	79527717	79525950	79526160	210
3202	chr15	79526440	79527280	105785	Kdelr3	79510825	79527717	79526440	79527280	840
3259	chr15	98699650	98699860	105833	Ccdc65	98692844	98723850	98699650	98699860	210
3236	chr15	89352270	89352480	105847	Lmf2	89344006	89355690	89352270	89352480	210
3237	chr15	89355280	89355490	105847	Lmf2	89344006	89355690	89355280	89355490	210
3230	chr15	87624110	87624460	106014	Fam19a5	87021401	88037118	87624110	87624460	350
3195	chr15	78877260	78877470	106039	Gga1	78866360	78897185	78877260	78877470	210
3242	chr15	93518950	93519580	106042	Prickle1	93495513	93750373	93518950	93519580	630
3128	chr15	3979290	3979500	106052	Fbxo4	3773397	3980803	3979290	3979500	210
3308	chr16	11166680	11166890	106205	Zc3h7a	11135563	11184714	11166680	11166890	210
3309	chr16	11176060	11176900	106205	Zc3h7a	11135563	11184714	11176060	11176900	840
3335	chr16	23113930	23115260	106344	Rfc4	23114040	23137132	23114040	23115260	1220
3336	chr16	23128210	23128700	106344	Rfc4	23114040	23137132	23128210	23128700	490
3315	chr16	17069990	17070340	106369	Ypel1	17058882	17086800	17069990	17070340	350
3573	chr17	83214950	83215790	106522	Pkdcc	83146754	83287999	83214950	83215790	840
1707	chr8	83576990	83577200	106529	Tecr	83571661	83601332	83576990	83577200	210
3437	chr17	26243700	26244190	106581	Itfg3	26212008	26248575	26243700	26244190	490
3446	chr17	27564600	27565860	106672	AI413582	27563721	27572558	27564600	27565860	1260
3494	chr17	35514500	35514710	106795	Tcf19	35511756	35516969	35514500	35514710	210
3591	chr18	24603320	24603880	106957	Slc39a6	24555043	24603888	24603320	24603880	560
3698	chr19	7196140	7197330	107227	Macrod1	7151897	7198133	7196140	7197330	1190
3759	chr19	45074610	45075100	107250	Kazald1	45065812	45115001	45074610	45075100	490
3726	chr19	10688230	10688440	107305	Vps37c	10683403	10716280	10688230	10688440	210
3727	chr19	10688720	10688930	107305	Vps37c	10683403	10716280	10688720	10688930	210
3749	chr19	41263460	41264020	107358	Tm9sf3	41208808	41269110	41263460	41264020	560
2191	chr10	60774350	60774560	107449	Unc5b	60757689	60879903	60774350	60774560	210
1794	chr8	94666460	94667230	107566	Arl2bp	94663516	94674658	94666460	94667230	770
3352	chr16	34745130	34745340	107589	Mylk	34735202	34840530	34745130	34745340	210
3805	chrX	170673160	170673790	107626	Asmt	170672645	170678054	170673160	170673790	630
3806	chrX	170674140	170674980	107626	Asmt	170672645	170678054	170674140	170674980	840
3807	chrX	170677640	170677850	107626	Asmt	170672645	170678054	170677640	170677850	210
511	chr3	94974880	94975160	107650	Pi4kb	94968146	95006772	94974880	94975160	280
636	chr4	46601730	46601940	107684	Coro2a	46536541	46603159	46601730	46601940	210
303	chr2	112265720	112265930	107723	Slc12a6	112264606	112314664	112265720	112265930	210
3575	chr17	83862030	83862310	107766	Haao	83826435	83962724	83862030	83862310	280
2692	chr11	116842810	116843090	107817	Jmjd6	116832739	116843481	116842810	116843090	280
3172	chr15	74516470	74516680	107831	Bai1	74177934	74597745	74516470	74516680	210
1016	chr5	135394140	135394420	107939	Pom121	135376469	135400532	135394140	135394420	280
237	chr2	32712120	32713590	107951	Cdk9	32699979	32712795	32712120	32712795	675
935	chr5	110107480	110108250	107999	Gtpbp6	110104965	110109144	110107480	110108250	770
1191	chr6	117932570	117932920	108017	Fxyd4	117929591	117974531	117932570	117932920	350
3663	chr18	78123990	78124200	108052	Slc14a1	78078680	78144131	78123990	78124200	210
671	chr4	117019560	117019840	108067	Eif2b3	117012343	117091603	117019560	117019840	280
1171	chr6	111861470	111861680	108073	Grm7	109752477	111888968	111861470	111861680	210
1311	chr7	27311970	27312180	108075	Ltbp4	27293646	27339872	27311970	27312180	210
1312	chr7	27333530	27333880	108075	Ltbp4	27293646	27339872	27333530	27333880	350
2601	chr11	97744920	97745200	108083	Pip4k2b	97714329	97745086	97744920	97745086	166
539	chr3	97657420	97657630	108097	Prkab2	97656750	97681447	97657420	97657630	210
859	chr5	25100740	25100950	108099	Prkag2	25003747	25100808	25100740	25100808	68
2954	chr13	100656850	100657060	108143	Taf9	100651201	100667946	100656850	100657060	210
1931	chr8	124231450	124231660	108148	Galnt2	124139949	124357385	124231450	124231660	210
2758	chr12	76255480	76255830	108156	Mthfd1	76250989	76322355	76255480	76255830	350
1168	chr6	99027670	99028650	108655	Foxp1	98634048	99573064	99027670	99028650	980
76	chr1	92911000	92911210	108657	Rnpepl1	92909723	92927063	92911000	92911210	210
3032	chr14	20388480	20389180	108671	Dnajc9	20384065	20390070	20388480	20389180	700
1763	chr8	85492330	85492750	108682	Gpt2	85462729	85532598	85492330	85492750	420
1764	chr8	85503460	85503740	108682	Gpt2	85462729	85532598	85503460	85503740	280
2380	chr11	29373750	29373960	108686	Ccdc88a	29310524	29511283	29373750	29373960	210
613	chr4	33247900	33248390	108767	Pnrc1	33239382	33279548	33247900	33248390	490
2201	chr10	67096610	67096820	108829	Jmjd1c	67096557	67261507	67096610	67096820	210
2202	chr10	67119360	67119570	108829	Jmjd1c	67096557	67261507	67119360	67119570	210
2203	chr10	67126710	67127480	108829	Jmjd1c	67096557	67261507	67126710	67127480	770
3704	chr19	7416920	7417130	108899	2700081O15Rik	7400591	7425902	7416920	7417130	210
3705	chr19	7422450	7422940	108899	2700081O15Rik	7400591	7425902	7422450	7422940	490
3706	chr19	7423360	7423570	108899	2700081O15Rik	7400591	7425902	7423360	7423570	210
458	chr3	53109420	53109770	108927	Lhfp	53029385	53356837	53109420	53109770	350
459	chr3	53110680	53110890	108927	Lhfp	53029385	53356837	53110680	53110890	210
460	chr3	53112080	53112780	108927	Lhfp	53029385	53356837	53112080	53112780	700
1418	chr7	99979810	99980300	108937	Rnf169	99919039	99993430	99979810	99980300	490
2209	chr10	72297120	72297400	108950	1700049L16Rik	71682885	72317792	72297120	72297400	280
1177	chr6	113696170	113696380	108960	Irak2	113635050	113696262	113696170	113696262	92
1370	chr7	48881350	48881560	108961	E2f8	48857240	48920334	48881350	48881560	210
2996	chr14	5002130	5002340	108978	4930555G01Rik	4963240	5111442	5002130	5002340	210
119	chr1	150392830	150393390	108989	Tpr	150392947	150449673	150392947	150393390	443
1796	chr8	94838240	94838730	109006	Ciapin1	94815927	94838378	94838240	94838378	138
55	chr1	85449560	85449770	109032	Sp110	85447105	85602296	85449560	85449770	210
3715	chr19	8897560	8897770	109077	Ints5	8891864	8898000	8897560	8897770	210
3740	chr19	30030420	30031330	109113	Uhrf2	30018267	30096085	30030420	30031330	910
1781	chr8	90814360	90814570	109151	Chd9	90588544	91062300	90814360	90814570	210
1782	chr8	90908860	90909420	109151	Chd9	90588544	91062300	90908860	90909420	560
947	chr5	115157210	115157980	109154	Mlec	115138978	115163433	115157210	115157980	770
948	chr5	115158330	115158680	109154	Mlec	115138978	115163433	115158330	115158680	350
690	chr4	121214520	121214800	109263	Rlf	121127300	121265695	121214520	121214800	280
691	chr4	121215080	121215290	109263	Rlf	121127300	121265695	121215080	121215290	210
1402	chr7	89773670	89773880	109264	Me3	89579840	89860253	89773670	89773880	210
3226	chr15	84681170	84681380	109270	Prr5	84610534	84709150	84681170	84681380	210
977	chr5	123014710	123014920	109305	Orai1	123006708	123033120	123014710	123014920	210
2065	chr9	106433460	106433670	109652	Acy1	106432282	106439143	106433460	106433670	210
2769	chr12	80217410	80217620	109711	Actn1	80150193	80298108	80217410	80217620	210
3466	chr17	30612190	30612610	109801	Glo1	30584575	30617549	30612190	30612610	420
1105	chr6	39725070	39725490	109880	Braf	39601354	39763634	39725070	39725490	420
1276	chr7	13043100	13043310	109889	Mzf1	13040289	13069526	13043100	13043310	210
2759	chr12	76369020	76369370	109929	Zbtb25	76341526	76369912	76369020	76369370	350
1002	chr5	130002670	130003090	110006	Gusb	129985956	130007165	130002670	130003090	420
2890	chr13	47104890	47105100	110052	Dek	47084690	47114470	47104890	47105100	210
1215	chr6	125136760	125136970	110109	Nop2	125131192	125144996	125136760	125136970	210
2763	chr12	76837320	76837880	110606	Fntb	76829996	76929340	76837320	76837880	560
77	chr1	93478210	93478840	110611	Hdlbp	93404721	93478900	93478210	93478840	630
2556	chr11	88048100	88048800	110809	Srsf1	88022985	88061048	88048100	88048800	700
1990	chr9	55511680	55512100	110842	Etfa	55446390	55526695	55511680	55512100	420
223	chr2	30440690	30440900	110854	Ppp2r4	30415911	30460223	30440690	30440900	210
224	chr2	30442300	30442510	110854	Ppp2r4	30415911	30460223	30442300	30442510	210
2318	chr10	127289680	127290310	110962	Mbd6	127281958	127289781	127289680	127289781	101
44	chr1	72237130	72237340	111175	Pecr	72235740	72284343	72237130	72237340	210
45	chr1	72254630	72256380	111175	Pecr	72235740	72284343	72254630	72256380	1750
1937	chr8	124949300	124949510	112405	Egln1	124906200	124981125	124949300	124949510	210
1309	chr7	27166230	27166650	112406	Egln2	27158611	27167617	27166230	27166650	420
195	chr2	23039380	23039730	11308	Abi1	22940124	23054220	23039380	23039730	350
129	chr1	156615480	156615690	11352	Abl2	156516558	156651617	156615480	156615690	210
1124	chr6	58330720	58331070	113859	Vmn1r29	58286690	58371572	58330720	58331070	350
1035	chr5	137293940	137294150	11423	Ache	137263063	137294565	137293940	137294150	210
1797	chr8	94865540	94865820	114255	Dok4	94864034	94889590	94865540	94865820	280
694	chr4	123572750	123572960	11426	Macf1	123548137	123698534	123572750	123572960	210
695	chr4	123588570	123588850	11426	Macf1	123548137	123698534	123588570	123588850	280
2688	chr11	116177250	116177460	11430	Acox1	116170033	116198949	116177250	116177460	210
70	chr1	87197390	87197600	11447	Chrnd	87189528	87202940	87197390	87197600	210
1649	chr8	70892850	70895300	114479	Slc5a5	70878190	70893739	70892850	70893739	889
3491	chr17	35058870	35059500	114584	Clic1	35048483	35058876	35058870	35058876	6
3490	chr17	35050050	35050330	114584	Clic1	35048483	35058876	35050050	35050330	280
3386	chr16	97851250	97851460	114604	Prdm15	97777611	97853529	97851250	97851460	210
1060	chr5	142901430	142903390	11461	Actb	142899177	142933539	142901430	142903390	1960
1061	chr5	142903950	142906820	11461	Actb	142899177	142933539	142903950	142906820	2870
18	chr1	39367860	39368280	114641	Rpl31	39365546	39371702	39367860	39368280	420
2705	chr11	120343930	120344140	11465	Actg1	120318994	120348580	120343930	120344140	210
2706	chr11	120344420	120345750	11465	Actg1	120318994	120348580	120344420	120345750	1330
2707	chr11	120346380	120348830	11465	Actg1	120318994	120348580	120346380	120348580	2200
2343	chr11	3514420	3514630	114679	Selm	3509762	3517436	3514420	3514630	210
306	chr2	117120990	117121410	114715	Spred1	117017121	117182231	117120990	117121410	420
2366	chr11	19924450	19924660	114716	Spred2	19500091	20042450	19924450	19924660	210
2367	chr11	19986890	19987240	114716	Spred2	19500091	20042450	19986890	19987240	350
2368	chr11	19988990	19989270	114716	Spred2	19500091	20042450	19988990	19989270	280
255	chr2	58566550	58567250	11477	Acvr1	58402098	58567105	58566550	58567105	555
2290	chr10	108332770	108333120	114774	Pawr	108304882	108456020	108332770	108333120	350
3284	chr15	101181570	101181780	11479	Acvr1b	101159731	101216895	101181570	101181780	210
3285	chr15	101196270	101196620	11479	Acvr1b	101159731	101216895	101196270	101196620	350
1557	chr8	27042540	27043030	114863	Prosc	27040995	27070986	27042540	27043030	490
450	chr3	35932610	35932820	114893	Dcun1d1	35874191	35946135	35932610	35932820	210
2737	chr12	21373380	21373590	11491	Adam17	21323558	21381959	21373380	21373590	210
2394	chr11	46115510	46115860	11492	Adam19	46036990	46147748	46115510	46115860	350
1443	chr7	110629050	110629260	11535	Adm	110621295	110699012	110629050	110629260	210
412	chr2	168206780	168206990	11538	Adnp	168167739	168209046	168206780	168206990	210
2210	chr10	75317060	75318040	11540	Adora2a	75314672	75342949	75317060	75318040	980
2812	chr12	112619570	112620200	11565	Adssl1	112617802	112643091	112619570	112620200	630
1577	chr8	53511780	53511990	11593	Aga	51963896	53555144	53511780	53511990	210
836	chr4	156198070	156198280	11603	Agrn	156149355	156198455	156198070	156198280	210
1824	chr8	105635810	105637630	11604	Agrp	105629847	105637005	105635810	105637005	1195
236	chr2	32631970	32632460	11636	Ak1	32621282	32640826	32631970	32632460	490
932	chr5	108694110	108694600	116701	Fgfrl1	108689394	108735395	108694110	108694600	490
1473	chr7	126793800	126794290	11674	Aldoa	126793853	126806564	126793853	126794290	437
1474	chr7	126798560	126799120	11674	Aldoa	126793853	126806564	126798560	126799120	560
2327	chr10	128091670	128091880	116848	Baz2a	128090999	128129386	128091670	128091880	210
2328	chr10	128096780	128097270	116848	Baz2a	128090999	128129386	128096780	128097270	490
3574	chr17	83706210	83706490	116871	Mta3	83669029	83826434	83706210	83706490	280
2518	chr11	76202280	76202490	116972	Fam57a	76164980	76221677	76202280	76202490	210
945	chr5	114380770	114380980	117146	Ube3b	114380556	114426099	114380770	114380980	210
2316	chr10	127211280	127211630	117150	Pip4k2c	127199855	127218658	127211280	127211630	350
2674	chr11	114668400	114668960	117160	Ttyh2	114637387	114724197	114668400	114668960	560
2675	chr11	114671480	114671690	117160	Ttyh2	114637387	114724197	114671480	114671690	210
2676	chr11	114672320	114673790	117160	Ttyh2	114637387	114724197	114672320	114673790	1470
3185	chr15	76960730	76960940	117171	1110038F14Rik	76936979	76983108	76960730	76960940	210
2008	chr9	62343190	62343680	11737	Anp32a	62311761	62399148	62343190	62343680	490
2009	chr9	62344100	62344310	11737	Anp32a	62311761	62399148	62344100	62344310	210
2010	chr9	62363840	62364190	11737	Anp32a	62311761	62399148	62363840	62364190	350
1571	chr8	46211130	46211340	11739	Slc25a4	46201466	46251527	46211130	46211340	210
3033	chr14	20479410	20479830	11750	Anxa7	20453743	20481498	20479410	20479830	420
1671	chr8	72240000	72240560	11767	Ap1m1	72231954	72288220	72240000	72240560	560
1672	chr8	72257640	72257990	11767	Ap1m1	72231954	72288220	72257640	72257990	350
1034	chr5	137045650	137045860	11769	Ap1s1	137034173	137053782	137045650	137045860	210
2276	chr10	91082040	91082250	11783	Apaf1	90981148	91082890	91082040	91082250	210
3597	chr18	34220970	34221670	11789	Apc	34221378	34326667	34221378	34221670	292
2695	chr11	117849270	117849480	11799	Birc5	117844573	117858247	117849270	117849480	210
3342	chr16	31327730	31327940	11815	Apod	31285735	31368446	31327730	31327940	210
1294	chr7	19698350	19698910	11816	Apoe	19694451	19700239	19698350	19698910	560
950	chr5	115559360	115559920	11837	Rplp0	115557727	115564495	115559360	115559920	560
951	chr5	115562510	115563000	11837	Rplp0	115557727	115564495	115562510	115563000	490
952	chr5	115564120	115565450	11837	Rplp0	115557727	115564495	115564120	115564495	375
2436	chr11	59227560	59228120	11840	Arf1	59211073	59238154	59227560	59228120	560
3260	chr15	98762230	98763140	11842	Arf3	98732912	98767434	98762230	98763140	910
2753	chr12	69371330	69371960	11845	Arf6	69364663	69420383	69371330	69371960	630
2754	chr12	69372310	69372520	11845	Arf6	69364663	69420383	69372310	69372520	210
215	chr2	28467880	28468160	118451	Mrps2	28467143	28484033	28467880	28468160	280
549	chr3	104789090	104789300	11853	Rhoc	104787526	104794646	104789090	104789300	210
550	chr3	104794130	104794690	11853	Rhoc	104787526	104794646	104794130	104794646	516
2633	chr11	101465770	101465980	11858	Rnd2	101465620	101480034	101465770	101465980	210
1069	chr5	145114550	145115040	11867	Arpc1b	145111506	145128477	145114550	145115040	490
1070	chr5	145117000	145117210	11867	Arpc1b	145111506	145128477	145117000	145117210	210
1071	chr5	145126660	145126870	11867	Arpc1b	145111506	145128477	145126660	145126870	210
1567	chr8	41374550	41374830	11886	Asah1	41337365	41386075	41374550	41374830	280
229	chr2	31471650	31472000	11898	Ass1	31382871	31546697	31471650	31472000	350
1497	chr7	130519690	130519900	11907	Ate1	130329151	130526243	130519690	130519900	210
3280	chr15	100227820	100228310	11908	Atf1	100223666	100271042	100227820	100228310	490
268	chr2	73867850	73868130	11909	Atf2	73795934	73900538	73867850	73868130	280
3210	chr15	80256260	80259270	11911	Atf4	80254278	80259077	80256260	80259077	2817
973	chr5	122449250	122449460	11938	Atp2a2	122449212	122526214	122449250	122449460	210
974	chr5	122457580	122457790	11938	Atp2a2	122449212	122526214	122457580	122457790	210
975	chr5	122501820	122502030	11938	Atp2a2	122449212	122526214	122501820	122502030	210
3662	chr18	77783440	77783720	11946	Atp5a1	77770774	77786390	77783440	77783720	280
2326	chr10	128080470	128080960	11947	Atp5b	128080281	128084294	128080470	128080960	490
3377	chr16	84835170	84835520	11957	Atp5j	84827123	84835249	84835170	84835249	79
3421	chr17	24168970	24169530	11984	Atp6v0c	24163799	24172429	24168970	24169530	560
909	chr5	99977850	99978970	11991	Hnrnpd	99842498	100006258	99977850	99978970	1120
2671	chr11	108925320	108925880	12006	Axin2	108890482	109045035	108925320	108925880	560
3378	chr16	87698940	87699290	12013	Bach1	87647145	87814621	87698940	87699290	350
610	chr4	32356730	32356940	12014	Bach2	32131208	32399313	32356730	32356940	210
3697	chr19	6950580	6950790	12015	Bad	6942153	6952108	6950580	6950790	210
2893	chr13	48663230	48663440	12022	Barx1	48644305	48734128	48663230	48663440	210
1356	chr7	45456320	45461220	12028	Bax	45460791	45470230	45460791	45461220	429
2490	chr11	70222460	70222670	12029	Bcl6b	70222561	70232257	70222561	70222670	109
588	chr3	145923890	145924660	12042	Bcl10	145909328	145936157	145923890	145924660	770
362	chr2	152831000	152831210	12048	Bcl2l1	152772853	152839822	152831000	152831210	210
1296	chr7	19822460	19822670	12051	Bcl3	19802636	19837378	19822460	19822670	210
1014	chr5	135168320	135168740	12054	Bcl7b	135165517	135184587	135168320	135168740	420
302	chr2	109674110	109674320	12064	Bdnf	109508223	109808960	109674110	109674320	210
1991	chr9	56864850	56865270	121021	Cspg4	56864892	56908534	56864892	56865270	378
28	chr1	59762780	59763900	12168	Bmpr2	59738074	59891932	59762780	59763900	1120
2020	chr9	69989430	69989710	12175	Bnip2	69909850	70010433	69989430	69989710	280
2766	chr12	80109190	80110520	12192	Zfp36l1	79961225	80116779	80109190	80110520	1330
2767	chr12	80111150	80111430	12192	Zfp36l1	79961225	80116779	80111150	80111430	280
2768	chr12	80111710	80111920	12192	Zfp36l1	79961225	80116779	80111710	80111920	210
3568	chr17	74527390	74527880	12211	Birc6	74514286	74710761	74527390	74527880	490
3569	chr17	74528440	74528790	12211	Birc6	74514286	74710761	74528440	74528790	350
97	chr1	134078840	134079050	12227	Btg2	134061571	134095198	134078840	134079050	210
3376	chr16	78376130	78376690	12228	Btg3	78359823	78458758	78376130	78376690	560
2854	chr13	23445730	23446010	12231	Btn1a1	23444005	23471481	23445730	23446010	280
3760	chr19	45363850	45364200	12234	Btrc	45299485	45542809	45363850	45364200	350
1501	chr7	131560380	131560660	12237	Bub3	131558487	131769178	131560380	131560660	280
1502	chr7	131655650	131656140	12237	Bub3	131558487	131769178	131655650	131656140	490
1192	chr6	119175280	119175560	12288	Cacna1c	119040977	119185830	119175280	119175560	280
3496	chr17	35697690	35697900	12305	Ddr1	35677625	35738524	35697690	35697900	210
2785	chr12	100199330	100199610	12313	Calm1	100196540	100243207	100199330	100199610	280
2786	chr12	100199960	100200170	12313	Calm1	100196540	100243207	100199960	100200170	210
3578	chr17	87437840	87438050	12314	Calm2	87430571	87541456	87437840	87438050	210
1751	chr8	84844690	84846020	12317	Calr	84841365	84851958	84844690	84846020	1330
3036	chr14	20793570	20793920	12325	Camk2g	20734719	20815374	20793570	20793920	350
168	chr1	182500710	182501270	12334	Capn2	182464848	182541244	182500710	182501270	560
1332	chr7	30198070	30198280	12336	Capns1	30186486	30209589	30198070	30198280	210
1333	chr7	30198700	30198910	12336	Capns1	30186486	30209589	30198700	30198910	210
770	chr4	139229020	139229230	12345	Capzb	139186793	139294908	139229020	139229230	210
3601	chr18	35119420	35119630	12385	Ctnna1	35036632	35163957	35119420	35119630	210
2121	chr9	120932910	120933750	12387	Ctnnb1	120932101	120962480	120932910	120933750	840
1815	chr8	105170380	105171710	12400	Cbfb	105160392	105221587	105170380	105171710	1330
1412	chr7	99355900	99356110	12406	Serpinh1	99341256	99367393	99355900	99356110	210
2714	chr11	120746150	120746360	12409	Cbr2	120728383	120756382	120746150	120746360	210
1116	chr6	51485490	51485700	12417	Cbx3	51470255	51503803	51485490	51485700	210
3299	chr15	103183150	103183360	12419	Cbx5	103179764	103193676	103183150	103183360	210
451	chr3	36571500	36571710	12428	Ccna2	36565296	36572569	36571500	36571710	210
907	chr5	93206050	93206260	12453	Ccni	93179189	93206506	93206050	93206260	210
2298	chr10	117063450	117063660	12461	Cct2	117048883	117066970	117063450	117063660	210
2375	chr11	22990520	22991010	12464	Cct4	22986439	23005841	22990520	22991010	490
1514	chr7	141468040	141469020	12476	Cd151	141466982	141471670	141468040	141469020	980
3514	chr17	42876120	42876610	12488	Cd2ap	42767565	42946489	42876120	42876610	490
2475	chr11	69664630	69666940	12514	Cd68	69663748	69666498	69664630	69666498	1868
1518	chr7	143052910	143053120	12520	Cd81	143053059	143068648	143053059	143053120	61
2094	chr9	109894470	109894680	12530	Cdc25a	109862518	109912831	109894470	109894680	210
2095	chr9	109894960	109895170	12530	Cdc25a	109862518	109912831	109894960	109895170	210
2207	chr10	69362440	69362790	12534	Cdk1	69314210	69443309	69362440	69362790	350
927	chr5	106964270	106964480	12545	Cdc7	106945106	107045500	106964270	106964480	210
1841	chr8	106602650	106602860	12550	Cdh1	106599094	106676656	106602650	106602860	210
1842	chr8	106616510	106616930	12550	Cdh1	106599094	106676656	106616510	106616930	420
1840	chr8	106510600	106511370	12560	Cdh3	106468393	106572025	106510600	106511370	770
2314	chr10	127063370	127063580	12567	Cdk4	127061894	127067285	127063370	127063580	210
838	chr5	3342570	3342920	12571	Cdk6	3000002	3533028	3342570	3342920	350
839	chr5	3344040	3344740	12571	Cdk6	3000002	3533028	3344040	3344740	700
2955	chr13	100730560	100731120	12572	Cdk7	100697133	100733440	100730560	100731120	560
3460	chr17	29093820	29094380	12575	Cdkn1a	29084974	29117888	29093820	29094380	560
3461	chr17	29095080	29095780	12575	Cdkn1a	29084974	29117888	29095080	29095780	700
1519	chr7	143461220	143461570	12577	Cdkn1c	143442691	143467402	143461220	143461570	350
1463	chr7	120981630	120982120	12585	Cdr2	120952235	120982410	120981630	120982120	490
3571	chr17	78936900	78937320	12607	Cebpz	78920026	78937102	78936900	78937102	202
3675	chr19	5490450	5491640	12631	Cfl1	5489396	5494439	5490450	5491640	1190
3403	chr17	15705060	15705270	12648	Chd1	15673035	15789432	15705060	15705270	210
3239	chr15	89429690	89429900	12651	Chkb	89426106	89441918	89429690	89429900	210
552	chr3	105972230	105972510	12659	Ovgp1	105971781	105992189	105972230	105972510	280
2241	chr10	80167780	80168060	12696	Cirbp	80163104	80172298	80167780	80168060	280
2698	chr11	117949580	117949790	12702	Socs3	117919807	117978111	117949580	117949790	210
2699	chr11	117963860	117964070	12702	Socs3	117919807	117978111	117963860	117964070	210
2808	chr12	111671700	111671910	12709	Ckb	111662791	111675221	111671700	111671910	210
1586	chr8	60982670	60982880	12725	Clcn3	60908981	60988265	60982670	60982880	210
1012	chr5	134986460	134987160	12739	Cldn3	134966574	134987454	134986460	134987160	700
1011	chr5	134949360	134949570	12740	Cldn4	134943881	134966573	134949360	134949570	210
488	chr3	89177340	89178040	12748	Clk2	89162481	89177483	89177340	89177483	143
1239	chr6	142756880	142757230	12764	Cmas	142729480	142780747	142756880	142757230	350
2133	chr9	123924570	123925690	12768	Ccr1	123923112	123972820	123924570	123925690	1120
2134	chr9	123927440	123927860	12768	Ccr1	123923112	123972820	123927440	123927860	420
2135	chr9	123928210	123928700	12768	Ccr1	123923112	123972820	123928210	123928700	490
2136	chr9	123930310	123931290	12768	Ccr1	123923112	123972820	123930310	123931290	980
2137	chr9	123931990	123932550	12768	Ccr1	123923112	123972820	123931990	123932550	560
2138	chr9	123932970	123933600	12768	Ccr1	123923112	123972820	123932970	123933600	630
2139	chr9	123935280	123937170	12768	Ccr1	123923112	123972820	123935280	123937170	1890
2106	chr9	114499910	114500260	12773	Ccr4	114482347	114503908	114499910	114500260	350
2107	chr9	114502570	114502850	12773	Ccr4	114482347	114503908	114502570	114502850	280
3673	chr19	5098170	5098450	12794	Cnih2	5092875	5098812	5098170	5098450	280
2229	chr10	79996490	79997470	12798	Cnn2	79986465	79996507	79996490	79996507	17
2626	chr11	100574950	100575160	12799	Cnp	100573753	100582287	100574950	100575160	210
2213	chr10	77166390	77166600	12822	Col18a1	77051306	77212151	77166390	77166600	210
214	chr2	27886600	27886810	12831	Col5a1	27824872	28057994	27886600	27886810	210
1624	chr8	70376110	70376320	12845	Comp	70363411	70382211	70376110	70376320	210
3324	chr16	18426240	18426590	12846	Comt	18406978	18426566	18426240	18426566	326
3323	chr16	18414620	18414830	12846	Comt	18406978	18426566	18414620	18414830	210
1874	chr8	120668240	120668520	12857	Cox4i1	120668201	120705292	120668240	120668520	280
1995	chr9	57520960	57521800	12858	Cox5a	57513340	57534976	57520960	57521800	840
1595	chr8	64618890	64619380	12876	Cpe	64553496	64705592	64618890	64619380	490
1596	chr8	64692950	64693160	12876	Cpe	64553496	64705592	64692950	64693160	210
38	chr1	64533280	64533490	12912	Creb1	64327115	64605513	64533280	64533490	210
1864	chr8	111743380	111743590	12927	Bcar1	111700743	111756160	111743380	111743590	210
1627	chr8	70494270	70494480	12931	Crlf1	70490257	70504188	70494270	70494480	210
288	chr2	92433810	92434020	12953	Cry2	92433190	92443416	92433810	92434020	210
597	chr3	154596750	154597100	12972	Cryz	154596905	154667157	154596905	154597100	195
357	chr2	152227040	152227390	12995	Csnk2a1	152187968	152287861	152227040	152227390	350
1801	chr8	95488400	95489100	13000	Csnk2a2	95440483	95511459	95488400	95489100	700
111	chr1	135752960	135753170	13007	Csrp1	135668246	135759156	135752960	135753170	210
1505	chr7	133121940	133122430	13017	Ctbp2	132985481	133125866	133121940	133122430	490
1824	chr8	105635810	105637630	13018	Ctcf	105637006	105686913	105637006	105637630	624
2923	chr13	64369620	64370320	13039	Ctsl	64337962	64401429	64369620	64370320	700
659	chr4	103563530	103564020	13131	Dab1	103555927	104755579	103563530	103564020	490
660	chr4	104739740	104739950	13131	Dab1	103555927	104755579	104739740	104739950	210
3067	chr14	54228510	54228720	13135	Dad1	53951910	54254028	54228510	54228720	210
2258	chr10	81192930	81193700	13144	Dapk3	81182758	81193943	81192930	81193700	770
2348	chr11	5788650	5788860	13169	Dbnl	5786597	5801308	5788650	5788860	210
3725	chr19	10605630	10606050	13194	Ddb1	10605529	10632026	10605630	10606050	420
2364	chr11	11822580	11822930	13195	Ddc	11811532	11841110	11822580	11822930	350
3164	chr15	64312500	64312710	13196	Asap1	64074494	64540976	64312500	64312710	210
3165	chr15	64382360	64382570	13196	Asap1	64074494	64540976	64382360	64382570	210
1130	chr6	67036550	67036830	13197	Gadd45a	67028229	67037002	67036550	67036830	280
2318	chr10	127289680	127290310	13198	Ddit3	127289782	127296254	127289782	127290310	528
2319	chr10	127290590	127291710	13198	Ddit3	127289782	127296254	127290590	127291710	1120
3781	chrX	13281170	13281380	13205	Ddx3x	13264378	13380046	13281170	13281380	210
2665	chr11	106787800	106788850	13207	Ddx5	106785813	106789058	106787800	106788850	1050
1980	chr9	44604140	44604630	13209	Ddx6	44565666	44656984	44604140	44604630	490
125	chr1	153466810	153467020	13211	Dhx9	153454166	153495337	153466810	153467020	210
126	chr1	153486830	153487670	13211	Dhx9	153454166	153495337	153486830	153487670	840
3671	chr19	5023900	5024250	13340	Slc29a2	5006989	5035398	5023900	5024250	350
2944	chr13	92354710	92354990	13361	Dhfr	92354893	92407510	92354893	92354990	97
2489	chr11	70029120	70029330	13385	Dlg4	70017006	70049949	70029120	70029330	210
1289	chr7	19092850	19093690	13400	Dmpk	19090357	19094181	19092850	19093690	840
1288	chr7	19076260	19076610	13401	Dmwd	19075324	19083311	19076260	19076610	350
192	chr2	13544370	13544650	13434	Trdmt1	13501019	13559487	13544370	13544650	280
988	chr5	124353390	124353600	13445	Cdk2ap1	124343642	124361664	124353390	124353600	210
989	chr5	124354020	124354650	13445	Cdk2ap1	124343642	124361664	124354020	124354650	630
3598	chr18	34373010	34373360	13476	Reep5	34340743	34390951	34373010	34373360	350
413	chr2	168229810	168230020	13480	Dpm1	168209047	168230500	168229810	168230020	210
1209	chr6	124745250	124745530	13498	Atn1	124738947	124758270	124745250	124745530	280
1210	chr6	124745810	124746510	13498	Atn1	124738947	124758270	124745810	124746510	700
1211	chr6	124756310	124756520	13498	Atn1	124738947	124758270	124756310	124756520	210
12	chr1	34011600	34011810	13518	Dst	33907923	34370886	34011600	34011810	210
326	chr2	127336090	127336440	13537	Dusp2	127317547	127338507	127336090	127336440	350
1316	chr7	28179410	28179620	13549	Dyrk1b	28179376	28227587	28179410	28179620	210
2882	chr13	29984500	29984780	13557	E2f3	29881082	30061276	29984500	29984780	280
2883	chr13	29985130	29985480	13557	E2f3	29881082	30061276	29985130	29985480	350
3425	chr17	24454850	24455200	13560	E4f1	24443440	24462891	24454850	24455200	350
3091	chr14	67211970	67212180	13592	Ebf2	67152882	67269088	67211970	67212180	210
920	chr5	104088880	104089090	13602	Sparcl1	104078359	104142399	104088880	104089090	210
555	chr3	115714690	115714970	13609	S1pr1	115417845	115798316	115714690	115714970	280
2033	chr9	78475880	78477560	13627	Eef1a1	78476303	78509116	78476303	78477560	1257
2034	chr9	78478050	78478400	13627	Eef1a1	78476303	78509116	78478050	78478400	350
2035	chr9	78478820	78482180	13627	Eef1a1	78476303	78509116	78478820	78482180	3360
490	chr3	89319580	89320140	13638	Efna3	89297951	89328135	89319580	89320140	560
491	chr3	89337500	89337850	13639	Efna4	89328136	89338519	89337500	89337850	350
3600	chr18	34861050	34864550	13653	Egr1	34854335	34883870	34861050	34864550	3500
3619	chr18	46597600	46597950	13664	Eif1a	46597620	46661714	46597620	46597950	330
3620	chr18	46598230	46598440	13664	Eif1a	46597620	46661714	46598230	46598440	210
2475	chr11	69664630	69666940	13681	Eif4a1	69666499	69672766	69666499	69666940	441
2476	chr11	69669250	69670090	13681	Eif4a1	69666499	69672766	69669250	69670090	840
2477	chr11	69670440	69672540	13681	Eif4a1	69666499	69672766	69670440	69672540	2100
3335	chr16	23113930	23115260	13682	Eif4a2	23111577	23114039	23113930	23114039	109
3333	chr16	23107770	23109730	13682	Eif4a2	23094779	23108214	23107770	23108214	444
3334	chr16	23113020	23113230	13682	Eif4a2	23111577	23114039	23113020	23113230	210
1559	chr8	27273190	27273400	13685	Eif4ebp1	27244958	27285850	27273190	27273400	210
1560	chr8	27279840	27280050	13685	Eif4ebp1	27244958	27285850	27279840	27280050	210
2194	chr10	61451950	61452300	13688	Eif4ebp2	61428917	61464250	61451950	61452300	350
1445	chr7	111082090	111082930	13690	Eif4g2	111062181	111100351	111082090	111082930	840
3114	chr14	79480730	79482130	13709	Elf1	79481231	79585083	79481231	79482130	899
1633	chr8	70537880	70540890	13716	Ell	70537502	70593669	70537880	70540890	3010
573	chr3	132621720	132622000	13722	Aimp1	132420401	132684011	132621720	132622000	280
3701	chr19	7276150	7276570	13728	Mark2	7275311	7349153	7276150	7276570	420
3702	chr19	7341040	7341880	13728	Mark2	7275311	7349153	7341040	7341880	840
1233	chr6	135369220	135369430	13730	Emp1	135336658	135556488	135369220	135369430	210
165	chr1	181971090	181971300	13800	Enah	181873423	182072358	181971090	181971300	210
166	chr1	182019320	182020720	13800	Enah	181873423	182072358	182019320	182020720	1400
2950	chr13	97246100	97246380	13803	Enc1	97219731	97406519	97246100	97246380	280
372	chr2	156474850	156475060	13821	Epb4.1l1	156407016	156545394	156474850	156475060	210
3596	chr18	33796000	33796630	13824	Epb4.1l4a	33796158	34107490	33796158	33796630	472
3095	chr14	70618240	70618870	13829	Epb4.9	70601010	70636126	70618240	70618870	630
773	chr4	141301580	141302280	13836	Epha2	141279392	141348801	141301580	141302280	700
774	chr4	141321390	141322230	13836	Epha2	141279392	141348801	141321390	141322230	840
775	chr4	141330210	141330420	13836	Epha2	141279392	141348801	141330210	141330420	210
776	chr4	141331120	141331330	13836	Epha2	141279392	141348801	141331120	141331330	210
759	chr4	136651480	136651690	13844	Ephb2	136645860	136858039	136651480	136651690	210
1036	chr5	137349520	137350150	13846	Ephb4	137341846	137378652	137349520	137350150	630
1267	chr7	5080250	5080600	13854	Epn1	5080090	5103982	5080250	5080600	350
1674	chr8	72334430	72335130	13859	Eps15l1	72331326	72422828	72334430	72335130	700
1675	chr8	72365860	72366070	13859	Eps15l1	72331326	72422828	72365860	72366070	210
1654	chr8	71380750	71381380	13864	Nr2f6	71373904	71383112	71380750	71381380	630
3594	chr18	32239900	32240110	13872	Ercc3	32238541	32314601	32239900	32240110	210
3384	chr16	95585210	95585490	13876	Erg	95330231	95644499	95585210	95585490	280
2151	chr10	4730180	4730390	13982	Esr1	4586579	5011978	4730180	4730390	210
3134	chr15	12873000	12873280	14000	Drosha	12824736	12984745	12873000	12873280	280
2346	chr11	5098170	5099080	14030	Ewsr1	5067508	5099257	5098170	5099080	910
2574	chr11	95955580	95956280	140486	Igf2bp1	95936018	95960226	95955580	95956280	700
2575	chr11	95956700	95957400	140486	Igf2bp1	95936018	95960226	95956700	95957400	700
2576	chr11	95959220	95959430	140486	Igf2bp1	95936018	95960226	95959220	95959430	210
2577	chr11	95991070	95991350	140486	Igf2bp1	95984665	96015244	95991070	95991350	280
2578	chr11	96005420	96005630	140486	Igf2bp1	95984665	96015244	96005420	96005630	210
389	chr2	165653390	165653600	14049	Eya2	165557470	165777891	165653390	165653600	210
835	chr4	155894760	155894970	140500	Acap3	155891819	155925540	155894760	155894970	210
2630	chr11	101225950	101226370	14055	Ezh1	101190918	101236391	101225950	101226370	420
3228	chr15	85124130	85124340	140557	Smc1b	85063760	85132027	85124130	85124340	210
1108	chr6	47594540	47594750	14056	Ezh2	47528207	47695739	47594540	47594750	210
3235	chr15	89180210	89180630	140570	Plxnb2	89152578	89181500	89180210	89180630	420
2948	chr13	95524660	95525640	14063	F2rl1	95495193	95563514	95524660	95525640	980
561	chr3	121723070	121723560	14066	F3	121703260	121746980	121723070	121723560	490
1032	chr5	136755290	136755500	140709	Emid2	136721429	136895628	136755290	136755500	210
1572	chr8	46471180	46471950	14081	Acsl1	46382857	46544059	46471180	46471950	770
1062	chr5	142974930	142975140	14086	Fscn1	142933540	142982040	142974930	142975140	210
2717	chr11	120823710	120824340	14104	Fasn	120801177	120825544	120823710	120824340	630
749	chr4	135856210	135856770	14105	Srsf10	135835828	135870412	135856210	135856770	560
1569	chr8	45051020	45051230	14107	Fat1	44324850	45056479	45051020	45051230	210
1161	chr6	91285250	91285530	14115	Fbln2	91193724	91318261	91285250	91285530	280
320	chr2	125505310	125505520	14118	Fbn1	125279822	125535540	125505310	125505520	210
527	chr3	96279610	96279820	14129	Fcgr1	96276551	96354202	96279610	96279820	210
528	chr3	96312370	96312580	14129	Fcgr1	96276551	96354202	96312370	96312580	210
529	chr3	96332670	96333440	14129	Fcgr1	96276551	96354202	96332670	96333440	770
530	chr3	96340650	96341140	14129	Fcgr1	96276551	96354202	96340650	96341140	490
144	chr1	171062220	171062430	14131	Fcgr3	171040465	171090531	171062220	171062430	210
1987	chr9	51963030	51963310	14148	Fdx1	51935155	51982796	51963030	51963310	280
2011	chr9	62811000	62811980	14155	Fem1b	62787905	62825217	62811000	62811980	980
3615	chr18	38888710	38888920	14164	Fgf1	38719971	38910929	38888710	38888920	210
2387	chr11	33147590	33149270	14172	Fgf18	32971013	33149948	33147590	33149270	1680
880	chr5	43948240	43948450	14181	Fgfbp1	43945618	43987691	43948240	43948450	210
1552	chr8	25519410	25519620	14182	Fgfr1	25412521	25577101	25519410	25519620	210
1553	chr8	25574990	25575200	14182	Fgfr1	25412521	25577101	25574990	25575200	210
2905	chr13	55189260	55189750	14186	Fgfr4	55143945	55189270	55189260	55189270	10
869	chr5	31220980	31221190	14208	Ppm1g	31202486	31230731	31220980	31221190	210
356	chr2	151543070	151543280	14225	Fkbp1a	151526902	151567161	151543070	151543280	210
1632	chr8	70529130	70529340	14232	Fkbp8	70525462	70537501	70529130	70529340	210
3497	chr17	35823760	35823970	14251	Flot1	35823134	35833353	35823760	35823970	210
3498	chr17	35832720	35832930	14251	Flot1	35823134	35833353	35832720	35832930	210
3499	chr17	35833210	35833420	14251	Flot1	35823134	35833353	35833210	35833353	143
41	chr1	71584800	71585010	14268	Fn1	71582463	71653003	71584800	71585010	210
42	chr1	71642970	71643740	14268	Fn1	71582463	71653003	71642970	71643740	770
1875	chr8	121652580	121652930	142682	Zcchc14	121598375	121691245	121652580	121652930	350
1876	chr8	121654050	121654260	142682	Zcchc14	121598375	121691245	121654050	121654260	210
1877	chr8	121665250	121665950	142682	Zcchc14	121598375	121691245	121665250	121665950	700
2777	chr12	85472170	85472520	14281	Fos	85424309	85538187	85472170	85472520	350
3481	chr17	34117790	34120800	14312	Brd2	34103664	34122719	34117790	34120800	3010
3480	chr17	34110230	34110720	14312	Brd2	34103664	34122719	34110230	34110720	490
3482	chr17	34121710	34122480	14312	Brd2	34103664	34122719	34121710	34122480	770
3355	chr16	37781310	37781590	14314	Fstl1	37715712	37852457	37781310	37781590	280
3356	chr16	37789780	37789990	14314	Fstl1	37715712	37852457	37789780	37789990	210
3720	chr19	9982630	9982980	14319	Fth1	9940951	9985131	9982630	9982980	350
1356	chr7	45456320	45461220	14325	Ftl1	45457281	45460790	45457281	45460790	3509
608	chr4	25799620	25799830	14348	Fut9	25445577	26062254	25799620	25799830	210
1435	chr7	105651070	105651280	14356	Fxc1	105640478	105708084	105651070	105651280	210
1400	chr7	89404000	89404210	14366	Fzd4	89371577	89458947	89404000	89404210	210
3155	chr15	39006170	39006380	14368	Fzd6	38978772	39057560	39006170	39006380	210
3716	chr19	8898260	8898470	14376	Ganab	8898001	8918528	8898260	8898470	210
1701	chr8	80838240	80838450	14388	Gab1	80751947	80930605	80838240	80838450	210
1702	chr8	80879400	80879960	14388	Gab1	80751947	80930605	80879400	80879960	560
1703	chr8	80880380	80880660	14388	Gab1	80751947	80930605	80880380	80880660	280
3377	chr16	84835170	84835520	14390	Gabpa	84835250	84909106	84835250	84835520	270
324	chr2	126674800	126675080	14391	Gabpb1	126623789	126691832	126674800	126675080	280
3590	chr18	24206070	24206350	14423	Galnt1	24163582	24357962	24206070	24206350	280
1217	chr6	125160070	125161890	14433	Gapdh	125161817	125166794	125161817	125161890	73
1219	chr6	125163360	125166090	14433	Gapdh	125161817	125166794	125163360	125166090	2730
1220	chr6	125166440	125166720	14433	Gapdh	125161817	125166794	125166440	125166720	280
1218	chr6	125162380	125162870	14433	Gapdh	125161817	125166794	125162380	125162870	490
3381	chr16	91620200	91620480	14450	Gart	91620198	91647397	91620200	91620480	280
131	chr1	161035070	161036750	14455	Gas5	161035007	161036257	161035070	161036257	1187
132	chr1	161039130	161041300	14455	Gas5	161037991	161039574	161039130	161039574	444
2312	chr10	123196640	123196850	14479	Usp15	123094875	123230499	123196640	123196850	210
1621	chr8	70329700	70331170	14559	Gdf1	70314383	70331556	70329700	70331170	1470
1199	chr6	122609550	122609760	14562	Gdf3	122603924	122618247	122609550	122609760	210
2684	chr11	116012610	116013240	14635	Galk1	116008384	116017339	116012610	116013240	630
24	chr1	52232460	52232880	14660	Gls	52162658	52344540	52232460	52232880	420
1785	chr8	93810850	93811060	14681	Gnao1	93673273	93811264	93810850	93811060	210
422	chr2	174330030	174330240	14683	Gnas	174289878	174381272	174330030	174330240	210
1037	chr5	137533200	137533550	14693	Gnb2	137522979	137543391	137533200	137533550	350
2395	chr11	48799730	48799940	14694	Gnb2l1	48394665	48801194	48799730	48799940	210
2396	chr11	48800360	48800640	14694	Gnb2l1	48394665	48801194	48800360	48800640	280
1129	chr6	66896200	66896480	14701	Gng12	66850865	67028228	66896200	66896480	280
3713	chr19	8837220	8837780	14704	Gng3	8835536	8838356	8837220	8837780	560
2829	chr13	13860490	13860980	14706	Gng4	13780990	13891284	13860490	13860980	490
590	chr3	146500060	146500410	14707	Gng5	146499795	146505944	146500060	146500410	350
3752	chr19	43524250	43525020	14718	Got1	43498483	43568464	43524250	43525020	770
1807	chr8	95887820	95888030	14719	Got2	95858823	95925954	95887820	95888030	210
782	chr4	143241560	143241770	14726	Pdpn	143240066	143324628	143241560	143241770	210
783	chr4	143319610	143319820	14726	Pdpn	143240066	143324628	143319610	143319820	210
3338	chr16	30308250	30308810	14729	Gp5	30295474	30311601	30308250	30308810	560
3776	chr19	55061230	55061440	14732	Gpam	54558125	55154050	55061230	55061440	210
62	chr1	86381050	86381330	14767	Nmur1	86377145	86407234	86381050	86381330	280
875	chr5	34660360	34660570	14772	Grk4	34660264	34758521	34660360	34660570	210
2076	chr9	108339280	108339560	14775	Gpx1	108338510	108344087	108339280	108339560	280
2077	chr9	108339980	108340190	14775	Gpx1	108338510	108344087	108339980	108340190	210
2365	chr11	12025930	12026140	14783	Grb10	11914322	12137047	12025930	12026140	210
1208	chr6	124711720	124712070	14791	Emg1	124704543	124712233	124711720	124712070	350
1207	chr6	124702200	124702760	14792	Lpcat3	124649595	124704542	124702200	124702760	560
1213	chr6	124809440	124809860	14794	Spsb2	124794197	124810602	124809440	124809860	420
1212	chr6	124805520	124805800	14794	Spsb2	124794197	124810602	124805520	124805800	280
2265	chr10	81564070	81564280	14797	Aes	81552303	81570825	81564070	81564280	210
1127	chr6	64659350	64659560	14804	Grid2	62819860	64697712	64659350	64659560	210
699	chr4	125504610	125504890	14807	Grik3	125309356	125801011	125504610	125504890	280
203	chr2	25318930	25319140	14810	Grin1	25309047	25323306	25318930	25319140	210
1366	chr7	45866240	45866450	14814	Grin2d	45831714	45869760	45866240	45866450	210
1800	chr8	95434220	95434990	14894	Gtl3	95397272	95440482	95434220	95434990	770
54	chr1	84839930	84840350	14897	Trip12	84708705	84840178	84839930	84840178	248
53	chr1	84838810	84839580	14897	Trip12	84708705	84840178	84838810	84839580	770
1172	chr6	113075760	113077300	14910	Gt(ROSA)26Sor	113067851	113077441	113075760	113077300	1540
1166	chr6	94284190	94284610	14924	Magi1	93474216	94392108	94284190	94284610	420
1165	chr6	94282580	94283000	14924	Magi1	93474216	94392108	94282580	94283000	420
1699	chr8	80556140	80556350	14934	Gypa	80276027	80560911	80556140	80556350	210
1356	chr7	45456320	45461220	14936	Gys1	45436468	45457280	45456320	45457280	960
360	chr2	152705980	152706400	14950	H13	152698306	152722470	152705980	152706400	420
2860	chr13	23555000	23556470	14957	Hist1h1d	23553338	23559981	23555000	23556470	1470
3197	chr15	79028460	79029230	14958	H1f0	79019627	79030686	79028460	79029230	770
3507	chr17	36082690	36082900	14963	H2-Bl	36069417	36096417	36082690	36082900	210
3483	chr17	34139560	34139770	14998	H2-DMa	34122720	34142249	34139560	34139770	210
3509	chr17	36113910	36114260	15024	H2-T10	36087190	36124526	36113910	36114260	350
3508	chr17	36107190	36107400	15024	H2-T10	36087190	36124526	36107190	36107400	210
164	chr1	180813990	180814270	15078	H3f3a	180778386	180832376	180813990	180814270	280
2685	chr11	116019610	116021990	15081	H3f3b	116017340	116027412	116019610	116021990	2380
2686	chr11	116023320	116024650	15081	H3f3b	116017340	116027412	116023320	116024650	1330
1843	chr8	106871870	106872710	15118	Has3	106860841	106883382	106871870	106872710	840
2966	chr13	117602660	117602870	15165	Hcn1	117438368	117654540	117602660	117602870	210
2177	chr10	36974420	36974980	15182	Hdac2	36904469	37067565	36974420	36974980	560
3539	chr17	56079660	56079870	15193	Hdgfrp2	56077323	56100593	56079660	56079870	210
876	chr5	34761720	34762140	15194	Htt	34758522	34914217	34761720	34762140	420
1232	chr6	135167830	135168110	15199	Hebp1	135127901	135178347	135167830	135168110	280
435	chr3	8667050	8667330	15213	Hey1	8612482	8734591	8667050	8667330	280
556	chr3	116662070	116662490	15247	Hiat1	116631076	116666737	116662070	116662490	420
2508	chr11	75170480	75170690	15248	Hic1	75164507	75171821	75170480	75170690	210
2757	chr12	73907960	73908170	15251	Hif1a	73839780	73956029	73907960	73908170	210
298	chr2	104493900	104494110	15259	Hipk3	104461716	104526836	104493900	104494110	210
3326	chr16	18877530	18878020	15260	Hira	18876694	19128050	18877530	18878020	490
1976	chr9	44334640	44336320	15270	H2afx	44334158	44336210	44334640	44336210	1570
865	chr5	29505280	29505490	15285	Mnx1	29462996	29523855	29505280	29505490	210
1976	chr9	44334640	44336320	15288	Hmbs	44336211	44346166	44336211	44336320	109
1977	chr9	44336600	44337790	15288	Hmbs	44336211	44346166	44336600	44337790	1190
1081	chr5	149051280	149052750	15289	Hmgb1	149030002	149086300	149051280	149052750	1470
3385	chr16	96126940	96127640	15312	Hmgn1	96102008	96136571	96126940	96127640	700
741	chr4	133967330	133968590	15331	Hmgn2	133926269	133968523	133967330	133968523	1193
3445	chr17	27555290	27557180	15361	Hmga1	27534703	27563720	27555290	27557180	1890
2412	chr11	51601550	51602600	15384	Hnrnpab	51601685	51613326	51601685	51602600	915
2413	chr11	51605750	51607010	15384	Hnrnpab	51601685	51613326	51605750	51607010	1260
2916	chr13	58401070	58402540	15387	Hnrnpk	58398116	58402795	58401070	58402540	1470
1118	chr6	52158610	52158820	15394	Hoxa1	52083958	52160413	52158610	52158820	210
2580	chr11	96193650	96193860	15408	Hoxb13	96179907	96224129	96193650	96193860	210
2581	chr11	96270930	96271910	15417	Hoxb9	96268298	96279248	96270930	96271910	980
765	chr4	138216260	138217100	15441	Hp1bp3	138211853	138246790	138216260	138217100	840
709	chr4	129121090	129121440	15444	Hpca	129111601	129129399	129121090	129121440	350
1579	chr8	56251860	56252210	15446	Hpgd	56209952	56426283	56251860	56252210	350
1969	chr9	40801040	40801810	15481	Hspa8	40792660	40839662	40801040	40801810	770
1970	chr9	40802930	40804470	15481	Hspa8	40792660	40839662	40802930	40804470	1540
1971	chr9	40804750	40805660	15481	Hspa8	40792660	40839662	40804750	40805660	910
1972	chr9	40806220	40807550	15481	Hspa8	40792660	40839662	40806220	40807550	1330
1822	chr8	105518560	105519260	15484	Hsd11b2	105507808	105524228	105518560	105519260	700
542	chr3	98427770	98428610	15495	Hsd3b4	98414081	98625412	98427770	98428610	840
3180	chr15	76480250	76480460	15499	Hsf1	76477357	76501493	76480250	76480460	210
3520	chr17	45571610	45573220	15516	Hsp90ab1	45567724	45579230	45571610	45573220	1610
3519	chr17	45565800	45570210	15516	Hsp90ab1	45567724	45579230	45567724	45570210	2486
2799	chr12	110687990	110689810	15519	Hsp90aa1	110686828	110717171	110687990	110689810	1820
2800	chr12	110695620	110696600	15519	Hsp90aa1	110686828	110717171	110695620	110696600	980
2801	chr12	110703040	110703250	15519	Hsp90aa1	110686828	110717171	110703040	110703250	210
2420	chr11	53259080	53259290	15525	Hspa4	53223581	53312583	53259080	53259290	210
2421	chr11	53299540	53300380	15525	Hspa4	53223581	53312583	53299540	53300380	840
761	chr4	137468870	137469080	15530	Hspg2	137462132	137570752	137468870	137469080	210
762	chr4	137470270	137470480	15530	Hspg2	137462132	137570752	137470270	137470480	210
763	chr4	137471460	137471670	15530	Hspg2	137462132	137570752	137471460	137471670	210
764	chr4	137491410	137492460	15530	Hspg2	137462132	137570752	137491410	137492460	1050
3625	chr18	60724930	60725560	15531	Ndst1	60678800	60761630	60724930	60725560	630
3626	chr18	60747820	60748030	15531	Ndst1	60678800	60761630	60747820	60748030	210
3322	chr16	18248510	18249210	15547	Trmt2a	18248789	18254368	18248789	18249210	421
361	chr2	152739440	152739930	15901	Id1	152722471	152745791	152739440	152739930	490
755	chr4	136147410	136147830	15903	Id3	136098597	136158892	136147410	136147830	420
39	chr1	65186520	65186870	15926	Idh1	65140905	65186580	65186520	65186580	60
1738	chr8	84655760	84656880	15936	Ier2	84650790	84666665	84655760	84656880	1120
1739	chr8	84659820	84662970	15936	Ier2	84650790	84666665	84659820	84662970	3150
1740	chr8	84664230	84664510	15936	Ier2	84650790	84666665	84664230	84664510	280
1741	chr8	84665280	84665560	15936	Ier2	84650790	84666665	84665280	84665560	280
127	chr1	155082970	155083180	15939	Ier5	154911144	155113756	155082970	155083180	210
3380	chr16	91485170	91485450	15975	Ifnar1	91455525	91528807	91485170	91485450	280
2161	chr10	19514740	19515020	15979	Ifngr1	19475281	19616126	19514740	19515020	280
2619	chr11	99040410	99040620	16010	Igfbp4	99032725	99059160	99040410	99040620	210
1132	chr6	67292190	67292540	16162	Il12rb2	67290660	67399534	67292190	67292540	350
3026	chr14	14346780	14347130	16188	Il3ra	14337781	14529257	14346780	14347130	350
495	chr3	89912690	89913180	16194	Il6ra	89864085	89926321	89912690	89913180	490
2964	chr13	112463820	112464310	16195	Il6st	112424036	112513378	112463820	112464310	490
2592	chr11	97186600	97186810	16211	Kpnb1	97154711	97196873	97186600	97186810	210
1428	chr7	101838030	101838240	16332	Inppl1	101822679	101839106	101838030	101838240	210
669	chr4	116507790	116508280	16351	Ipp	116485866	116544881	116507790	116508280	490
1372	chr7	59782240	59782450	16353	Ipw	59677480	59808172	59782240	59782450	210
2423	chr11	53769940	53770500	16362	Irf1	53747559	53781931	53769940	53770500	560
52	chr1	82291160	82291370	16367	Irs1	81787435	82304008	82291160	82291370	210
2648	chr11	102456060	102456270	16399	Itga2b	102450480	102472899	102456060	102456270	210
2570	chr11	95076240	95076660	16400	Itga3	95042927	95098458	95076240	95076660	420
3303	chr15	103358990	103359200	16402	Itga5	103342186	103384603	103358990	103359200	210
3304	chr15	103366340	103366550	16402	Itga5	103342186	103384603	103366340	103366550	210
3350	chr16	33829670	33830090	16419	Itgb5	33824796	33952174	33829670	33830090	420
3366	chr16	49861700	49861910	16423	Cd47	49810390	49946071	49861700	49861910	210
149	chr1	171516030	171516310	16429	Itln1	171511437	171547243	171516030	171516310	280
3098	chr14	73402630	73402840	16432	Itm2b	73344012	73447659	73402630	73402840	210
3443	chr17	27072010	27072220	16440	Itpr3	27046841	27122443	27072010	27072220	210
3739	chr19	29251250	29251460	16452	Jak2	29197836	29317216	29251250	29251460	210
2887	chr13	44733150	44733500	16468	Jarid2	44594171	44921861	44733150	44733500	350
653	chr4	95050480	95050900	16476	Jun	95014068	95304864	95050480	95050900	420
654	chr4	95051180	95051390	16476	Jun	95014068	95304864	95051180	95051390	210
1755	chr8	84975170	84976710	16477	Junb	84975611	84984671	84975611	84976710	1099
1756	chr8	84977200	84978670	16477	Junb	84975611	84984671	84977200	84978670	1470
1757	chr8	84980140	84980700	16477	Junb	84975611	84984671	84980140	84980700	560
1641	chr8	70695240	70695450	16478	Jund	70688246	70709579	70695240	70695450	210
1642	chr8	70699020	70700980	16478	Jund	70688246	70709579	70699020	70700980	1960
1643	chr8	70701330	70701820	16478	Jund	70688246	70709579	70701330	70701820	490
2673	chr11	110749730	110749940	16517	Kcnj16	110740835	111047065	110749730	110749940	210
867	chr5	30621850	30622060	16527	Kcnk3	30588395	30636604	30621850	30622060	210
1297	chr7	24377220	24377430	16534	Kcnn4	24362048	24392419	24377220	24377430	210
1089	chr6	15720530	15721020	16543	Mdfic	15581319	16317774	15720530	15721020	490
3551	chr17	57030890	57031520	16549	Khsrp	57016169	57032139	57030890	57031520	630
766	chr4	138278000	138278210	16559	Kif17	138246791	138303355	138278000	138278210	210
3240	chr15	91049700	91049910	16564	Kif21a	90915876	91097909	91049700	91049910	210
3583	chr18	6240850	6241200	16573	Kif5b	6168552	6338737	6240850	6241200	350
250	chr2	49619220	49619430	16574	Kif5c	49585462	49781231	49619220	49619430	210
188	chr2	10080630	10080840	16588	Kin	10080561	10093645	10080630	10080840	210
1753	chr8	84903070	84903490	16596	Klf1	84897925	84906959	84903070	84903490	420
1673	chr8	72319030	72321620	16598	Klf2	72288221	72331325	72319030	72321620	2590
888	chr5	64802920	64803760	16599	Klf3	64707111	64877481	64802920	64803760	840
889	chr5	64811110	64811320	16599	Klf3	64707111	64877481	64811110	64811320	210
3732	chr19	23141020	23141580	16601	Klf9	23065555	23145326	23141020	23141580	560
3733	chr19	23141930	23143050	16601	Klf9	23065555	23145326	23141930	23143050	1120
714	chr4	129672480	129672690	16650	Kpna6	129642522	129674560	129672480	129672690	210
3059	chr14	47649420	47649630	16709	Ktn1	47608873	47817713	47649420	47649630	210
17	chr1	38586310	38586730	16764	Aff3	38153495	38729731	38586310	38586730	420
743	chr4	134468390	134469020	16765	Stmn1	134459246	134485410	134468390	134469020	630
2173	chr10	27821990	27822200	16773	Lama2	26949967	27845880	27821990	27822200	210
2174	chr10	27825140	27825770	16773	Lama2	26949967	27845880	27825140	27825770	630
2117	chr9	120127770	120129520	16785	Rpsa	120126043	120129098	120127770	120129098	1328
2118	chr9	120131130	120134280	16785	Rpsa	120131466	120141055	120131466	120134280	2814
2119	chr9	120134630	120135120	16785	Rpsa	120131466	120141055	120134630	120135120	490
1688	chr8	73352650	73353560	16795	Large	73184575	74112864	73352650	73353560	910
2605	chr11	97799310	97799520	16796	Lasp1	97791056	97839771	97799310	97799520	210
2606	chr11	97808760	97808970	16796	Lasp1	97791056	97839771	97808760	97808970	210
2607	chr11	97833680	97834240	16796	Lasp1	97791056	97839771	97833680	97834240	560
2153	chr10	7681240	7681660	16798	Lats1	7681184	7721230	7681240	7681660	420
486	chr3	88621190	88621400	16800	Arhgef2	88602310	88649974	88621190	88621400	210
487	chr3	88621750	88621960	16800	Arhgef2	88602310	88649974	88621750	88621960	210
1831	chr8	105942410	105942620	16816	Lcat	105938972	105943495	105942410	105942620	210
3766	chr19	46042570	46042780	16825	Ldb1	46019387	46050874	46042570	46042780	210
1367	chr7	46846660	46847150	16828	Ldha	46834802	46858444	46846660	46847150	490
572	chr3	131109510	131109720	16842	Lef1	130920400	131228377	131109510	131109720	210
1054	chr5	140611310	140611870	16848	Lfng	140586204	140618061	140611310	140611870	560
3430	chr17	24719660	24722810	16898	Rps2	24720014	24720424	24720014	24720424	410
3430	chr17	24719660	24722810	16898	Rps2	24721417	24721996	24721417	24721996	579
483	chr3	88488680	88488890	16905	Lmna	88471166	88517863	88488680	88488890	210
484	chr3	88492460	88492880	16905	Lmna	88471166	88517863	88492460	88492880	420
3622	chr18	56754880	56755090	16906	Lmnb1	56651298	56757569	56754880	56755090	210
3621	chr18	56708260	56708470	16906	Lmnb1	56651298	56757569	56708260	56708470	210
584	chr3	144198810	144199020	16911	Lmo4	143950337	144318180	144198810	144199020	210
693	chr4	122995740	122996020	16918	Mycl1	122978632	123009538	122995740	122996020	280
185	chr2	4919530	4919740	16922	Phyh	4914776	4957432	4919530	4919740	210
2256	chr10	81137840	81138610	16969	Zbtb7a	81130484	81152811	81137840	81138610	770
2257	chr10	81152400	81152610	16969	Zbtb7a	81130484	81152811	81152400	81152610	210
2279	chr10	93443770	93443980	16993	Lta4h	93401138	93486831	93443770	93443980	210
570	chr3	129531990	129532200	170439	Elovl6	129483549	129658033	129531990	129532200	210
3294	chr15	102376820	102377660	170574	Sp7	102353968	102386641	102376820	102377660	840
3173	chr15	74955300	74956000	17069	Ly6e	74918378	74969858	74955300	74956000	700
3174	chr15	74968040	74968320	17069	Ly6e	74918378	74969858	74968040	74968320	280
339	chr2	130279240	130280500	170718	Idh3b	130279311	130290194	130279311	130280500	1189
3225	chr15	84277270	84277480	170736	Parvb	84223173	84320164	84277270	84277480	210
1862	chr8	111536600	111536810	170737	Znrf1	111529374	111624907	111536600	111536810	210
1863	chr8	111624380	111624590	170737	Znrf1	111529374	111624907	111624380	111624590	210
1604	chr8	69791330	69791680	170759	Atp13a1	69783037	69808217	69791330	69791680	350
163	chr1	180726070	180726420	170760	Acbd3	180711539	180778385	180726070	180726420	350
3129	chr15	8108800	8109010	170762	Nup155	8104241	8164482	8108800	8109010	210
2931	chr13	67525850	67526130	170763	Zfp87	67515781	67532442	67525850	67526130	280
1281	chr7	16309580	16310420	170770	Bbc3	16298189	16319284	16309580	16310420	840
1282	chr7	16313430	16314130	170770	Bbc3	16298189	16319284	16313430	16314130	700
386	chr2	164804500	164804780	170789	Acot8	164792769	164804997	164804500	164804780	280
1957	chr9	21508970	21509180	17083	Tmed1	21507570	21518181	21508970	21509180	210
1758	chr8	84990570	84990780	170833	Hook2	84984672	85005283	84990570	84990780	210
2924	chr13	65604770	65604980	170936	Zfp369	65242411	65705623	65604770	65604980	210
3809	chrY	90717480	90718950	170942	Erdr1	88157065	90844698	90717480	90718950	1470
3810	chrY	90719440	90720070	170942	Erdr1	88157065	90844698	90719440	90720070	630
3811	chrY	90721470	90722310	170942	Erdr1	88157065	90844698	90721470	90722310	840
3812	chrY	90723990	90724200	170942	Erdr1	88157065	90844698	90723990	90724200	210
3813	chrY	90724760	90725320	170942	Erdr1	88157065	90844698	90724760	90725320	560
3814	chrY	90726930	90727350	170942	Erdr1	88157065	90844698	90726930	90727350	420
3815	chrY	90729870	90730220	170942	Erdr1	88157065	90844698	90729870	90730220	350
3816	chrY	90730920	90731200	170942	Erdr1	88157065	90844698	90730920	90731200	280
3817	chrY	90731970	90732390	170942	Erdr1	88157065	90844698	90731970	90732390	420
3818	chrY	90733930	90735680	170942	Erdr1	88157065	90844698	90733930	90735680	1750
3819	chrY	90736660	90737150	170942	Erdr1	88157065	90844698	90736660	90737150	490
3820	chrY	90737710	90738200	170942	Erdr1	88157065	90844698	90737710	90738200	490
3821	chrY	90738690	90740580	170942	Erdr1	88157065	90844698	90738690	90740580	1890
3822	chrY	90740860	90743800	170942	Erdr1	88157065	90844698	90740860	90743800	2940
3823	chrY	90744080	90745060	170942	Erdr1	88157065	90844698	90744080	90745060	980
3824	chrY	90745620	90746460	170942	Erdr1	88157065	90844698	90745620	90746460	840
3825	chrY	90750660	90751220	170942	Erdr1	88157065	90844698	90750660	90751220	560
3826	chrY	90752340	90757660	170942	Erdr1	88157065	90844698	90752340	90757660	5320
3827	chrY	90758080	90758500	170942	Erdr1	88157065	90844698	90758080	90758500	420
3828	chrY	90758920	90760810	170942	Erdr1	88157065	90844698	90758920	90760810	1890
3829	chrY	90761090	90767810	170942	Erdr1	88157065	90844698	90761090	90767810	6720
3830	chrY	90769000	90769280	170942	Erdr1	88157065	90844698	90769000	90769280	280
3831	chrY	90769630	90772780	170942	Erdr1	88157065	90844698	90769630	90772780	3150
3832	chrY	90773130	90774110	170942	Erdr1	88157065	90844698	90773130	90774110	980
3833	chrY	90775440	90776070	170942	Erdr1	88157065	90844698	90775440	90776070	630
3834	chrY	90776420	90776630	170942	Erdr1	88157065	90844698	90776420	90776630	210
3835	chrY	90776910	90777470	170942	Erdr1	88157065	90844698	90776910	90777470	560
3836	chrY	90778730	90779780	170942	Erdr1	88157065	90844698	90778730	90779780	1050
3837	chrY	90780060	90780410	170942	Erdr1	88157065	90844698	90780060	90780410	350
3838	chrY	90780690	90780970	170942	Erdr1	88157065	90844698	90780690	90780970	280
3839	chrY	90782370	90786640	170942	Erdr1	88157065	90844698	90782370	90786640	4270
3840	chrY	90786990	90787480	170942	Erdr1	88157065	90844698	90786990	90787480	490
3841	chrY	90787760	90792520	170942	Erdr1	88157065	90844698	90787760	90792520	4760
3842	chrY	90793010	90800710	170942	Erdr1	88157065	90844698	90793010	90800710	7700
3843	chrY	90800990	90801550	170942	Erdr1	88157065	90844698	90800990	90801550	560
3844	chrY	90802880	90803720	170942	Erdr1	88157065	90844698	90802880	90803720	840
3845	chrY	90804000	90813590	170942	Erdr1	88157065	90844698	90804000	90813590	9590
3846	chrY	90818070	90818560	170942	Erdr1	88157065	90844698	90818070	90818560	490
3847	chrY	90818980	90820030	170942	Erdr1	88157065	90844698	90818980	90820030	1050
3848	chrY	90824090	90824510	170942	Erdr1	88157065	90844698	90824090	90824510	420
3849	chrY	90824930	90827240	170942	Erdr1	88157065	90844698	90824930	90827240	2310
3850	chrY	90827660	90827870	170942	Erdr1	88157065	90844698	90827660	90827870	210
3851	chrY	90828150	90830670	170942	Erdr1	88157065	90844698	90828150	90830670	2520
3852	chrY	90832560	90832980	170942	Erdr1	88157065	90844698	90832560	90832980	420
3853	chrY	90835010	90835780	170942	Erdr1	88157065	90844698	90835010	90835780	770
3854	chrY	90837110	90842010	170942	Erdr1	88157065	90844698	90837110	90842010	4900
3855	chrY	90842500	90843830	170942	Erdr1	88157065	90844698	90842500	90843830	1330
1745	chr8	84704410	84704620	17095	Lyl1	84700633	84706157	84704410	84704620	210
1197	chr6	122308760	122309250	17113	M6pr	122295922	122317703	122308760	122309250	490
2908	chr13	55327440	55327930	17121	Mxd3	55325220	55336781	55327440	55327930	490
2909	chr13	55329890	55330380	17121	Mxd3	55325220	55336781	55329890	55330380	490
3659	chr18	76241340	76241550	17126	Smad2	76195133	76480409	76241340	76241550	210
3660	chr18	76241830	76242040	17126	Smad2	76195133	76480409	76241830	76242040	210
1269	chr7	10325280	10326050	171264	Vmn1r66	10225057	10361069	10325280	10326050	770
2915	chr13	56703010	56703220	17129	Smad5	56671175	56757742	56703010	56703220	210
2012	chr9	64019970	64020180	17130	Smad6	63855535	64030261	64019970	64020180	210
2013	chr9	64022210	64022630	17130	Smad6	63855535	64030261	64022210	64022630	420
3647	chr18	75343240	75343450	17131	Smad7	75332347	75413577	75343240	75343450	210
3648	chr18	75344080	75344920	17131	Smad7	75332347	75413577	75344080	75344920	840
3649	chr18	75366410	75367110	17131	Smad7	75332347	75413577	75366410	75367110	700
3650	chr18	75377330	75378100	17131	Smad7	75332347	75413577	75377330	75378100	770
3651	chr18	75378520	75378800	17131	Smad7	75332347	75413577	75378520	75378800	280
3652	chr18	75384750	75385240	17131	Smad7	75332347	75413577	75384750	75385240	490
3653	chr18	75388740	75389160	17131	Smad7	75332347	75413577	75388740	75389160	420
3654	chr18	75393780	75394270	17131	Smad7	75332347	75413577	75393780	75394270	490
3655	chr18	75396300	75397000	17131	Smad7	75332347	75413577	75396300	75397000	700
3656	chr18	75397350	75397700	17131	Smad7	75332347	75413577	75397350	75397700	350
3199	chr15	79357250	79358090	17133	Maff	79338025	79359879	79357250	79358090	840
3198	chr15	79347590	79348010	17133	Maff	79338025	79359879	79347590	79348010	420
2712	chr11	120633100	120633310	17134	Mafg	120626677	120634629	120633100	120633310	210
72	chr1	88357500	88357920	171382	Trpm8	88290431	88397934	88357500	88357920	420
2091	chr9	108853990	108854270	171429	Slc26a6	108853503	108862143	108853990	108854270	280
106	chr1	135185400	135185610	171469	Gpr37l1	135158259	135210627	135185400	135185610	210
86	chr1	131097540	131097750	17164	Mapkapk2	131039337	131112991	131097540	131097750	210
2807	chr12	111574750	111575100	17169	Mark3	111574456	111662790	111574750	111575100	350
800	chr4	148611330	148611820	17175	Masp2	148598582	148613930	148611330	148611820	490
3142	chr15	34306650	34306930	17181	Matn2	34295488	34327864	34306650	34306930	280
3143	chr15	34437760	34437970	17181	Matn2	34397057	34438372	34437760	34437970	210
3603	chr18	35562240	35563080	17184	Matr3	35560237	35595355	35562240	35563080	840
3602	chr18	35560070	35560350	17184	Matr3	35560237	35595355	35560237	35560350	113
1477	chr7	127025080	127025710	17188	Maz	127021674	127027374	127025080	127025710	630
1478	chr7	127026270	127026690	17188	Maz	127021674	127027374	127026270	127026690	420
3638	chr18	70568470	70568890	17191	Mbd2	70549307	70939881	70568470	70568890	420
1885	chr8	123410840	123411750	17199	Mc1r	123405628	123411153	123410840	123411153	313
514	chr3	95658500	95659900	17210	Mcl1	95645419	95669690	95658500	95659900	1400
515	chr3	95661090	95661370	17210	Mcl1	95645419	95669690	95661090	95661370	280
516	chr3	95662630	95662840	17210	Mcl1	95645419	95669690	95662630	95662840	210
517	chr3	95663190	95665220	17210	Mcl1	95645419	95669690	95663190	95665220	2030
518	chr3	95665500	95665710	17210	Mcl1	95645419	95669690	95665500	95665710	210
519	chr3	95667460	95668440	17210	Mcl1	95645419	95669690	95667460	95668440	980
520	chr3	95669070	95669630	17210	Mcl1	95645419	95669690	95669070	95669630	560
1043	chr5	138164670	138165020	17220	Mcm7	138164364	138165344	138164670	138165020	350
1044	chr5	138171040	138171670	17220	Mcm7	138167227	138171941	138171040	138171670	630
2302	chr10	118103440	118103650	17245	Mdm1	118045047	118186981	118103440	118103650	210
2300	chr10	117710180	117710740	17246	Mdm2	117688129	117722196	117710180	117710740	560
3707	chr19	8705340	8705690	17254	Slc3a2	8695242	8723427	8705340	8705690	350
3708	chr19	8711920	8712130	17254	Slc3a2	8695242	8723427	8711920	8712130	210
3709	chr19	8713250	8713950	17254	Slc3a2	8695242	8723427	8713250	8713950	700
3710	chr19	8723330	8725290	17254	Slc3a2	8695242	8723427	8723330	8723427	97
1378	chr7	67372690	67372900	17258	Mef2a	67231148	67443133	67372690	67372900	210
482	chr3	88138470	88138680	17261	Mef2d	88131722	88170599	88138470	88138680	210
1090	chr6	17493070	17493280	17295	Met	17402643	17605538	17493070	17493280	210
1384	chr7	79210250	79210460	17304	Mfge8	79132393	79211162	79210250	79210460	210
3192	chr15	78753010	78753220	17305	Mfng	78737327	78774290	78753010	78753220	210
2404	chr11	49250460	49250670	17308	Mgat1	49231504	49271586	49250460	49250670	210
3209	chr15	80219370	80219720	17309	Mgat3	80167712	80224799	80219370	80219720	350
3794	chrX	169969870	169970080	17318	Mid1	169885217	170022643	169969870	169970080	210
3795	chrX	169970500	169970990	17318	Mid1	169885217	170022643	169970500	169970990	490
3796	chrX	169971760	169972950	17318	Mid1	169885217	170022643	169971760	169972950	1190
3797	chrX	169976030	169976240	17318	Mid1	169885217	170022643	169976030	169976240	210
3798	chrX	169976870	169978970	17318	Mid1	169885217	170022643	169976870	169978970	2100
3799	chrX	169979530	169980090	17318	Mid1	169885217	170022643	169979530	169980090	560
3800	chrX	169981770	169982120	17318	Mid1	169885217	170022643	169981770	169982120	350
3801	chrX	169983100	169985270	17318	Mid1	169885217	170022643	169983100	169985270	2170
3802	chrX	170010540	170011730	17318	Mid1	169885217	170022643	170010540	170011730	1190
3803	chrX	170012010	170013410	17318	Mid1	169885217	170022643	170012010	170013410	1400
3804	chrX	170013690	170022650	17318	Mid1	169885217	170022643	170013690	170022643	8953
2212	chr10	75859210	75859420	17319	Mif	75847117	75876823	75859210	75859420	210
194	chr2	18064620	18065810	17354	Mllt10	18051843	18209361	18064620	18065810	1190
919	chr5	103778290	103778920	17355	Aff1	103674076	103858685	103778290	103778920	630
711	chr4	129513090	129514420	17357	Marcksl1	129502769	129516042	129513090	129514420	1330
3070	chr14	54431720	54432000	17387	Mmp14	54430677	54452702	54431720	54432000	280
1056	chr5	142367330	142367890	17425	Foxk1	142307644	142462972	142367330	142367890	560
2505	chr11	74832450	74832730	17428	Mnt	74824808	74847494	74832450	74832730	280
2506	chr11	74837980	74838540	17428	Mnt	74824808	74847494	74837980	74838540	560
1020	chr5	135778650	135778930	17448	Mdh2	135778517	135798637	135778650	135778930	280
1021	chr5	135793630	135793840	17448	Mdh2	135778517	135798637	135793630	135793840	210
1022	chr5	135794190	135794400	17448	Mdh2	135778517	135798637	135794190	135794400	210
550	chr3	104794130	104794690	17454	Mov10	104794647	104820673	104794647	104794690	43
1854	chr8	107576490	107577190	17463	Psmd7	107569488	108151562	107576490	107577190	700
3364	chr16	45408580	45408790	17470	Cd200	45317515	45412903	45408580	45408790	210
644	chr4	81329430	81330620	17475	Mpdz	81116401	81459556	81329430	81330620	1190
2158	chr10	17723720	17723930	17684	Cited2	17409505	17760946	17723720	17723930	210
2944	chr13	92354710	92354990	17686	Msh3	92099962	92354892	92354710	92354892	182
3579	chr17	87973200	87973410	17688	Msh6	87886522	87990875	87973200	87973410	210
2900	chr13	53461800	53462010	17702	Msx2	53461256	53761981	53461800	53462010	210
2901	chr13	53475520	53476080	17702	Msx2	53461256	53761981	53475520	53476080	560
1789	chr8	94179260	94179610	17748	Mt1	94176328	94197463	94179260	94179610	350
1790	chr8	94179890	94180100	17748	Mt1	94176328	94197463	94179890	94180100	210
1788	chr8	94172820	94173730	17750	Mt2	94163383	94176327	94172820	94173730	910
2953	chr13	99514730	99515220	17755	Mtap1b	99418513	99707542	99514730	99515220	490
2096	chr9	110072130	110072480	17758	Mtap4	109912832	110084136	110072130	110072480	350
2162	chr10	20148800	20149010	17761	Mtap7	20145835	20174081	20148800	20149010	210
697	chr4	124802090	124802370	17764	Mtf1	124802030	124849642	124802090	124802370	280
931	chr5	108065580	108066420	17765	Mtf2	108026376	108115432	108065580	108066420	840
1051	chr5	140331800	140332290	17766	Nudt1	140331910	140339218	140331910	140332290	380
2725	chr12	8922060	8922410	17775	Laptm4a	8857497	8943334	8922060	8922410	350
668	chr4	116463690	116464180	17776	Mast2	116304909	116485865	116463690	116464180	490
3677	chr19	5729150	5729500	17826	Fam89b	5727202	5729235	5729150	5729235	85
489	chr3	89213950	89214370	17827	Mtx1	89208881	89214760	89213950	89214370	420
2374	chr11	22982050	22982330	17846	Commd1	22979391	22986438	22982050	22982330	280
946	chr5	114461340	114461550	17855	Mvk	114444167	114514420	114461340	114461550	210
382	chr2	163065560	163065840	17865	Mybl2	163050385	163085858	163065560	163065840	280
1358	chr7	45525760	45526180	17872	Ppp1r15a	45523275	45526298	45525760	45526180	420
319	chr2	125123040	125123390	17876	Myef2	125087474	125130175	125123040	125123390	350
2332	chr10	128491510	128492070	17904	Myl6	128490518	128493990	128491510	128492070	560
3135	chr15	25762520	25763220	17909	Myo10	25537484	25828467	25762520	25763220	700
2515	chr11	75656140	75656490	17913	Myo1c	75650187	75676971	75656140	75656490	350
1652	chr8	71272740	71273300	17925	Myo9b	71272652	71363779	71272740	71273300	560
2288	chr10	108162390	108162670	17931	Ppp1r12a	108037267	108304881	108162390	108162670	280
2289	chr10	108285450	108285730	17931	Ppp1r12a	108037267	108304881	108285450	108285730	280
2322	chr10	128035600	128036300	17938	Naca	128032688	128053809	128035600	128036300	700
2323	chr10	128036720	128037140	17938	Naca	128032688	128053809	128036720	128037140	420
2324	chr10	128040080	128040290	17938	Naca	128032688	128053809	128040080	128040290	210
1520	chr7	143548370	143549350	17955	Nap1l4	143508052	143553159	143548370	143549350	980
769	chr4	139092730	139092940	17965	Nbl1	139078541	139097391	139092730	139092940	210
57	chr1	86342060	86344160	17975	Ncl	86326012	86347942	86342060	86344160	2100
61	chr1	86358720	86359490	17975	Ncl	86355371	86359514	86358720	86359490	770
58	chr1	86344860	86345350	17975	Ncl	86326012	86347942	86344860	86345350	490
60	chr1	86356830	86357320	17975	Ncl	86355371	86359514	86356830	86357320	490
8	chr1	13373430	13373640	17978	Ncoa2	13133161	13469392	13373430	13373640	210
2024	chr9	72661610	72662310	17999	Nedd4	72642648	72778560	72661610	72662310	700
2025	chr9	72663850	72664060	17999	Nedd4	72642648	72778560	72663850	72664060	210
179	chr1	191821490	191821700	18005	Nek2	191802865	191861639	191821490	191821700	210
276	chr2	79453990	79454200	18012	Neurod1	79452640	79546030	79453990	79454200	210
414	chr2	168601230	168602000	18019	Nfatc2	168372871	168618046	168601230	168602000	770
1835	chr8	106058540	106058820	18021	Nfatc3	106056330	106130859	106058540	106058820	280
1836	chr8	106059380	106059660	18021	Nfatc3	106056330	106130859	106059380	106059660	280
3301	chr15	103247270	103249160	18022	Nfe2	103247455	103264166	103247455	103249160	1705
2584	chr11	96829530	96830020	18023	Nfe2l1	96813027	96839921	96829530	96830020	490
2585	chr11	96830300	96830510	18023	Nfe2l1	96813027	96839921	96830300	96830510	210
1115	chr6	51458960	51460850	18025	Nfe2l3	51351290	51459601	51458960	51459601	641
2261	chr10	81401390	81401600	18029	Nfic	81395635	81445010	81401390	81401600	210
2262	chr10	81429740	81429950	18029	Nfic	81395635	81445010	81429740	81429950	210
2263	chr10	81430650	81431210	18029	Nfic	81395635	81445010	81430650	81431210	560
1746	chr8	84741930	84742140	18032	Nfix	84706158	84807872	84741930	84742140	210
579	chr3	135691220	135691430	18033	Nfkb1	135578029	135758518	135691220	135691430	210
2746	chr12	55492080	55492570	18035	Nfkbia	55453934	55528890	55492080	55492570	490
3517	chr17	45555440	45556000	18037	Nfkbie	45552697	45563563	45555440	45556000	560
3536	chr17	48409130	48409480	18044	Nfya	48377016	48409916	48409130	48409480	350
2270	chr10	82763450	82763870	18045	Nfyb	82745046	82788131	82763450	82763870	420
687	chr4	120825320	120825670	18046	Nfyc	120800600	120843195	120825320	120825670	350
2124	chr9	121719360	121720130	18087	Nktr	121716051	121756740	121719360	121720130	770
2748	chr12	56613970	56614180	18094	Nkx2-9	56602976	56654461	56613970	56614180	210
2565	chr11	93955470	93955890	18103	Nme2	93948400	93957465	93955470	93955890	420
1852	chr8	107402820	107403100	18104	Nqo1	107383871	107407846	107402820	107403100	280
2193	chr10	61418630	61419330	18119	Nodal	61400748	61428916	61418630	61419330	700
3083	chr14	62760740	62760950	18130	Ints6	62684284	62760806	62760740	62760806	66
3467	chr17	32165910	32166120	18131	Notch3	32106158	32175310	32165910	32166120	210
3543	chr17	56303520	56304150	18140	Uhrf1	56301812	56324767	56303520	56304150	630
3227	chr15	84923020	84923930	18141	Nup50	84889779	84944341	84923020	84923930	910
2388	chr11	33154870	33155080	18148	Npm1	33149949	33181978	33154870	33155080	210
2389	chr11	33161940	33162990	18148	Npm1	33149949	33181978	33161940	33162990	1050
3761	chr19	45746820	45747030	18150	Npm3	45745309	45749910	45746820	45747030	210
3762	chr19	45749200	45749620	18150	Npm3	45745309	45749910	45749200	45749620	420
504	chr3	90446580	90447140	18160	Npr1	90442114	90471033	90446580	90447140	560
1095	chr6	30048480	30048970	18181	Nrf1	30020760	30159687	30048480	30048970	490
3550	chr17	56752080	56752430	18188	Nrtn	56745309	56761140	56752080	56752430	350
3581	chr17	89816440	89816650	18189	Nrxn1	89709319	90447404	89816440	89816650	210
3696	chr19	6418370	6418790	18190	Nrxn2	6416977	6477295	6418370	6418790	420
2905	chr13	55189260	55189750	18193	Nsd1	55189271	55318773	55189271	55189750	479
2906	chr13	55212920	55213410	18193	Nsd1	55189271	55318773	55212920	55213410	490
3423	chr17	24209710	24209920	18209	Ntn3	24204703	24212221	24209710	24209920	210
1516	chr7	142095450	142095870	18218	Dusp8	142070261	142134907	142095450	142095870	420
253	chr2	57123710	57123920	18227	Nr4a2	56351376	57125739	57123710	57123920	210
1503	chr7	132575660	132575870	18242	Oat	132437883	132586318	132575660	132575870	210
2253	chr10	80826760	80826970	18245	Oaz1	80820077	80827724	80826760	80826970	210
2726	chr12	17544940	17545290	18263	Odc1	17487484	17621157	17544940	17545290	350
2727	chr12	17547530	17547880	18263	Odc1	17487484	17621157	17547530	17547880	350
2349	chr11	6291670	6291950	18293	Ogdh	6283217	6374228	6291670	6291950	280
2350	chr11	6292300	6292510	18293	Ogdh	6283217	6374228	6292300	6292510	210
2186	chr10	59323320	59323810	18451	P4ha1	59274865	59388494	59323320	59323810	490
2425	chr11	54139960	54140170	18452	P4ha2	54084971	54154719	54139960	54140170	210
3145	chr15	36593550	36594040	18458	Pabpc1	36575615	36689617	36593550	36594040	490
3146	chr15	36599150	36599360	18458	Pabpc1	36575615	36689617	36599150	36599360	210
3147	chr15	36608040	36608740	18458	Pabpc1	36575615	36689617	36608040	36608740	700
3148	chr15	36609020	36609440	18458	Pabpc1	36575615	36689617	36609020	36609440	420
670	chr4	116685380	116686220	18477	Prdx1	116685811	116701216	116685811	116686220	409
1409	chr7	97788600	97788950	18479	Pak1	97763394	97916169	97788600	97788950	350
2223	chr10	79793700	79793980	18483	Palm	79791307	79820958	79793700	79793980	280
3756	chr19	44882390	44882600	18504	Pax2	44836905	44884493	44882390	44882600	210
141	chr1	168070420	168070630	18514	Pbx1	167984049	168965095	168070420	168070630	210
142	chr1	168214340	168214550	18514	Pbx1	167984049	168965095	168214340	168214550	210
242	chr2	34131090	34131300	18516	Pbx3	34029928	34389408	34131090	34131300	210
3296	chr15	102470760	102471180	18521	Pcbp2	102466719	102498852	102470760	102471180	420
1566	chr8	41239870	41240080	18536	Pcm1	41227458	41337364	41239870	41240080	210
341	chr2	132247500	132248550	18538	Pcna	132248537	132258218	132248537	132248550	13
1393	chr7	80402490	80402700	18550	Furin	80388570	80430211	80402490	80402700	210
2247	chr10	80325280	80325490	18551	Pcsk4	80320916	80329808	80325280	80325490	210
3402	chr17	15527400	15527610	18567	Pdcd2	15519501	15535189	15527400	15527610	210
2104	chr9	113707860	113708210	18571	Pdcd6ip	113619448	113724865	113707860	113708210	350
1396	chr7	81213440	81214000	18584	Pde8a	81192110	81338177	81213440	81214000	560
151	chr1	172206160	172206580	18611	Pea15a	172196561	172208337	172206160	172206580	420
2639	chr11	101772160	101772440	18612	Etv4	101768550	101831409	101772160	101772440	280
2663	chr11	106722840	106723050	18613	Pecam1	106633574	106733274	106722840	106723050	210
2439	chr11	60046210	60046560	18618	Pemt	59967780	60075748	60046210	60046560	350
2463	chr11	69094060	69094270	18626	Per1	69093818	69115204	69094060	69094270	210
2464	chr11	69110510	69110930	18626	Per1	69093818	69115204	69110510	69110930	420
2217	chr10	78009400	78009610	18641	Pfkl	77986194	78019913	78009400	78009610	210
2496	chr11	70653310	70654290	18643	Pfn1	70651631	70655931	70653310	70654290	980
461	chr3	57847510	57847720	18645	Pfn2	57838564	57994731	57847510	57847720	210
2774	chr12	85169420	85169700	18654	Pgf	85158953	85198398	85169420	85169700	280
2894	chr13	48800920	48801200	18676	Phf2	48734129	48875050	48800920	48801200	280
667	chr4	116221420	116221630	18710	Pik3r3	116198106	116304908	116221420	116221630	210
39	chr1	65186520	65186870	18711	Pikfyve	65186581	65294976	65186581	65186870	289
3464	chr17	29444730	29444940	18712	Pim1	29435290	29510738	29444730	29444940	210
512	chr3	95054400	95054820	18720	Pip5k1a	95051071	95108949	95054400	95054820	420
1999	chr9	59656030	59657080	18746	Pkm	59653329	59693505	59656030	59657080	1050
2000	chr9	59659390	59660510	18746	Pkm	59653329	59693505	59659390	59660510	1120
2001	chr9	59663030	59663240	18746	Pkm	59653329	59693505	59663030	59663240	210
2002	chr9	59668700	59669190	18746	Pkm	59653329	59693505	59668700	59669190	490
2003	chr9	59675280	59675490	18746	Pkm	59653329	59693505	59675280	59675490	210
2004	chr9	59678640	59678850	18746	Pkm	59653329	59693505	59678640	59678850	210
2005	chr9	59679760	59680250	18746	Pkm	59653329	59693505	59679760	59680250	490
1721	chr8	83972280	83972700	18747	Prkaca	83971587	83997058	83972280	83972700	420
1722	chr8	83996780	83997060	18747	Prkaca	83971587	83997058	83996780	83997058	278
2670	chr11	108365390	108365600	18750	Prkca	107924221	108369592	108365390	108365600	210
1249	chr7	3302180	3302390	18752	Prkcg	3301441	3331825	3302180	3302390	210
1250	chr7	3303160	3303720	18752	Prkcg	3301441	3331825	3303160	3303720	560
3427	chr17	24550050	24550750	18763	Pkd1	24541849	24596225	24550050	24550750	700
921	chr5	104459390	104459600	18764	Pkd2	104450255	104507085	104459390	104459600	210
922	chr5	104459950	104460160	18764	Pkd2	104450255	104507085	104459950	104460160	210
344	chr2	135659440	135659650	18798	Plcb4	135621384	136035497	135659440	135659650	210
440	chr3	28113750	28114240	18805	Pld1	27917524	28198287	28113750	28114240	490
3177	chr15	76172670	76172950	18810	Plec	76148765	76193290	76172670	76172950	280
2827	chr13	12931870	12932080	18811	Prl2c2	12898102	13094055	12931870	12932080	210
2828	chr13	13035050	13035260	18811	Prl2c2	12898102	13094055	13035050	13035260	210
2826	chr13	12889660	12889870	18812	Prl2c3	12720607	12898101	12889660	12889870	210
1156	chr6	89361650	89362560	18844	Plxna1	89266247	89372879	89361650	89362560	910
183	chr1	194620300	194620580	18845	Plxna2	194421294	194877844	194620300	194620580	280
2555	chr11	87590790	87591210	18952	2016-09-04	87567123	87591377	87590790	87591210	420
1385	chr7	79465960	79466170	18975	Polg	79449824	79483149	79465960	79466170	210
1386	chr7	79466520	79466940	18975	Polg	79449824	79483149	79466520	79466940	420
1018	chr5	135702770	135702980	18984	Por	135667795	135735407	135702770	135702980	210
2965	chr13	112770910	112771190	19012	Ppap2a	112769772	112867729	112770910	112771190	280
371	chr2	156311960	156312800	19018	Scand1	156310900	156312588	156311960	156312588	628
2756	chr12	72761290	72761920	19042	Ppm1a	72713020	72838024	72761290	72761920	630
148	chr1	171281320	171281670	19044	Ppox	171276944	171281569	171281320	171281569	249
3668	chr19	4192160	4192860	19045	Ppp1ca	4191611	4195308	4192160	4192860	700
967	chr5	122170860	122171070	19047	Ppp1cc	122148171	122192502	122170860	122171070	210
968	chr5	122176320	122176530	19047	Ppp1cc	122148171	122192502	122176320	122176530	210
2416	chr11	52098900	52099320	19052	Ppp2ca	52091746	52124747	52098900	52099320	420
2181	chr10	45010490	45010700	19072	Prep	44797858	45224149	45010490	45010700	210
953	chr5	116022480	116022690	19079	Prkab1	116009966	116032480	116022480	116022690	210
3263	chr15	98830690	98831460	19082	Prkag1	98810361	98831588	98830690	98831460	770
1314	chr7	27507830	27508040	19153	Prx	27494819	27521650	27507830	27508040	210
2593	chr11	97279840	97280540	19155	Npepps	97196874	97298145	97279840	97280540	700
2594	chr11	97289570	97289780	19155	Npepps	97196874	97298145	97289570	97289780	210
914	chr5	100798320	100798530	191578	Helq	100740916	100798679	100798320	100798530	210
1364	chr7	45813880	45814230	19158	Cyth2	45805384	45815391	45813880	45814230	350
2772	chr12	83688010	83688780	19164	Psen1	83685663	83749416	83688010	83688780	770
1830	chr8	105938280	105938490	19171	Psmb10	105934795	105938971	105938280	105938490	210
2225	chr10	79861320	79861530	19205	Ptbp1	79854788	79862453	79861320	79861530	210
3742	chr19	32757410	32757620	19211	Pten	32734938	32981952	32757410	32757620	210
2792	chr12	104751640	104751850	192119	Dicer1	104580489	104757532	104751640	104751850	210
1710	chr8	83668200	83668620	19216	Ptger1	83665715	83670514	83668200	83668620	420
827	chr4	155562750	155563240	192185	Nadk	155560831	155596208	155562750	155563240	490
828	chr4	155563660	155564500	192185	Nadk	155560831	155596208	155563660	155564500	840
64	chr1	86488290	86488500	19231	Ptma	86477393	86536856	86488290	86488500	210
63	chr1	86487100	86488010	19231	Ptma	86477393	86536856	86487100	86488010	910
65	chr1	86525670	86530080	19231	Ptma	86477393	86536856	86525670	86530080	4410
66	chr1	86530430	86533650	19231	Ptma	86477393	86536856	86530430	86533650	3220
717	chr4	129820250	129820810	19244	Ptp4a2	129781262	129878109	129820250	129820810	560
3171	chr15	73724840	73725050	19245	Ptp4a3	73715325	73760087	73724840	73725050	210
963	chr5	121190860	121191770	19247	Ptpn11	121070307	121197948	121190860	121191770	910
918	chr5	103425140	103425420	19249	Ptpn13	103362111	103602035	103425140	103425420	280
173	chr1	189869540	189869750	19250	Ptpn14	189708177	189878592	189869540	189869750	210
3438	chr17	26507810	26508020	19252	Dusp1	26475967	26534991	26507810	26508020	210
2452	chr11	62756750	62757030	192651	Zfp286	62755146	62804834	62756750	62757030	280
2710	chr11	120579200	120579410	192662	Arhgdia	120575086	120588067	120579200	120579410	210
2711	chr11	120581020	120581510	192662	Arhgdia	120575086	120588067	120581020	120581510	490
679	chr4	118290620	118291250	19268	Ptprf	118194128	118325697	118290620	118291250	630
2657	chr11	106031940	106032150	192775	Kcnh6	106006823	106035467	106031940	106032150	210
3545	chr17	56474880	56475230	19280	Ptprs	56407650	56493863	56474880	56475230	350
2629	chr11	100969190	100969400	19285	Ptrf	100948124	100990034	100969190	100969400	210
2016	chr9	65195480	65196740	19289	Igdcc3	65139566	65200279	65195480	65196740	1260
2683	chr11	116004910	116005330	192897	Itgb4	115970130	116008383	116004910	116005330	420
2355	chr11	6475210	6475420	19291	Purb	6456021	6491311	6475210	6475420	210
2450	chr11	62602680	62607930	192976	BC046404	62604845	62648593	62604845	62607930	3085
2451	chr11	62609120	62609330	192976	BC046404	62604845	62648593	62609120	62609330	210
3695	chr19	6398420	6398630	19309	Pygm	6381234	6399520	6398420	6398630	210
3396	chr17	10200470	10200680	19317	Qk	9991169	10319639	10200470	10200680	210
3397	chr17	10318700	10319260	19317	Qk	9991169	10319639	10318700	10319260	560
3469	chr17	33759950	33760300	19326	Rab11b	33730581	33767692	33759950	33760300	350
421	chr2	173707520	173707730	19334	Rab22a	173659692	173710798	173707520	173707730	210
2907	chr13	55321630	55322260	19336	Rab24	55318774	55322017	55321630	55322017	387
1930	chr8	123835600	123835810	19341	Rab4a	123772969	123838067	123835600	123835810	210
2842	chr13	21924560	21924770	193452	Zfp184	21921072	21970832	21924560	21924770	210
2843	chr13	21927920	21928130	193452	Zfp184	21921072	21970832	21927920	21928130	210
2844	chr13	21945280	21945490	193452	Zfp184	21921072	21970832	21945280	21945490	210
1152	chr6	88044600	88045160	19349	Rab7	87992308	88064852	88044600	88045160	560
594	chr3	153905500	153906830	19352	Rabggtb	153906714	153908926	153906714	153906830	116
3157	chr15	51991100	51991520	19357	Rad21	51923613	52015933	51991100	51991520	420
1749	chr8	84837130	84837480	19358	Rad23a	84835067	84841364	84837130	84837480	350
1750	chr8	84840070	84840770	19358	Rad23a	84835067	84841364	84840070	84840770	700
2765	chr12	79594830	79595040	19363	Rad51l1	79296782	79961224	79594830	79595040	210
2534	chr11	82890010	82890220	19364	Rad51l3	82872138	82891379	82890010	82890220	210
1194	chr6	119918470	119918820	19365	Rad52	119875857	119923395	119918470	119918820	350
666	chr4	116123630	116124050	19366	Rad54l	116096999	116130208	116123630	116124050	420
3485	chr17	34894160	34894790	193736	Zbtb12	34888330	34897671	34894160	34894790	630
2527	chr11	78188250	78189370	19376	Rab34	78186006	78192792	78188250	78189370	1120
3544	chr17	56325920	56326480	193796	Kdm4b	56324768	56407649	56325920	56326480	560
998	chr5	129019730	129019940	19384	Ran	129014360	129060535	129019730	129019940	210
999	chr5	129020360	129020640	19384	Ran	129014360	129060535	129020360	129020640	280
1000	chr5	129024840	129025050	19384	Ran	129014360	129060535	129024840	129025050	210
1001	chr5	129025960	129026520	19384	Ran	129014360	129060535	129025960	129026520	560
3321	chr16	18247880	18248090	19385	Ranbp1	18237558	18248788	18247880	18248090	210
3322	chr16	18248510	18249210	19385	Ranbp1	18237558	18248788	18248510	18248788	278
2614	chr11	98942200	98942480	19401	Rara	98930819	98978560	98942200	98942480	280
2615	chr11	98959420	98959840	19401	Rara	98930819	98978560	98959420	98959840	420
2616	chr11	98963270	98963550	19401	Rara	98930819	98978560	98963270	98963550	280
2617	chr11	98963970	98964320	19401	Rara	98930819	98978560	98963970	98964320	350
2618	chr11	98976710	98977130	19401	Rara	98930819	98978560	98976710	98977130	420
3291	chr15	102246760	102246970	19411	Rarg	102233438	102268469	102246760	102246970	210
3290	chr15	102246270	102246480	19411	Rarg	102233438	102268469	102246270	102246480	210
1530	chr8	13677020	13677230	19414	Rasa3	13564833	13691737	13677020	13677230	210
1196	chr6	121109730	121110080	194401	Mical3	120924271	121157332	121109730	121110080	350
1195	chr6	121045680	121045890	194401	Mical3	120924271	121157332	121045680	121045890	210
2741	chr12	24651270	24651620	194655	Klf11	24634381	24664309	24651270	24651620	350
2881	chr13	25050340	25050620	195208	Dcdc2a	25038192	25231372	25050340	25050620	280
791	chr4	147124740	147125650	195531	Gm13152	147122151	147533348	147124740	147125650	910
792	chr4	147418320	147418530	195531	Gm13152	147122151	147533348	147418320	147418530	210
793	chr4	147443450	147443660	195531	Gm13152	147122151	147533348	147443450	147443660	210
794	chr4	147450870	147451080	195531	Gm13152	147122151	147533348	147450870	147451080	210
795	chr4	147474950	147475160	195531	Gm13152	147122151	147533348	147474950	147475160	210
710	chr4	129334730	129335220	19646	Rbbp4	129307830	129335697	129334730	129335220	490
1467	chr7	122970050	122970750	19647	Rbbp6	122970512	123063228	122970512	122970750	238
1693	chr8	78508360	78508640	19656	Rbmxl1	78470961	78509131	78508360	78508640	280
1694	chr8	78508990	78509620	19656	Rbmxl1	78470961	78509131	78508990	78509131	141
1561	chr8	33906810	33907020	19663	Rbpms	33779909	34010131	33906810	33907020	210
883	chr5	53588640	53589060	19664	Rbpj	53417160	53677964	53588640	53589060	420
884	chr5	53589550	53589970	19664	Rbpj	53417160	53677964	53589550	53589970	420
885	chr5	53670750	53671450	19664	Rbpj	53417160	53677964	53670750	53671450	700
886	chr5	53672150	53672360	19664	Rbpj	53417160	53677964	53672150	53672360	210
1293	chr7	19628980	19629400	19698	Relb	19605345	19630508	19628980	19629400	420
848	chr5	21906220	21906430	19699	Reln	21875029	22415596	21906220	21906430	210
1622	chr8	70352940	70353150	19704	Upf1	70331557	70363410	70352940	70353150	210
1623	chr8	70353640	70353850	19704	Upf1	70331557	70363410	70353640	70353850	210
901	chr5	77265930	77266280	19712	Rest	77238474	77269123	77265930	77266280	350
902	chr5	77282100	77282310	19712	Rest	77278269	77288932	77282100	77282310	210
2715	chr11	120763370	120763790	19719	Rfng	120756383	120784237	120763370	120763790	420
2833	chr13	21199990	21200480	19720	Trim27	21161493	21240575	21199990	21200480	490
1725	chr8	84066710	84067410	19724	Rfx1	84055908	84076465	84066710	84067410	700
3473	chr17	33929560	33930120	19732	Rgl2	33929592	33938297	33929592	33930120	528
3554	chr17	65867760	65867970	19765	Ralbp1	65845177	65903863	65867760	65867970	210
1345	chr7	38018890	38019450	19777	C80913	37866784	38060767	38018890	38019450	560
624	chr4	43492470	43492960	19782	Rmrp	43488247	43493211	43492470	43492960	490
1135	chr6	68799080	68799710	19783	Rprl1	68446318	70046446	68799080	68799710	630
120	chr1	151517870	151518080	19821	Rnf2	151463795	151536097	151517870	151518080	210
873	chr5	34335700	34335980	19822	Rnf4	34312357	34361681	34335700	34335980	280
2049	chr9	96478410	96478620	19823	Rnf7	96417628	96508947	96478410	96478620	210
3453	chr17	28328370	28333480	19896	Rpl10a	28327523	28331352	28328370	28331352	2982
1361	chr7	45718820	45719450	19899	Rpl18	45717075	45721027	45718820	45719450	630
1362	chr7	45720920	45721900	19899	Rpl18	45717075	45721027	45720920	45721027	107
2611	chr11	98031010	98031570	19921	Rpl19	98024669	98033558	98031010	98031570	560
1076	chr5	146833330	146833540	19933	Rpl21	146813923	146841051	146833330	146833540	210
1077	chr5	146836550	146837110	19933	Rpl21	146813923	146841051	146836550	146837110	560
1078	chr5	146838230	146838510	19933	Rpl21	146813923	146841051	146838230	146838510	280
823	chr4	152333230	152333440	19934	Rpl22	152322252	152336360	152333230	152333440	210
1517	chr7	142533160	142533370	19935	Mrpl23	142524563	142542675	142533160	142533370	210
2454	chr11	68901560	68901840	19941	Rpl26	68898291	68901633	68901560	68901633	73
2632	chr11	101446100	101446800	19942	Rpl27	101438955	101447003	101446100	101446800	700
1260	chr7	4792900	4794020	19943	Rpl28	4791263	4801280	4792900	4794020	1120
1261	chr7	4797030	4797240	19943	Rpl28	4791263	4801280	4797030	4797240	210
3144	chr15	34438530	34439020	19946	Rpl30	34438373	34448293	34438530	34439020	490
1184	chr6	115807860	115808630	19951	Rpl32	115808424	115809735	115808424	115808630	206
47	chr1	72714600	72715370	19981	Rpl37a	72705912	72769146	72714600	72715370	770
46	chr1	72711240	72711450	19981	Rpl37a	72705912	72769146	72711240	72711450	210
964	chr5	121208500	121208710	19988	Rpl6	121197949	121214729	121208500	121208710	210
965	chr5	121209200	121209410	19988	Rpl6	121197949	121214729	121209200	121209410	210
891	chr5	65387000	65387490	20005	Rpl9	65386184	65391463	65387000	65387490	490
892	chr5	65387770	65388120	20005	Rpl9	65386184	65391463	65387770	65388120	350
3522	chr17	46247600	46248440	20016	Polr1c	46243110	46248062	46247600	46248062	462
1138	chr6	71951040	71951250	20019	Polr1a	71908908	71999415	71951040	71951250	210
2478	chr11	69758220	69759060	20020	Polr2a	69715254	69759054	69758220	69759054	834
2170	chr10	23783130	23784670	20042	Rps12	23567985	23785263	23783130	23784670	1540
2171	chr10	23786350	23787400	20042	Rps12	23786331	23792097	23786350	23787400	1050
3627	chr18	60766720	60767280	20044	Rps14	60761631	60791197	60766720	60767280	560
3628	chr18	60774210	60775050	20044	Rps14	60761631	60791197	60774210	60775050	840
2244	chr10	80292380	80293220	20054	Rps15	80290422	80297966	80292380	80293220	840
2245	chr10	80293850	80296090	20054	Rps15	80290422	80297966	80293850	80296090	2240
1317	chr7	28353710	28354270	20055	Rps16	28352167	28356150	28353710	28354270	560
1318	chr7	28355320	28355530	20055	Rps16	28352167	28356150	28355320	28355530	210
1397	chr7	81344410	81344900	20068	Rps17	81338178	81346129	81344410	81344900	490
3477	chr17	33954830	33956020	20084	Rps18	33951744	33955761	33954830	33955761	931
3474	chr17	33950910	33951750	20084	Rps18	33951744	33955761	33951744	33951750	6
3475	chr17	33952100	33952520	20084	Rps18	33951744	33955761	33952100	33952520	420
3476	chr17	33953010	33953220	20084	Rps18	33951744	33955761	33953010	33953220	210
1300	chr7	24884230	24885140	20085	Rps19	24881143	24893656	24884230	24885140	910
1301	chr7	24887450	24887660	20085	Rps19	24881143	24893656	24887450	24887660	210
1302	chr7	24889970	24892140	20085	Rps19	24881143	24893656	24889970	24892140	2170
3039	chr14	24496080	24496780	20088	Rps24	24488864	24817970	24496080	24496780	700
3040	chr14	24497130	24497480	20088	Rps24	24488864	24817970	24497130	24497480	350
3041	chr14	24497760	24497970	20088	Rps24	24488864	24817970	24497760	24497970	210
3042	chr14	24498740	24499370	20088	Rps24	24488864	24817970	24498740	24499370	630
3043	chr14	24752280	24752490	20088	Rps24	24488864	24817970	24752280	24752490	210
475	chr3	86135560	86136190	20091	Rps3a	86134231	86138363	86135560	86136190	630
476	chr3	86142070	86142700	20091	Rps3a	86140764	86183450	86142070	86142700	630
1270	chr7	12922630	12923050	20103	Rps5	12915275	12927050	12922630	12923050	420
1271	chr7	12926480	12928650	20103	Rps5	12915275	12927050	12926480	12927050	570
651	chr4	86856840	86857330	20104	Rps6	86852351	86865890	86856840	86857330	490
2742	chr12	28627690	28628180	20115	Rps7	28627069	28642777	28627690	28628180	490
672	chr4	117148430	117151160	20116	Rps8	117143894	117154174	117148430	117151160	2730
673	chr4	117151440	117151650	20116	Rps8	117143894	117154174	117151440	117151650	210
674	chr4	117153120	117154590	20116	Rps8	117143894	117154174	117153120	117154174	1054
675	chr4	117155640	117155990	20116	Rps8	117155354	117157883	117155640	117155990	350
1355	chr7	45434340	45434830	20174	Ruvbl2	45421876	45436467	45434340	45434830	490
3479	chr17	34031830	34032110	20182	Rxrb	34031751	34038919	34031830	34032110	280
2062	chr9	102835110	102835320	20187	Ryk	102795803	102948509	102835110	102835320	210
508	chr3	93555350	93555560	20194	S100a10	93540703	93608107	93555350	93555560	210
716	chr4	129741990	129742480	20218	Khdrbs1	129700004	129781261	129741990	129742480	490
3755	chr19	44281090	44281440	20250	Scd2	44268846	44298421	44281090	44281440	350
1465	chr7	121919490	121919700	20277	Scnn1b	121816794	121920677	121919490	121919700	210
619	chr4	41773480	41773900	20301	Ccl27a	41769472	41831985	41773480	41773900	420
1186	chr6	117168800	117169010	20315	Cxcl12	116942647	117430287	117168800	117169010	210
1097	chr6	33618620	33618900	20336	Exoc4	33154651	34001188	33618620	33618900	280
285	chr2	91115080	91115290	20375	Sfpi1	91083509	91116949	91115080	91115290	210
1549	chr8	23451960	23452170	20377	Sfrp1	23334291	23559646	23451960	23452170	210
2832	chr13	19623030	19623450	20379	Sfrp4	19621503	19639036	19623030	19623450	420
2694	chr11	116852050	116852820	20382	Srsf2	116850129	116853194	116852050	116852820	770
3457	chr17	29044400	29045730	20383	Srsf3	29020299	29050422	29044400	29045730	1330
3458	chr17	29046150	29046360	20383	Srsf3	29020299	29050422	29046150	29046360	210
3456	chr17	29039640	29039850	20383	Srsf3	29020299	29050422	29039640	29039850	210
3455	chr17	29032500	29033060	20383	Srsf3	29020299	29050422	29032500	29033060	560
3459	chr17	29048950	29049230	20383	Srsf3	29020299	29050422	29048950	29049230	280
2770	chr12	80945480	80946250	20384	Srsf5	80945452	80951845	80945480	80946250	770
2163	chr10	21994210	21994700	20393	Sgk1	21788081	22033105	21994210	21994700	490
2723	chr12	4592910	4593540	20403	Itsn2	4535095	4713878	4592910	4593540	630
2724	chr12	4694970	4695180	20403	Itsn2	4535095	4713878	4694970	4695180	210
3731	chr19	18631480	18631900	20409	Ostf1	18208998	18631887	18631480	18631887	407
3093	chr14	70191660	70192080	20410	Sorbs3	70179070	70214943	70191660	70192080	420
3748	chr19	40508440	40508790	20411	Sorbs1	40281828	40532034	40508440	40508790	350
492	chr3	89418420	89419190	20416	Shc1	89418421	89430144	89418421	89419190	769
1767	chr8	86745400	86745960	20437	Siah1a	86720288	86745852	86745400	86745852	452
1858	chr8	110921510	110921720	20444	St3gal2	110911162	110973743	110921510	110921720	210
2691	chr11	116724860	116725070	20445	St6galnac1	116716827	116745578	116724860	116725070	210
3331	chr16	22265320	22265810	20462	Tra2b	22204520	22323620	22265320	22265810	490
1992	chr9	57076250	57077440	20466	Sin3a	57072003	57129572	57076250	57077440	1190
825	chr4	155151220	155151710	20481	Ski	155149791	155236250	155151220	155151710	490
826	chr4	155173550	155173760	20481	Ski	155149791	155236250	155173550	155173760	210
444	chr3	31095190	31095400	20482	Skil	31073901	31136248	31095190	31095400	210
872	chr5	33652010	33652570	20492	Slbp	33632294	33652760	33652010	33652570	560
2771	chr12	80953950	80954160	20493	Slc10a1	80951846	80997756	80953950	80954160	210
1832	chr8	105965370	105966210	20498	Slc12a4	105943496	105969817	105965370	105966210	840
2934	chr13	73763550	73764110	20499	Slc12a7	73721475	73818034	73763550	73764110	560
334	chr2	129212020	129212510	20515	Slc20a1	129189723	129215290	129212020	129212510	490
3213	chr15	81360020	81360230	20524	Slc25a17	81278943	81362904	81360020	81360230	210
682	chr4	119121800	119122010	20525	Slc2a1	119038828	119153423	119121800	119122010	210
1200	chr6	122765930	122766140	20527	Slc2a3	122720794	122781464	122765930	122766140	210
2486	chr11	69947780	69948340	20528	Slc2a4	69941943	69956484	69947780	69948340	560
1958	chr9	21616350	21616700	20586	Smarca4	21612249	21713902	21616350	21616700	350
1959	chr9	21697200	21697410	20586	Smarca4	21612249	21713902	21697200	21697410	210
2098	chr9	110132190	110132400	20588	Smarcc1	110124820	110241980	110132190	110132400	210
992	chr5	125178130	125178760	20602	Ncor2	125014850	125228150	125178130	125178760	630
2215	chr10	77605920	77606410	20610	Sumo3	77602483	77620325	77605920	77606410	490
410	chr2	167541430	167541640	20613	Snai1	167527197	167575224	167541430	167541640	210
1126	chr6	60829020	60829230	20617	Snca	60567640	60887085	60829020	60829230	210
2128	chr9	122117380	122117800	20623	Snrk	122056646	122172790	122117380	122117800	420
1373	chr7	60974060	60974480	20646	Snrpn	59980679	60989793	60974060	60974480	420
3158	chr15	55905920	55906130	20649	Sntb1	55632789	56286287	55905920	55906130	210
3379	chr16	90220760	90221110	20655	Sod1	90183785	90227733	90220760	90221110	350
94	chr1	133397950	133398300	20668	Sox13	133381310	133514041	133397950	133398300	350
3295	chr15	102398870	102399080	20683	Sp1	102386642	102440885	102398870	102399080	210
266	chr2	72978920	72979480	20687	Sp3	72832950	72979938	72978920	72979480	560
267	chr2	72979900	72980110	20687	Sp3	72832950	72979938	72979900	72979938	38
2823	chr12	118301610	118302030	20688	Sp4	118216988	118409868	118301610	118302030	420
2426	chr11	55419560	55419840	20692	Sparc	55353379	55433361	55419560	55419840	280
1424	chr7	100908290	100908500	207212	Arhgef17	100907286	100934897	100908290	100908500	210
1425	chr7	100931320	100932090	207212	Arhgef17	100907286	100934897	100931320	100932090	770
2762	chr12	76709710	76709920	20741	Spnb1	76579764	76738059	76709710	76709920	210
2572	chr11	95414200	95414410	20747	Spop	95402868	95501627	95414200	95414410	210
1481	chr7	127255380	127255590	20768	Sephs2	127255384	127285159	127255384	127255590	206
1482	chr7	127273020	127273230	20768	Sephs2	127255384	127285159	127273020	127273230	210
2782	chr12	87387860	87388140	20773	Sptlc2	87290921	87408153	87387860	87388140	280
3361	chr16	44173220	44173430	207806	Gm608	44168381	44233822	44173220	44173430	210
980	chr5	123137560	123138260	208043	Setd1b	123137411	123151299	123137560	123138260	700
981	chr5	123138680	123139590	208043	Setd1b	123137411	123151299	123138680	123139590	910
982	chr5	123142180	123142670	208043	Setd1b	123137411	123151299	123142180	123142670	490
3525	chr17	46555460	46556230	20807	Srf	46546614	46560306	46555460	46556230	770
3524	chr17	46553010	46553220	20807	Srf	46546614	46560306	46553010	46553220	210
993	chr5	125403880	125404230	208144	Dhx37	125402211	125437807	125403880	125404230	350
438	chr3	27371960	27372170	208188	Ghsr	27356792	27397085	27371960	27372170	210
2054	chr9	100643340	100643550	20842	Stag1	100607354	100970290	100643340	100643550	210
2055	chr9	100643970	100644250	20842	Stag1	100607354	100970290	100643970	100644250	280
2703	chr11	120098930	120099210	208501	1810043H04Rik	120098833	120102187	120098930	120099210	280
2628	chr11	100850400	100850610	20851	Stat5b	100775844	100854967	100850400	100850610	210
2320	chr10	127643180	127643390	20852	Stat6	127632067	127660952	127643180	127643390	210
2384	chr11	31454430	31454640	20856	Stc2	31231073	31517605	31454430	31454640	210
985	chr5	123749080	123749290	208606	Rsrc2	123724737	123749568	123749080	123749290	210
2116	chr9	120110550	120110760	208638	Slc25a38	120102653	120126042	120110550	120110760	210
3327	chr16	20693050	20693330	208643	Eif4g1	20688599	20693969	20693050	20693330	280
2385	chr11	32532920	32533130	20868	Stk10	32530420	32633734	32532920	32533130	210
2386	chr11	32533550	32533760	20868	Stk10	32530420	32633734	32533550	32533760	210
2235	chr10	80129140	80129350	20869	Stk11	80109525	80130451	80129140	80129350	210
68	chr1	86703890	86704100	208718	Dis3l2	86687189	87068393	86703890	86704100	210
986	chr5	123930380	123930730	208908	Ccdc62	123929761	123971761	123930380	123930730	350
2713	chr11	120713180	120714160	20892	Stra13	120710194	120713859	120713180	120713859	679
3329	chr16	21423290	21423640	209018	Vps8	21359995	21646862	21423290	21423640	350
1101	chr6	38299170	38299380	209032	Zc3hav1l	38270702	38304877	38299170	38299380	210
3287	chr15	102099060	102101020	209039	Tenc1	102098793	102116464	102099060	102101020	1960
3288	chr15	102109210	102109840	209039	Tenc1	102098793	102116464	102109210	102109840	630
1522	chr8	3631110	3631320	20911	Stxbp2	3628353	3649706	3631110	3631320	210
3099	chr14	73552780	73553130	20916	Sucla2	73550514	73975834	73552780	73553130	350
1167	chr6	95579820	95580030	20917	Suclg2	95404064	95915995	95579820	95580030	210
2620	chr11	100319800	100320570	20918	Eif1	100294934	100328253	100319800	100320570	770
2621	chr11	100320920	100323650	20918	Eif1	100294934	100328253	100320920	100323650	2730
1388	chr7	80027010	80027220	209225	Zfp710	79980039	80043760	80027010	80027220	210
1389	chr7	80084410	80084620	209225	Zfp710	80084005	80093798	80084410	80084620	210
2716	chr11	120784510	120785070	209318	Gps1	120784238	120789151	120784510	120785070	560
211	chr2	26910660	26911290	20933	Med22	26904040	26910724	26910660	26910724	64
3747	chr19	38836560	38837330	209478	Tbc1d12	38827908	38925456	38836560	38837330	770
597	chr3	154596750	154597100	209584	Tyw3	154455604	154596904	154596750	154596904	154
187	chr2	5942300	5942580	209692	Dhtkd1	5896707	5947130	5942300	5942580	280
2130	chr9	122950870	122951080	209737	Kif15	122951041	123020029	122951041	122951080	39
2321	chr10	127668800	127669010	210035	Tmem194	127666913	127703151	127668800	127669010	210
2932	chr13	69534640	69534990	210106	Papd7	69248750	69553656	69534640	69534990	350
2880	chr13	24844680	24844890	210108	D130043K22Rik	24843642	24903434	24844680	24844890	210
3790	chrX	147639730	147640010	210297	Lrch2	147450443	147934305	147639730	147640010	280
3531	chr17	46856950	46857790	210982	BC032203	46790386	46861467	46856950	46857790	840
2933	chr13	73520790	73521000	210992	Lpcat1	73407384	73525642	73520790	73521000	210
2398	chr11	48807500	48807920	211007	Trim41	48806323	48821764	48807500	48807920	420
2399	chr11	48816600	48816950	211007	Trim41	48806323	48821764	48816600	48816950	350
3136	chr15	26309290	26309500	211147	2016-03-11	26153777	26475015	26309290	26309500	210
1173	chr6	113306340	113307250	211232	Cpne9	113281850	113306353	113306340	113306353	13
3112	chr14	79427460	79427670	211255	Kbtbd7	79425081	79441436	79427460	79427670	210
3160	chr15	58958340	58958550	211401	Mtss1	58940362	59194486	58958340	58958550	210
3161	chr15	59069290	59069640	211401	Mtss1	58940362	59194486	59069290	59069640	350
2047	chr9	96227600	96227810	211586	Tfdp2	96189614	96328160	96227600	96227810	210
2048	chr9	96327210	96327420	211586	Tfdp2	96189614	96328160	96327210	96327420	210
6	chr1	10039610	10040030	211660	Cspp1	10038058	10137137	10039610	10040030	420
3115	chr14	93890720	93891070	211712	Pcdh9	91641731	94885967	93890720	93891070	350
3162	chr15	59649100	59649310	211770	Trib1	59625169	59722757	59649100	59649310	210
2736	chr12	20990130	20990340	211914	Asap2	20963768	21269988	20990130	20990340	210
2764	chr12	79295860	79296140	211978	Zfyve26	79227504	79296781	79295860	79296140	280
1724	chr8	84048370	84048580	212108	Rln3	84042821	84055907	84048370	84048580	210
3661	chr18	77713790	77714350	212163	8030462N17Rik	77599209	77714334	77713790	77714334	544
1737	chr8	84210490	84211750	212168	Zswim4	84209932	84241633	84210490	84211750	1260
3750	chr19	41482700	41482910	212391	Lcor	41433858	41580018	41482700	41482910	210
1507	chr7	140137480	140138040	212508	Mtg1	140135949	140150706	140137480	140138040	560
3362	chr16	44347450	44347660	212514	Spice1	44340120	44391645	44347450	44347660	210
1744	chr8	84689220	84689780	212528	Trmt1	84688555	84700632	84689220	84689780	560
2805	chr12	111504890	111505100	212539	Gm266	111469814	111511961	111504890	111505100	210
3363	chr16	44724190	44724610	212547	BC027231	44641586	44738081	44724190	44724610	420
771	chr4	139575100	139575310	212632	Iffo2	139510040	139621637	139575100	139575310	210
772	chr4	139617240	139617450	212632	Iffo2	139510040	139621637	139617240	139617450	210
1003	chr5	130144280	130144770	212919	Kctd7	130140310	130163813	130144280	130144770	490
90	chr1	131962880	131963090	212980	Slc45a3	131949644	131995284	131962880	131963090	210
1760	chr8	85035370	85038450	212999	Tnpo2	85033601	85058850	85035370	85038450	3080
890	chr5	65199820	65200030	213081	Wdr19	65183919	65261133	65199820	65200030	210
2740	chr12	24424890	24425450	21340	Taf1b	24297925	24565428	24424890	24425450	560
91	chr1	132191290	132191850	213409	Lemd1	132165561	132194760	132191290	132191850	560
92	chr1	132292720	132293070	213417	Klhdc8a	132278004	132311740	132292720	132293070	350
152	chr1	172500440	172500650	21346	Tagln2	172499562	172514252	172500440	172500650	210
478	chr3	87617110	87617320	213498	Arhgef11	87579454	87737477	87617110	87617320	210
720	chr4	132211380	132212080	213541	Ythdf2	132164701	132216074	132211380	132212080	700
3473	chr17	33929560	33930120	21356	Tapbp	33919402	33929591	33929560	33929591	31
1162	chr6	91741160	91741370	21366	Slc6a6	91603344	91760286	91741160	91741370	210
2947	chr13	94857070	94857490	21371	Tbca	94677630	94859262	94857070	94857490	420
1968	chr9	37656780	37656990	21376	Tbrg1	37648750	37658606	37656780	37656990	210
3222	chr15	82899040	82899250	21378	Tbrg3	82849553	82902188	82899040	82899250	210
960	chr5	119680190	119680820	21386	Tbx3	119652566	119684844	119680190	119680820	630
961	chr5	119681240	119682080	21386	Tbx3	119652566	119684844	119681240	119682080	840
2259	chr10	81332510	81332860	21390	Tbxa2r	81327491	81336466	81332510	81332860	350
3211	chr15	80711330	80711540	213988	Tnrc6b	80705869	80825674	80711330	80711540	210
855	chr5	24451840	24452050	213990	Agap3	24450012	24503236	24451840	24452050	210
3637	chr18	69794410	69794620	21413	Tcf4	69148010	69806762	69794410	69794620	210
562	chr3	122019730	122019940	214137	Arhgap29	121884271	122030306	122019730	122019940	210
2417	chr11	52283140	52283420	21414	Tcf7	52249577	52322064	52283140	52283420	280
1981	chr9	44881130	44881340	214162	Mll1	44803153	44897260	44881130	44881340	210
1982	chr9	44881690	44882110	214162	Mll1	44803153	44897260	44881690	44882110	420
1983	chr9	44882740	44883020	214162	Mll1	44803153	44897260	44882740	44883020	280
418	chr2	172551680	172551890	21420	Tfap2c	172511955	172714153	172551680	172551890	210
2250	chr10	80433010	80433430	21423	Tcf3	80407993	80464279	80433010	80433430	420
3534	chr17	47738110	47739160	21425	Tfeb	47735758	47803873	47738110	47739160	1050
93	chr1	133363650	133364350	214253	Etnk2	133361948	133381309	133363650	133364350	700
2644	chr11	102317390	102318510	21429	Ubtf	102300595	102333957	102317390	102318510	1120
2645	chr11	102320680	102320890	21429	Ubtf	102300595	102333957	102320680	102320890	210
2793	chr12	105212170	105212380	21432	Tcl1	105211874	105279665	105212170	105212380	210
2017	chr9	65200940	65201640	214424	Parp16	65200280	65252199	65200940	65201640	700
2018	chr9	65214450	65215710	214424	Parp16	65200280	65252199	65214450	65215710	1260
567	chr3	122620470	122620680	214459	Fnbp1l	122534451	122674412	122620470	122620680	210
115	chr1	142742460	142742670	214498	Cdc73	142131951	143624096	142742460	142742670	210
116	chr1	143702300	143702790	214498	Cdc73	143676312	143721016	143702300	143702790	490
3399	chr17	12916470	12916680	21454	Tcp1	12916278	12919659	12916470	12916680	210
1839	chr8	106210300	106211210	214572	Prmt7	106210994	106252120	106210994	106211210	216
316	chr2	122061310	122061520	214585	Spg11	122053579	122119246	122061310	122061520	210
318	chr2	122631040	122631390	214616	Spata5l1	122620951	122635295	122631040	122631390	350
1775	chr8	88199580	88200350	214627	Papd5	88185578	88266062	88199580	88200350	770
589	chr3	145987730	145988360	214804	Syde2	145966348	146031122	145987730	145988360	630
1844	chr8	106892800	106893850	214987	Chtf8	106883383	106893616	106892800	106893616	816
2514	chr11	75530420	75530630	215113	Slc43a2	75529137	75541559	75530420	75530630	210
1017	chr5	135404430	135404640	215114	Hip1	135400533	135552784	135404430	135404640	210
118	chr1	146106800	146107150	215378	Fam5c	145635544	148366046	146106800	146107150	350
2113	chr9	119977060	119977620	215418	Csrnp1	119969480	119999206	119977060	119977620	560
2114	chr9	119983360	119983570	215418	Csrnp1	119969480	119999206	119983360	119983570	210
107	chr1	135283680	135283960	215615	Rnpep	135260586	135292809	135283680	135283960	280
109	chr1	135509500	135509710	215690	Nav1	135432536	135668245	135509500	135509710	210
110	chr1	135544500	135544710	215690	Nav1	135432536	135668245	135544500	135544710	210
2160	chr10	18502470	18502680	215819	Nhsl1	18321310	18537006	18502470	18502680	210
2187	chr10	59616340	59616620	215999	Ccdc109a	59444382	59659663	59616340	59616620	280
2204	chr10	67820760	67820970	216049	Zfp365	67717530	67946129	67820760	67820970	210
2218	chr10	79681490	79681700	216150	Cdc34	79679161	79688708	79681490	79681700	210
2219	chr10	79682050	79683240	216150	Cdc34	79679161	79688708	79682050	79683240	1190
2226	chr10	79864750	79865590	216152	BC005764	79862454	79877150	79864750	79865590	840
2227	chr10	79909200	79909410	216154	Med16	79893682	79909495	79909200	79909410	210
2228	chr10	79983680	79984100	216157	ORF61	79977155	79986464	79983680	79984100	420
2231	chr10	80053960	80054450	216161	Sbno2	80048337	80109524	80053960	80054450	490
2232	chr10	80056480	80056760	216161	Sbno2	80048337	80109524	80056480	80056760	280
2233	chr10	80057040	80058230	216161	Sbno2	80048337	80109524	80057040	80058230	1190
2234	chr10	80101910	80102260	216161	Sbno2	80048337	80109524	80101910	80102260	350
2281	chr10	96214020	96214230	216238	Eea1	95752415	96331259	96214020	96214230	210
2296	chr10	115384990	115386040	216345	Zfc3h1	115384697	115441542	115384990	115386040	1050
2297	chr10	116949910	116950540	216363	Rab3ip	116901332	116950470	116949910	116950470	560
3392	chr17	6390300	6391070	21648	Dynlt1b	6370327	6464734	6390300	6391070	770
2360	chr11	6546400	6546610	216527	Ccm2	6537824	6597291	6546400	6546610	210
2370	chr11	20234900	20235110	216543	Cep68	20226947	20275801	20234900	20235110	210
2371	chr11	20249460	20249670	216543	Cep68	20226947	20275801	20249460	20249670	210
2293	chr10	111506570	111506780	21664	Phlda1	111503816	111547683	111506570	111506780	210
2269	chr10	82629890	82630100	21665	Tdg	82626533	82650463	82629890	82630100	210
2393	chr11	45851960	45852170	216705	Clint1	45847421	45919446	45851960	45852170	210
1754	chr8	84969290	84970830	21672	Prdx2	84967830	84975610	84969290	84970830	1540
1755	chr8	84975170	84976710	21672	Prdx2	84967830	84975610	84975170	84975610	440
2408	chr11	50769320	50769670	216725	Adamts2	50516598	50807566	50769320	50769670	350
2428	chr11	55946870	55947080	216749	Nmur2	55816390	56526302	55946870	55947080	210
1448	chr7	112679350	112679700	21676	Tead1	112635504	112930383	112679350	112679700	350
1449	chr7	112754110	112754320	21676	Tead1	112635504	112930383	112754110	112754320	210
1353	chr7	45216920	45217410	21677	Tead2	45213818	45233625	45216920	45217410	490
3453	chr17	28328370	28333480	21678	Tead3	28331353	28351161	28331353	28333480	2127
1224	chr6	128200310	128200870	21679	Tead4	128185361	128310986	128200310	128200870	560
2444	chr11	61174610	61175100	216825	Usp22	61149712	61191900	61174610	61175100	490
2467	chr11	69368740	69368950	216848	Chd3	69343499	69381501	69368740	69368950	210
2469	chr11	69409060	69409970	216850	Kdm6b	69398376	69417240	69409060	69409970	910
2480	chr11	69913130	69913760	216860	Neurl4	69901432	69913935	69913130	69913760	630
2497	chr11	70668220	70668640	216873	Spag7	70663141	70669439	70668220	70668640	420
2498	chr11	70669060	70669970	216873	Spag7	70663141	70669439	70669060	70669439	379
2498	chr11	70669060	70669970	216874	Camta2	70669440	70688232	70669440	70669970	530
2521	chr11	77467390	77467600	216961	Coro6	77461302	77470043	77467390	77467600	210
2530	chr11	79920540	79920750	216987	Utp6	79829416	79977746	79920540	79920750	210
2535	chr11	82912480	82912690	217012	Unc45b	82909824	82942873	82912480	82912690	210
2536	chr11	82932920	82933130	217012	Unc45b	82909824	82942873	82932920	82933130	210
2539	chr11	84819000	84819350	217038	Mrm1	84766747	84820121	84819000	84819350	350
2540	chr11	84847070	84847280	217039	Ggnbp2	84831615	84873545	84847070	84847280	210
2541	chr11	84869610	84869820	217039	Ggnbp2	84831615	84873545	84869610	84869820	210
2562	chr11	89187280	89187490	217071	Gm525	89067436	89196850	89187280	89187490	210
2564	chr11	93885260	93885680	217109	Utp18	93730497	93885935	93885260	93885680	420
2571	chr11	95309830	95310110	217127	Myst2	95270557	95323631	95309830	95310110	280
2609	chr11	97988520	97988800	217151	Arl5c	97988013	97999536	97988520	97988800	280
2610	chr11	97989430	97989640	217151	Arl5c	97988013	97999536	97989430	97989640	210
2637	chr11	101720080	101720290	217207	Dhx8	101700394	101768549	101720080	101720290	210
2638	chr11	101732680	101732890	217207	Dhx8	101700394	101768549	101732680	101732890	210
2642	chr11	102295760	102295970	217218	Atxn7l3	102289362	102300594	102295760	102295970	210
2643	chr11	102296460	102296740	217218	Atxn7l3	102289362	102300594	102296460	102296740	280
2646	chr11	102438350	102438560	217219	Fam171a2	102436895	102450479	102438350	102438560	210
2647	chr11	102447520	102447730	217219	Fam171a2	102436895	102450479	102447520	102447730	210
2677	chr11	115367350	115367560	217310	C630004H02Rik	115347318	115374817	115367350	115367560	210
2682	chr11	115830050	115830820	217325	Llgl2	115823580	115874187	115830050	115830820	770
2687	chr11	116030460	116031090	217331	Unk	116027413	116061644	116030460	116031090	630
2689	chr11	116623290	116623640	217344	Rhbdf2	116597923	116636306	116623290	116623640	350
2701	chr11	118476890	118477310	217364	Engase	118465978	118489478	118476890	118477310	420
2713	chr11	120713180	120714160	217366	Lrrc45	120713860	120721297	120713860	120714160	300
531	chr3	96401760	96402740	21748	Terc	96354203	96424310	96401760	96402740	980
1847	chr8	107096220	107096500	21750	Terf2	107067523	107123602	107096220	107096500	280
2044	chr9	90113800	90114570	21761	Morf4l1	90083882	90138898	90113800	90114570	770
2750	chr12	59130890	59131520	217615	Ctage5	59119438	59195437	59130890	59131520	630
2661	chr11	106500660	106502340	21763	Tex2	106501601	106633573	106501601	106502340	739
2662	chr11	106584380	106584590	21763	Tex2	106501601	106633573	106584380	106584590	210
2067	chr9	106685320	106685600	21767	Tex264	106657428	106687013	106685320	106685600	280
1844	chr8	106892800	106893850	21771	Cirh1a	106893617	106929421	106893617	106893850	233
2775	chr12	85338960	85339310	217718	Nek9	85299436	85339987	85338960	85339310	350
2781	chr12	87147060	87147410	217734	Pomt2	87104703	87147533	87147060	87147410	350
2803	chr12	111038760	111039040	217864	Rcor1	111026835	111139966	111038760	111039040	280
2804	chr12	111377210	111378190	217866	Cdc42bpb	111284699	111392263	111377210	111378190	980
2806	chr12	111537440	111539610	217869	Eif5	111511962	111539521	111537440	111539521	2081
2814	chr12	112797230	112797440	217887	BC022687	112788981	112818239	112797230	112797440	210
2822	chr12	117533850	117534130	217944	Rapgef5	117426746	117800419	117533850	117534130	280
3106	chr14	76413890	76414240	21807	Tsc22d1	76276600	76511161	76413890	76414240	350
3107	chr14	76415290	76415570	21807	Tsc22d1	76276600	76511161	76415290	76415570	280
3108	chr14	76504330	76505030	21807	Tsc22d1	76276600	76511161	76504330	76505030	700
3109	chr14	76505310	76506150	21807	Tsc22d1	76276600	76511161	76505310	76506150	840
3110	chr14	76506430	76507060	21807	Tsc22d1	76276600	76511161	76506430	76507060	630
3558	chr17	70843290	70843500	21815	Tgif1	70832809	70913747	70843290	70843500	210
3559	chr17	70849170	70849660	21815	Tgif1	70832809	70913747	70849170	70849660	490
3560	chr17	70852880	70853790	21815	Tgif1	70832809	70913747	70852880	70853790	910
2889	chr13	46727100	46727800	218210	Nup153	46677838	46738468	46727100	46727800	700
2892	chr13	48625290	48625640	218232	Ptpdc1	48558072	48644304	48625290	48625640	350
3328	chr16	20733090	20733440	21832	Thpo	20723360	20733818	20733090	20733440	350
3027	chr14	17660860	17661070	21834	Thrb	17240047	18121071	17660860	17661070	210
1975	chr9	43984640	43984920	21838	Thy1	43925423	44057799	43984640	43984920	280
2941	chr13	85289260	85289470	218397	Rasa1	85214211	85667141	85289260	85289470	210
2946	chr13	94064810	94065020	218454	Lhfpl2	94000406	94198420	94064810	94065020	210
3154	chr15	38299310	38299870	21847	Klf10	38260574	38394068	38299310	38299870	560
1100	chr6	37870770	37871400	21848	Trim24	37719813	37975013	37870770	37871400	630
1273	chr7	13024130	13025040	21849	Trim28	13016991	13031518	13024130	13025040	910
2952	chr13	98316680	98317170	218490	Btf3	98292326	98335625	98316680	98317170	490
2958	chr13	103774160	103774510	218543	Srek1	103538054	103796696	103774160	103774510	350
1526	chr8	4275670	4275880	21856	Timm44	4259503	4280343	4275670	4275880	210
2959	chr13	108315970	108316250	218581	Depdc1b	108301722	108530942	108315970	108316250	280
2967	chr13	119429310	119429520	218693	Paip1	119418869	119461539	119429310	119429520	210
1376	chr7	65370690	65371180	21872	Tjp1	65226347	65508070	65370690	65371180	490
3048	chr14	30549120	30549680	21881	Tkt	30538103	30560647	30549120	30549680	560
3034	chr14	20694730	20695360	218811	Sec24c	20671314	20694908	20694730	20694908	178
3730	chr19	14785890	14786100	21888	Tle4	14443289	15251552	14785890	14786100	210
3057	chr14	47298020	47298720	218975	Mapk1ip1l	47294953	47348475	47298020	47298720	700
3060	chr14	50927590	50927800	219024	Tmem55b	50926629	50937576	50927590	50927800	210
3072	chr14	54554010	54554430	219072	Haus4	54529628	54560914	54554010	54554430	420
3076	chr14	56812070	56812280	219105	Zmym5	56784451	56849184	56812070	56812280	210
3081	chr14	57825950	57826650	219114	Ska3	57805771	57826200	57825950	57826200	250
3086	chr14	63607110	63607320	219149	Xkr6	63575242	63666857	63607110	63607320	210
3092	chr14	70153160	70153930	219158	2610301G19Rik	70138188	70154097	70153160	70153930	770
2277	chr10	91143850	91144130	21917	Tmpo	91135767	91621833	91143850	91144130	280
2278	chr10	91171360	91171570	21917	Tmpo	91135767	91621833	91171360	91171570	210
3552	chr17	57105440	57105720	21950	Tnfsf9	57105664	57126876	57105664	57105720	56
48	chr1	74082470	74082680	21961	Tns1	73887349	74124993	74082470	74082680	210
1689	chr8	75033280	75034610	21968	Tom1	75032829	75081869	75033280	75034610	1330
2442	chr11	60776730	60777080	21975	Top3a	60736505	60777444	60776730	60777080	350
899	chr5	76183940	76184360	21982	Tmem165	76169692	76210710	76183940	76184360	420
1163	chr6	92090810	92091020	22026	Nr2c2	92083712	92171290	92090810	92091020	210
1164	chr6	92091440	92091930	22026	Nr2c2	92083712	92171290	92091440	92091930	490
2525	chr11	78163610	78164450	22032	Traf4	78157881	78165827	78163610	78164450	840
2566	chr11	94211460	94211740	22057	Tob1	94168768	94225721	94211460	94211740	280
2471	chr11	69580350	69580770	22059	Trp53	69580308	69595811	69580350	69580770	420
2472	chr11	69581050	69581680	22059	Trp53	69580308	69595811	69581050	69581680	630
2473	chr11	69584760	69585250	22059	Trp53	69580308	69595811	69584760	69585250	490
3103	chr14	75849690	75850250	22070	Tpt1	75848170	75872619	75849690	75850250	560
3101	chr14	75845140	75846050	22070	Tpt1	75845110	75846587	75845140	75846050	910
3102	chr14	75848710	75849270	22070	Tpt1	75848170	75872619	75848710	75849270	560
1444	chr7	111024690	111024900	22083	Ctr9	111005523	111062180	111024690	111024900	210
1368	chr7	46919950	46920160	22088	Tsg101	46883585	46921572	46919950	46920160	210
2613	chr11	98682430	98683060	22123	Psmd3	98680131	98698645	98682430	98683060	630
2037	chr9	83834240	83834520	22137	Ttk	83820497	83898770	83834240	83834520	280
3269	chr15	98967260	98967470	22142	Tuba1a	98942119	98969732	98967260	98967470	210
3268	chr15	98953260	98953470	22142	Tuba1a	98942119	98969732	98953260	98953470	210
3264	chr15	98930230	98930580	22143	Tuba1b	98924765	98942118	98930230	98930580	350
3267	chr15	98937790	98938140	22143	Tuba1b	98924765	98942118	98937790	98938140	350
3265	chr15	98931210	98931420	22143	Tuba1b	98924765	98942118	98931210	98931420	210
3266	chr15	98933450	98934640	22143	Tuba1b	98924765	98942118	98933450	98934640	1190
3273	chr15	99031380	99031800	22146	Tuba1c	99009586	99046639	99031380	99031800	420
3271	chr15	99014580	99014790	22146	Tuba1c	99009586	99046639	99014580	99014790	210
3272	chr15	99030330	99030540	22146	Tuba1c	99009586	99046639	99030330	99030540	210
3274	chr15	99032780	99033060	22146	Tuba1c	99009586	99046639	99032780	99033060	280
3275	chr15	99039640	99040060	22146	Tuba1c	99009586	99046639	99039640	99040060	420
1885	chr8	123410840	123411750	22152	Tubb3	123411154	123432482	123411154	123411750	596
1886	chr8	123420920	123421130	22152	Tubb3	123411154	123432482	123420920	123421130	210
3499	chr17	35833210	35833420	22154	Tubb5	35833354	35839899	35833354	35833420	66
3500	chr17	35835100	35836150	22154	Tubb5	35833354	35839899	35835100	35836150	1050
3501	chr17	35836430	35836850	22154	Tubb5	35833354	35839899	35836430	35836850	420
866	chr5	30059890	30060100	22171	Tyms	30039091	30083289	30059890	30060100	210
3793	chrX	163958340	163958550	22184	Zrsr2	163934401	163967743	163958340	163958550	210
1266	chr7	5061420	5062400	22185	U2af2	5061464	5080089	5061464	5062400	936
1629	chr8	70508690	70508900	22186	Uba52	70507503	70511881	70508690	70508900	210
1630	chr8	70510020	70510860	22186	Uba52	70507503	70511881	70510020	70510860	840
2447	chr11	62550670	62550950	22187	Ubb	62545383	62563848	62550670	62550950	280
2448	chr11	62551440	62551650	22187	Ubb	62545383	62563848	62551440	62551650	210
2449	chr11	62553750	62555290	22187	Ubb	62545383	62563848	62553750	62555290	1540
1275	chr7	13034000	13035890	22192	Ube2m	13034949	13040288	13034949	13035890	941
275	chr2	78869140	78869350	22193	Ube2e3	78585639	79088004	78869140	78869350	210
3434	chr17	25273150	25273640	22196	Ube2i	25258438	25274216	25273150	25273640	490
2415	chr11	51999990	52000200	22210	Ube2b	51981241	52002343	51999990	52000200	210
2216	chr10	77622230	77622650	22213	Ube2g2	77620326	77631770	77622230	77622650	420
2105	chr9	113931300	113931580	22221	Ubp1	113925316	113970418	113931300	113931580	280
895	chr5	66676470	66676960	22223	Uchl1	66647469	66716536	66676470	66676960	490
938	chr5	110806850	110807130	22241	Ulk1	110782552	110819575	110806850	110807130	280
3351	chr16	33966730	33966940	22247	Umps	33952175	33968037	33966730	33966940	210
943	chr5	114130380	114130660	22256	Ung	114129327	114152419	114130380	114130660	280
1348	chr7	44551640	44551990	22260	Nr1h2	44549224	44563196	44551640	44551990	350
2422	chr11	53430300	53430790	22272	Uqcrq	53426042	53432058	53430300	53430790	490
2462	chr11	69088740	69088950	22318	Vamp2	69080911	69093817	69088740	69088950	210
812	chr4	151057550	151057760	22319	Vamp3	151045964	151058737	151057550	151057760	210
3489	chr17	34999720	35001260	22321	Vars	34993400	35016453	34999720	35001260	1540
1290	chr7	19271700	19271910	22323	Vasp	19251874	19274330	19271700	19271910	210
2418	chr11	52346350	52346560	22333	Vdac1	52322065	52392911	52346350	52346560	210
2419	chr11	52360070	52360770	22333	Vdac1	52322065	52392911	52360070	52360770	700
3521	chr17	46030600	46030810	22339	Vegfa	45875419	46071690	46030600	46030810	210
1578	chr8	54077170	54077940	22341	Vegfc	53858299	54353443	54077170	54077940	770
2557	chr11	88067700	88068190	22344	Vezf1	88061049	88091393	88067700	88068190	490
3139	chr15	31530310	31530660	223455	2016-03-06	31454794	31549974	31530310	31530660	350
1176	chr6	113624070	113624350	22346	Vhl	113620486	113635049	113624070	113624350	280
3736	chr19	27217050	27217260	22359	Vldlr	27052834	27288424	27217050	27217260	210
3318	chr16	18013800	18014010	22363	Vpreb2	17954392	18016969	18013800	18014010	210
3212	chr15	81190200	81190410	223701	Mkl1	81012286	81190804	81190200	81190410	210
3229	chr15	86054010	86054290	223752	Gramd4	86045736	86138368	86054010	86054290	280
3232	chr15	88710090	88710440	223770	Brd1	88644289	88742964	88710090	88710440	350
3233	chr15	88733960	88734240	223770	Brd1	88644289	88742964	88733960	88734240	280
3234	chr15	88751740	88752020	223773	Zbed4	88742965	88794879	88751740	88752020	280
3114	chr14	79480730	79482130	22380	Wbp4	79457377	79481230	79480730	79481230	500
3241	chr15	93274930	93275210	223827	Gxylt1	93005781	93279458	93274930	93275210	280
1009	chr5	134638630	134639540	22384	Eif4h	134617450	134647683	134638630	134639540	910
1015	chr5	135187430	135187640	22385	Baz1b	135184588	135247533	135187430	135187640	210
878	chr5	38561110	38561600	22388	Wdr1	38514483	38615039	38561110	38561600	490
1442	chr7	110164320	110164740	22390	Wee1	110108726	110182500	110164320	110164740	420
445	chr3	32342100	32342310	22401	Zmat3	32267487	32365576	32342100	32342310	210
446	chr3	32365480	32365900	22401	Zmat3	32267487	32365576	32365480	32365576	96
3313	chr16	16599660	16599870	224014	Fgd4	16390504	16636800	16599660	16599870	210
3317	chr16	17759560	17759840	224023	Klhl22	17741276	17795331	17759560	17759840	280
3339	chr16	30561580	30561790	224093	Fam43a	30519868	30847604	30561580	30561790	210
3340	chr16	30836400	30836610	224093	Fam43a	30519868	30847604	30836400	30836610	210
3261	chr15	98777280	98777490	22410	Wnt10b	98767435	98784003	98777280	98777490	210
3262	chr15	98777840	98778050	22410	Wnt10b	98767435	98784003	98777840	98778050	210
1411	chr7	98815290	98815990	22411	Wnt11	98776587	98870744	98815290	98815990	700
3365	chr16	48993630	48993840	224170	Dzip3	48899363	48994149	48993630	48993840	210
1562	chr8	34108550	34108760	22428	Dctn6	34010132	34111770	34108550	34108760	210
2115	chr9	120011360	120011780	22437	Xirp1	119999207	120036145	120011360	120011780	420
3422	chr17	24173520	24173730	224617	Tbc1d24	24172430	24204702	24173520	24173730	210
3444	chr17	27189960	27190170	224640	Lemd2	27178682	27313412	27189960	27190170	210
3451	chr17	27856360	27856850	224648	Uhrf1bp1	27854237	27900583	27856360	27856850	490
3477	chr17	33954830	33956020	224705	Vps52	33955762	33970573	33955762	33956020	258
3492	chr17	35147980	35148470	224727	Bag6	35133465	35148203	35147980	35148203	223
3506	chr17	35969500	35969710	224742	Abcf1	35965283	35971144	35969500	35969710	210
3523	chr17	46254040	46254390	224813	Gm88	46253351	46257583	46254040	46254390	350
3526	chr17	46714920	46715270	224824	Pex6	46708233	46725602	46714920	46715270	350
3532	chr17	47139470	47139680	224829	Trerf1	47075737	47364172	47139470	47139680	210
3533	chr17	47441870	47442080	224833	AI661453	47437007	47479343	47441870	47442080	210
3557	chr17	70750820	70751100	224997	Dlgap1	69729301	70832808	70750820	70751100	280
3556	chr17	70738150	70738640	224997	Dlgap1	69729301	70832808	70738150	70738640	490
3572	chr17	80206700	80207190	225027	Srsf7	80192556	80211609	80206700	80207190	490
3580	chr17	88065040	88066020	225055	Fbxo11	87990876	88095398	88065040	88066020	980
3585	chr18	9957920	9958340	225160	Thoc1	9918088	9994549	9957920	9958340	420
3599	chr18	34506430	34507200	225358	Fam13b	34442570	34524575	34506430	34507200	770
3676	chr19	5495210	5495980	225861	Snx32	5494440	5498806	5495210	5495980	770
3672	chr19	5051130	5051340	225870	Rin1	5050363	5062574	5051130	5051340	210
3666	chr19	3767540	3767750	225888	Suv420h1	3742651	3835037	3767540	3767750	210
3667	chr19	3768100	3768310	225888	Suv420h1	3742651	3835037	3768100	3768310	210
3724	chr19	10602830	10603040	225913	Dak	10588811	10605528	10602830	10603040	210
3731	chr19	18631480	18631900	225994	Nmrk1	18631888	18661481	18631888	18631900	12
683	chr4	119293790	119294210	22608	Ybx1	119269883	119297261	119293790	119294210	420
3744	chr19	38026030	38026240	226101	Myof	37800286	38049300	38026030	38026240	210
870	chr5	32611390	32611600	22612	Yes1	32564302	32711689	32611390	32611600	210
3754	chr19	44069340	44069690	226144	Erlin1	44032095	44071559	44069340	44069690	350
3757	chr19	45014900	45015600	226154	Lzts2	45013969	45027005	45014900	45015600	700
3758	chr19	45017840	45018050	226154	Lzts2	45013969	45027005	45017840	45018050	210
3771	chr19	46598790	46599000	226178	D19Wsu162e	46598586	46662276	46598790	46599000	210
3778	chr19	57008210	57008490	226250	Afap1l2	56912216	57020919	57008210	57008490	280
3779	chr19	57361010	57361430	226252	Fam160b1	57360954	57421249	57361010	57361430	420
2516	chr11	75732930	75733700	22627	Ywhae	75719490	75767465	75732930	75733700	770
1023	chr5	135904230	135904440	22628	Ywhag	135898971	135947431	135904230	135904440	210
1024	chr5	135917670	135917880	22628	Ywhag	135898971	135947431	135917670	135917880	210
1025	chr5	135918230	135918440	22628	Ywhag	135898971	135947431	135918230	135918440	210
1026	chr5	135920540	135921030	22628	Ywhag	135898971	135947431	135920540	135921030	490
1027	chr5	135927050	135927260	22628	Ywhag	135898971	135947431	135927050	135927260	210
1028	chr5	135929080	135929290	22628	Ywhag	135898971	135947431	135929080	135929290	210
1029	chr5	135933910	135934470	22628	Ywhag	135898971	135947431	135933910	135934470	560
871	chr5	33022220	33022430	22629	Ywhah	33006525	33066092	33022220	33022430	210
2738	chr12	21543340	21543760	22630	Ywhaq	21381960	22185788	21543340	21543760	420
3149	chr15	36771210	36771420	22631	Ywhaz	36689618	36896977	36771210	36771420	210
3150	chr15	36792770	36793260	22631	Ywhaz	36689618	36896977	36792770	36793260	490
2794	chr12	108757810	108758230	22632	Yy1	108747809	108821254	108757810	108758230	420
2795	chr12	108792180	108792600	22632	Yy1	108747809	108821254	108792180	108792600	420
2796	chr12	108793020	108793230	22632	Yy1	108747809	108821254	108793020	108793230	210
83	chr1	119648480	119648830	226352	Epb4.1l5	119537008	119653546	119648480	119648830	350
85	chr1	128416820	128417100	226414	Dars	128361682	128502807	128416820	128417100	280
1136	chr6	71493730	71494430	22644	Rnf103	71467266	71527367	71493730	71494430	700
114	chr1	136625020	136625300	226442	Zfp281	136578206	136656893	136625020	136625300	280
2129	chr9	122922870	122923080	22646	Zfp105	122909601	122938058	122922870	122923080	210
119	chr1	150392830	150393390	226499	BC003331	150354041	150392946	150392830	150392946	116
123	chr1	152903590	152903800	226517	Smg7	152836993	152928873	152903590	152903800	210
132	chr1	161039130	161041300	226539	Dars2	161039575	161070761	161039575	161041300	1725
3412	chr17	23599100	23599450	22654	Zfp13	23570039	23600171	23599100	23599450	350
3411	chr17	23586080	23586430	22654	Zfp13	23570039	23600171	23586080	23586430	350
135	chr1	162668450	162668870	226562	Prrc2c	162665002	162767219	162668450	162668870	420
3349	chr16	33380410	33381390	22661	Zfp148	33380756	33511115	33380756	33381390	634
3693	chr19	6363910	6364610	22668	Sf1	6358609	6381233	6363910	6364610	700
3694	chr19	6377840	6378050	22668	Sf1	6358609	6381233	6377840	6378050	210
162	chr1	180121060	180121620	226751	Cdc42bpa	179882552	180165419	180121060	180121620	560
175	chr1	191396170	191397010	226849	Ppp2r5a	191352453	191467202	191396170	191397010	840
176	chr1	191397360	191397710	226849	Ppp2r5a	191352453	191467202	191397360	191397710	350
180	chr1	192670940	192671150	226861	Hhat	192511493	192806461	192670940	192671150	210
181	chr1	192745700	192746400	226861	Hhat	192511493	192806461	192745700	192746400	700
3589	chr18	24006010	24006220	22694	Zfp35	23977152	24008818	24006010	24006220	210
1319	chr7	28378560	28379190	22695	Zfp36	28374723	28382237	28378560	28379190	630
16	chr1	37997540	37997750	226982	Eif5b	37997630	38054182	37997630	37997750	120
1568	chr8	43300460	43301160	22702	Zfp42	43244476	43413436	43300460	43301160	700
23	chr1	46852890	46853380	227059	Slc39a10	46590547	48881735	46852890	46853380	490
32	chr1	63113750	63113960	227195	Ino80d	62888556	63114368	63113750	63113960	210
2403	chr11	49203420	49204120	22720	Zfp62	49195208	49231503	49203420	49204120	700
78	chr1	93603510	93603720	227377	Farp2	93510918	93621363	93603510	93603720	210
3406	chr17	17179540	17179750	22759	Zfp97	17105507	17260604	17179540	17179750	210
3405	chr17	17178910	17179190	22759	Zfp97	17105507	17260604	17178910	17179190	280
1879	chr8	122230150	122230360	22761	Zfpm1	122155700	122347106	122230150	122230360	210
3133	chr15	12187840	12188050	22763	Zfr	12178513	12195271	12187840	12188050	210
221	chr2	30286410	30286620	227699	Nup188	30286394	30344535	30286410	30286620	210
3127	chr14	122475150	122475360	22772	Zic2	122475292	122507327	122475292	122475360	68
231	chr2	31974460	31975090	227720	Nup214	31973946	32052014	31974460	31975090	630
233	chr2	32167240	32167590	227723	Prrc2b	32130984	32235609	32167240	32167590	350
234	chr2	32180260	32180680	227723	Prrc2b	32130984	32235609	32180260	32180680	420
235	chr2	32575270	32575690	227733	Pip5kl1	32574695	32585433	32575270	32575690	420
238	chr2	32876130	32876340	227737	Fam129b	32861686	32925233	32876130	32876340	210
239	chr2	32907980	32908260	227737	Fam129b	32861686	32925233	32907980	32908260	280
243	chr2	34639220	34639430	227743	Mapkap1	34389409	34650966	34639220	34639430	210
40	chr1	69456660	69456870	22779	Ikzf2	69319635	69757063	69456660	69456870	210
248	chr2	44926560	44926910	227835	Gtdc1	44476023	44955434	44926560	44926910	350
249	chr2	49451570	49452060	227867	Epc2	49384780	49585461	49451570	49452060	490
261	chr2	70824880	70825230	228012	Tlk1	70702067	70895020	70824880	70825230	350
273	chr2	75832050	75832470	228061	Agps	75768409	75933599	75832050	75832470	420
274	chr2	77280070	77280280	228071	Sestd1	77175488	77345609	77280070	77280280	210
286	chr2	91671860	91672070	228359	Arhgap1	91649955	91673465	91671860	91672070	210
299	chr2	104849640	104849850	228413	Prrg4	104823719	104868086	104849640	104849850	210
308	chr2	118901650	118901860	228536	Bahd1	118891486	118925510	118901650	118901860	210
345	chr2	138256650	138257070	228662	Btbd3	137686552	138553675	138256650	138257070	420
352	chr2	144368770	144369260	228714	Csrp2bp	144350532	144433477	144368770	144369260	490
363	chr2	153345850	153346550	228790	Asxl1	153345975	153405733	153345975	153346550	575
379	chr2	158409930	158410140	228850	Ralgapb	158397999	158500932	158409930	158410140	210
380	chr2	158410420	158410770	228850	Ralgapb	158397999	158500932	158410420	158410770	350
387	chr2	164879190	164879890	228866	Pcif1	164868538	164891664	164879190	164879890	700
390	chr2	165812640	165812990	228880	Zmynd8	165777892	165944793	165812640	165812990	350
391	chr2	165819780	165822160	228880	Zmynd8	165777892	165944793	165819780	165822160	2380
392	chr2	165822440	165822790	228880	Zmynd8	165777892	165944793	165822440	165822790	350
393	chr2	165823210	165824050	228880	Zmynd8	165777892	165944793	165823210	165824050	840
394	chr2	165825100	165825730	228880	Zmynd8	165777892	165944793	165825100	165825730	630
395	chr2	165831820	165832030	228880	Zmynd8	165777892	165944793	165831820	165832030	210
396	chr2	165862270	165862480	228880	Zmynd8	165777892	165944793	165862270	165862480	210
416	chr2	170130590	170130870	228913	Zfp217	170089711	170244832	170130590	170130870	280
434	chr2	181364960	181365170	229007	Zgpat	181365168	181380583	181365168	181365170	2
452	chr3	37420040	37420250	229228	Nudt6	37404907	37420232	37420040	37420232	192
270	chr2	75659290	75659990	229279	Hnrnpa3	75551719	75672462	75659290	75659990	700
271	chr2	75662790	75663000	229279	Hnrnpa3	75551719	75672462	75662790	75663000	210
272	chr2	75669300	75670840	229279	Hnrnpa3	75551719	75672462	75669300	75670840	1540
472	chr3	83930840	83931260	229473	D930015E06Rik	83869948	84064047	83930840	83931260	420
473	chr3	84446320	84446530	229474	Fhdc1	84411059	84488251	84446320	84446530	210
480	chr3	87930220	87930780	229503	Rrnad1	87923017	87930254	87930220	87930254	34
480	chr3	87930220	87930780	229504	Isg20l2	87930255	87944689	87930255	87930780	525
502	chr3	90265420	90265630	229541	Dennd4b	90265330	90286924	90265420	90265630	210
503	chr3	90293210	90293560	229542	Gatad2b	90286925	90371676	90293210	90293560	350
506	chr3	91213290	91213570	229550	9130204L05Rik	91081665	91552693	91213290	91213570	280
507	chr3	93225930	93226140	229574	Flg2	93173372	93270562	93225930	93226140	210
521	chr3	95672500	95673130	229595	Adamtsl4	95669691	95711002	95672500	95673130	630
522	chr3	95674950	95675720	229595	Adamtsl4	95669691	95711002	95674950	95675720	770
536	chr3	96697160	96697580	229615	Pias3	96693705	96705980	96697160	96697580	420
551	chr3	104865110	104865320	229681	St7l	104864506	104937433	104865110	104865320	210
575	chr3	135212140	135212350	229841	Cenpe	135073572	135277380	135212140	135212350	210
626	chr4	43631630	43631840	230103	Npr2	43609711	43651284	43631630	43631840	210
638	chr4	48585250	48586020	230157	Tmeff1	48573557	48663322	48585250	48586020	770
639	chr4	48586510	48586790	230157	Tmeff1	48573557	48663322	48586510	48586790	280
642	chr4	58912000	58912630	230249	AI314180	58792876	58928176	58912000	58912630	630
643	chr4	63558390	63558950	230279	6330416G13Rik	63554745	63591626	63558390	63558950	560
655	chr4	98923650	98923860	230484	Usp1	98870674	98936098	98923650	98923860	210
656	chr4	98924210	98924420	230484	Usp1	98870674	98936098	98924210	98924420	210
665	chr4	115784900	115785180	230649	Atpaf1	115782924	115821193	115784900	115785180	280
684	chr4	119539280	119539490	230700	Foxj3	119539229	119633425	119539280	119539490	210
685	chr4	119539840	119540050	230700	Foxj3	119539229	119633425	119539840	119540050	210
698	chr4	124850740	124850950	230734	Yrdc	124850745	124855240	124850745	124850950	205
715	chr4	129696490	129696700	230770	Tmem39b	129674561	129700003	129696490	129696700	210
728	chr4	132508670	132508880	230784	Sesn2	132478364	132520505	132508670	132508880	210
729	chr4	132509720	132510420	230784	Sesn2	132478364	132520505	132509720	132510420	700
731	chr4	133038710	133039270	230793	Ahdc1	133006694	133104371	133038710	133039270	560
732	chr4	133055650	133056630	230793	Ahdc1	133006694	133104371	133055650	133056630	980
735	chr4	133338940	133339360	230796	Wdtc1	133285128	133361626	133338940	133339360	420
738	chr4	133660240	133660450	230801	Pigv	133647427	133675827	133660240	133660450	210
760	chr4	137048240	137048940	230848	Zbtb40	136968274	137103888	137048240	137048940	700
801	chr4	148625820	148626660	230908	Tardbp	148613931	148635156	148625820	148626660	840
818	chr4	151933390	151934020	230935	Dnajc11	151897744	151982298	151933390	151934020	630
837	chr4	156250080	156250570	231004	Samd11	156247291	156293220	156250080	156250570	490
863	chr5	28099120	28099400	231070	Insig1	27963249	28122178	28099120	28099400	280
904	chr5	86803920	86804480	231386	Ythdc1	86775149	86863212	86803920	86804480	560
908	chr5	97087410	97087620	231474	Paqr3	97086689	97246902	97087410	97087620	210
936	chr5	110135760	110136390	231600	Chfr	110132817	110169739	110135760	110136390	630
941	chr5	113965180	113965460	231637	Ssh1	113925463	113998791	113965180	113965460	280
942	chr5	114127370	114128420	231642	Alkbh2	114123429	114129326	114127370	114128420	1050
952	chr5	115564120	115565450	231659	Gcn1l1	115564496	115626851	115564496	115565450	954
954	chr5	117318880	117319230	231668	Vsig10	117303415	117356155	117318880	117319230	350
958	chr5	118069210	118069560	231672	Fbxw8	118063426	118162610	118069210	118069560	350
971	chr5	122354120	122354610	231724	Rad9b	122323755	122354303	122354120	122354303	183
997	chr5	128905490	128905700	231760	Rimbp2	128756634	128968961	128905490	128905700	210
1040	chr5	137784920	137785200	231803	Mepce	137781007	137787251	137784920	137785200	280
1041	chr5	137786460	137786670	231803	Mepce	137781007	137787251	137786460	137786670	210
1052	chr5	140388990	140389200	231834	Snx8	140339219	140404275	140388990	140389200	210
1058	chr5	142725660	142726010	231861	Tnrc18	142723548	142844587	142725660	142726010	350
1059	chr5	142823450	142823800	231861	Tnrc18	142723548	142844587	142823450	142823800	350
1063	chr5	143298050	143298260	231868	E130309D02Rik	143285547	143315924	143298050	143298260	210
1064	chr5	143315200	143315410	231868	E130309D02Rik	143285547	143315924	143315200	143315410	210
1067	chr5	144014570	144014780	231874	Ccz1	143959833	144017329	144014570	144014780	210
1072	chr5	145131980	145132190	231887	Pdap1	145128478	145140242	145131980	145132190	210
1073	chr5	145139540	145139960	231887	Pdap1	145128478	145140242	145139540	145139960	420
1082	chr5	149229080	149229290	231915	Uspl1	149184312	149240245	149229080	149229290	210
1140	chr6	72437960	72438380	232087	Mat2a	72431753	72439120	72437960	72438380	420
1139	chr6	72430820	72432920	232087	Mat2a	72431753	72439120	72431753	72432920	1167
1158	chr6	89679380	89679590	232223	Txnrd3	89619820	89694865	89679380	89679590	210
1157	chr6	89643890	89644100	232223	Txnrd3	89619820	89694865	89643890	89644100	210
1160	chr6	90736100	90736310	232227	Iqsec1	90653005	90911594	90736100	90736310	210
1206	chr6	124477500	124477710	232370	Clstn3	124422912	124478948	124477500	124477710	210
1227	chr6	128839130	128839830	232406	BC035044	128837180	128889368	128839130	128839830	700
1228	chr6	128842980	128843680	232406	BC035044	128837180	128889368	128842980	128843680	700
1237	chr6	137169480	137169690	232441	Rerg	137009154	137211397	137169480	137169690	210
1238	chr6	137838050	137838260	232449	Dera	137753254	137910730	137838050	137838260	210
1109	chr6	47942930	47943140	232785	Zfp783	47937906	47953969	47942930	47943140	210
1253	chr7	3645390	3645600	232791	Cnot3	3643877	3650613	3645390	3645600	210
1257	chr7	4501420	4501630	232807	Ppp1r12c	4480382	4503171	4501420	4501630	210
1266	chr7	5061420	5062400	232821	Ccdc106	5054938	5061463	5061420	5061463	43
[truncated: 2,094 more rows]
