# Supplementary material for: Transcriptional repression by FACT is linked to regulation of chromatin accessibility at the promoter of ES cells
Source: Life Sci Alliance. 2018 Jun 13;1(3):e201800085. doi: 10.26508/lsa.201800085 (PMC6238418; doi:10.26508/lsa.201800085)
Supplement: Supplementary file 6 [file LSA-2018-00085_TableS6.xlsx]

## Sheet: Whole_proteome_KD
Gene.name	logFC	CI.L	CI.R	t	P.Value	adj.P.Val	B	Leading.Protein.ID	Significant	Ensembl.Gene.ID
Supt16	-1.59446	-1.79647	-1.39245	-18.2663	1.05e-07	0.000353216	8.07701	ENSMUSP00000042283.7	+	ENSMUSG00000035726
Isyna1	2.26677	1.87752	2.65603	13.4765	1.06e-06	0.000900381	6.19829	ENSMUSP00000019283.9	+	ENSMUSG00000019139
Psat1	1.77168	1.46724	2.07611	13.4676	1.07e-06	0.000900381	6.19393	ENSMUSP00000025542.3	+	ENSMUSG00000024640
Ssrp1	-1.52541	-1.77227	-1.27855	-14.3	6.78e-07	0.000900381	6.58504	ENSMUSP00000127058.1	+	ENSMUSG00000027067
Dppa5a	1.55547	1.27946	1.83147	13.0422	1.36e-06	0.000917475	5.98121	ENSMUSP00000071881.5	+	ENSMUSG00000060461
Dlg3	1.38668	1.07227	1.70109	10.2068	8.43e-06	0.00224735	4.2966	ENSMUSP00000109364.2	+	ENSMUSG00000000881
Dut	1.04027	0.80994	1.2706	10.4521	7.08e-06	0.00224735	4.46334	ENSMUSP00000057854.8	+	ENSMUSG00000027203
Eif2a	1.27965	1.00195	1.55735	10.6641	6.11e-06	0.00224735	4.60391	ENSMUSP00000029387.8	+	ENSMUSG00000027810
Eno1	1.08281	0.844363	1.32126	10.5092	6.8e-06	0.00224735	4.5015	ENSMUSP00000079727.6	+	ENSMUSG00000063524
Gpi1	1.64746	1.28836	2.00657	10.617	6.31e-06	0.00224735	4.57293	ENSMUSP00000049355.4	+	ENSMUSG00000036427
Gsta4	1.6366	1.26418	2.00902	10.17	8.66e-06	0.00224735	4.2712	ENSMUSP00000034903.5	+	ENSMUSG00000032348
Lrrc40	1.65325	1.30821	1.99828	11.0888	4.57e-06	0.00224735	4.87587	ENSMUSP00000071956.3	+	ENSMUSG00000063052
Psme3	1.50173	1.16323	1.84023	10.267	8.08e-06	0.00224735	4.33793	ENSMUSP00000019470.7	+	ENSMUSG00000078652
Eif4g1	1.33216	1.02395	1.64037	10.0027	9.78e-06	0.00235677	4.15439	ENSMUSP00000111117.1	+	ENSMUSG00000045983
Arhgdia	1.25876	0.962436	1.55508	9.83077	1.11e-05	0.0024595	4.03201	ENSMUSP00000101803.3	+	ENSMUSG00000025132
Dnm1l	1.08735	0.82965	1.34506	9.7647	1.17e-05	0.0024595	3.98437	ENSMUSP00000023477.7	+	ENSMUSG00000022789
Gins3	1.16328	0.882987	1.44358	9.60448	1.32e-05	0.00246668	3.86734	ENSMUSP00000034094.8	+	ENSMUSG00000031669
Tns1	1.2244	0.930939	1.51786	9.65571	1.27e-05	0.00246668	3.90499	ENSMUSP00000140317.1	+	ENSMUSG00000055322
Ipo5	1.07571	0.812335	1.33909	9.45198	1.48e-05	0.0026256	3.75397	ENSMUSP00000032898.7	+	ENSMUSG00000030662
Tpd52l2	1.56002	1.17362	1.94642	9.34341	1.61e-05	0.0027127	3.67205	ENSMUSP00000123627.1	+	ENSMUSG00000000827
AU022751	-1.67427	-2.0928	-1.25575	-9.25798	1.72e-05	0.00276151	3.60688	ENSMUSP00000114041.1	+	ENSMUSG00000073294
Bub1	1.26587	0.946789	1.58495	9.18114	1.83e-05	0.00280006	3.54771	ENSMUSP00000028858.7	+	ENSMUSG00000027379
Ulk1	1.44735	1.07693	1.81778	9.04248	2.04e-05	0.00298986	3.43961	ENSMUSP00000031490.6	+	ENSMUSG00000029512
Trp53	-1.92549	-2.42991	-1.42107	-8.83397	2.41e-05	0.00325445	3.27377	ENSMUSP00000104297.3	+	ENSMUSG00000059552
Zscan10	-1.09836	-1.38487	-0.811849	-8.87179	2.34e-05	0.00325445	3.30414	ENSMUSP00000113386.1	+	ENSMUSG00000023902
Nampt	1.15936	0.852792	1.46594	8.75173	2.58e-05	0.0032547	3.20724	ENSMUSP00000020886.7	+	ENSMUSG00000020572
Trp53bp1	-0.99453	-1.25787	-0.731186	-8.73982	2.61e-05	0.0032547	3.19755	ENSMUSP00000106277.1	+	ENSMUSG00000043909
Hist1h1d	-1.59909	-2.0256	-1.17258	-8.67659	2.74e-05	0.00330638	3.1459	ENSMUSP00000044395.6	+	ENSMUSG00000052565
Fkbp4	1.24745	0.910076	1.58483	8.55692	3.03e-05	0.00352642	3.04709	ENSMUSP00000032508.4	+	ENSMUSG00000030357
Tkt	1.01087	0.734645	1.28711	8.46905	3.26e-05	0.00367003	2.97365	ENSMUSP00000022529.6	+	ENSMUSG00000021957
Ckb	0.959045	0.691387	1.2267	8.29213	3.79e-05	0.00377561	2.82346	ENSMUSP00000001304.7	+	ENSMUSG00000001270
Hmg20a	-1.03055	-1.31571	-0.745384	-8.36343	3.57e-05	0.00377561	2.88436	ENSMUSP00000034879.3	+	ENSMUSG00000032329
Tcp1	0.912125	0.657773	1.16648	8.29901	3.77e-05	0.00377561	2.82936	ENSMUSP00000116108.1	+	ENSMUSG00000068039
Zfp106	-0.857645	-1.0971	-0.618186	-8.28866	3.81e-05	0.00377561	2.82048	ENSMUSP00000128995.1	+	ENSMUSG00000027288
Atp6v1b2	1.15183	0.823155	1.48051	8.11013	4.44e-05	0.00425747	2.66564	ENSMUSP00000006435.7	+	ENSMUSG00000006273
Cops6	1.13274	0.808315	1.45716	8.08028	4.56e-05	0.00425747	2.63943	ENSMUSP00000106576.1	+	ENSMUSG00000019494
Ddx19a	1.11482	0.793239	1.4364	8.02277	4.8e-05	0.00425747	2.58866	ENSMUSP00000047898.7	+	ENSMUSG00000015023
Pgam1	1.04841	0.746016	1.35079	8.02362	4.79e-05	0.00425747	2.58942	ENSMUSP00000011896.6	+	ENSMUSG00000011752
C330027C09Rik	1.43456	1.011	1.85812	7.83809	5.65e-05	0.00427509	2.42327	ENSMUSP00000113075.1	+	ENSMUSG00000033031
Ehmt1	-0.789535	-1.02086	-0.558205	-7.89856	5.36e-05	0.00427509	2.47783	ENSMUSP00000110075.2	+	ENSMUSG00000036893
Epc1	-0.85094	-1.10143	-0.600453	-7.86181	5.53e-05	0.00427509	2.44472	ENSMUSP00000028100.6	+	ENSMUSG00000024240
Esco2	1.12692	0.797852	1.45598	7.92533	5.23e-05	0.00427509	2.50185	ENSMUSP00000022613.9	+	ENSMUSG00000022034
Ganab	0.811887	0.575852	1.04792	7.96024	5.07e-05	0.00427509	2.53307	ENSMUSP00000093965.3	+	ENSMUSG00000071650
Snrnp27	1.66382	1.17195	2.15569	7.82824	5.7e-05	0.00427509	2.41434	ENSMUSP00000001186.4	+	ENSMUSG00000001158
Tpi1	1.13514	0.80147	1.4688	7.87308	5.48e-05	0.00427509	2.45489	ENSMUSP00000130858.2	+	ENSMUSG00000023456
Farsb	0.844525	0.593801	1.09525	7.79516	5.88e-05	0.00430863	2.38429	ENSMUSP00000129828.1	+	ENSMUSG00000026245
Cdk9	0.760227	0.530414	0.990041	7.65553	6.67e-05	0.00443003	2.25612	ENSMUSP00000009699.9	+	ENSMUSG00000009555
Gm20716	0.954125	0.665169	1.24308	7.64155	6.76e-05	0.00443003	2.24317	ENSMUSP00000139070.1	+	ENSMUSG00000093752
Snap47	1.24049	0.865473	1.61552	7.65501	6.67e-05	0.00443003	2.25564	ENSMUSP00000010038.3	+	ENSMUSG00000009894
Wnk3	1.99915	1.40124	2.59706	7.73783	6.19e-05	0.00443003	2.33193	ENSMUSP00000138822.1	+	ENSMUSG00000041245
Zfp263	-0.95377	-1.24306	-0.66448	-7.62989	6.83e-05	0.00443003	2.23235	ENSMUSP00000023176.4	+	ENSMUSG00000022529
Zscan4f	-1.15293	-1.50055	-0.805316	-7.6756	6.55e-05	0.00443003	2.27467	ENSMUSP00000120149.1	+	ENSMUSG00000070828
Champ1	-0.95885	-1.25149	-0.66621	-7.58271	7.13e-05	0.00453925	2.18841	ENSMUSP00000057270.7	+	ENSMUSG00000047710
Nsd1	-0.788963	-1.03086	-0.547066	-7.54806	7.36e-05	0.00460011	2.15599	ENSMUSP00000097089.2	+	ENSMUSG00000021488
Adss	0.845795	0.585133	1.10646	7.50922	7.63e-05	0.0046821	2.11948	ENSMUSP00000016105.8	+	ENSMUSG00000015961
Cep55	0.943412	0.651369	1.23546	7.47588	7.88e-05	0.00474348	2.088	ENSMUSP00000127961.1	+	ENSMUSG00000024989
Dtl	1.14897	0.789904	1.50804	7.4053	8.41e-05	0.00489264	2.02095	ENSMUSP00000027933.5	+	ENSMUSG00000037474
Suv39h1	-1.29495	-1.69937	-0.890536	-7.41025	8.37e-05	0.00489264	2.02566	ENSMUSP00000111301.3	+	ENSMUSG00000039231
Cog1	1.28603	0.877831	1.69423	7.291	9.37e-05	0.00526201	1.91112	ENSMUSP00000018805.8	+	ENSMUSG00000018661
Ddx39	0.84546	0.576039	1.11488	7.26221	9.63e-05	0.00526201	1.88322	ENSMUSP00000132222.1	+	ENSMUSG00000005481
Snx1	0.93729	0.638431	1.23615	7.25799	9.67e-05	0.00526201	1.87911	ENSMUSP00000034946.8	+	ENSMUSG00000032382
Zfp462	-0.880093	-1.15987	-0.600312	-7.27978	9.47e-05	0.00526201	1.90026	ENSMUSP00000095677.3	+	ENSMUSG00000060206
L1td1	0.62806	0.427172	0.828948	7.23529	9.88e-05	0.00529197	1.85703	ENSMUSP00000127504.1	+	ENSMUSG00000087166
Crocc	0.694532	0.470088	0.918977	7.16129	0.000106121	0.00534991	1.78461	ENSMUSP00000126543.1	+	ENSMUSG00000040860
Eif2b1	0.882158	0.597023	1.16729	7.15985	0.000106269	0.00534991	1.7832	ENSMUSP00000031334.8	+	ENSMUSG00000029388
Fastkd5	1.61473	1.09378	2.13568	7.17317	0.000104913	0.00534991	1.79628	ENSMUSP00000137385.1	+	ENSMUSG00000079043
Tns3	1.45926	0.989767	1.92875	7.19304	0.000102927	0.00534991	1.81577	ENSMUSP00000020695.6	+	ENSMUSG00000020422
Ube2k	1.19376	0.806522	1.581	7.13422	0.000108931	0.00540329	1.75796	ENSMUSP00000144192.1	+	ENSMUSG00000029203
Akap8l	-0.861502	-1.14177	-0.581239	-7.11373	0.000111113	0.00543165	1.73772	ENSMUSP00000051389.7	+	ENSMUSG00000002625
Acp6	0.61949	0.415686	0.823294	7.03444	0.000120025	0.00543475	1.65894	ENSMUSP00000088263.4	+	ENSMUSG00000028093
Eef1d	0.747862	0.502729	0.992996	7.06038	0.000117025	0.00543475	1.68479	ENSMUSP00000023235.6	+	ENSMUSG00000055762
Elmsan1	-1.13329	-1.50581	-0.760783	-7.04062	0.000119302	0.00543475	1.66511	ENSMUSP00000105923.1	+	ENSMUSG00000042507
Gm2056	-2.60126	-3.45954	-1.74298	-7.01395	0.000122455	0.00543475	1.63846	ENSMUSP00000137563.1	+	ENSMUSG00000095717
Lsg1	0.889247	0.595863	1.18263	7.01445	0.000122395	0.00543475	1.63896	ENSMUSP00000112860.2	+	ENSMUSG00000022538
Sec23b	0.830115	0.557604	1.10263	7.04956	0.000118266	0.00543475	1.67403	ENSMUSP00000028916.8	+	ENSMUSG00000027429
Tpp2	0.910247	0.610981	1.20951	7.03897	0.000119495	0.00543475	1.66346	ENSMUSP00000139918.1	+	ENSMUSG00000041763
Arhgap1	0.765042	0.510644	1.01944	6.95952	0.00012918	0.00563154	1.58379	ENSMUSP00000106962.2	+	ENSMUSG00000027247
Cox5a	1.33661	0.891285	1.78192	6.94607	0.000130904	0.00563154	1.57023	ENSMUSP00000000090.6	+	ENSMUSG00000000088
Fscn1	0.923955	0.615779	1.23213	6.93841	0.000131898	0.00563154	1.56249	ENSMUSP00000031565.8	+	ENSMUSG00000029581
Btf3	0.86281	0.572663	1.15296	6.88184	0.000139498	0.00581799	1.50514	ENSMUSP00000118093.1	+	ENSMUSG00000021660
Nid2	0.990232	0.65716	1.32331	6.88028	0.000139715	0.00581799	1.50355	ENSMUSP00000022340.3	+	ENSMUSG00000021806
Deptor	1.08806	0.71994	1.45618	6.84025	0.000145397	0.00584553	1.46272	ENSMUSP00000098225.4	+	ENSMUSG00000022419
Impdh2	0.791608	0.523737	1.05948	6.83902	0.000145575	0.00584553	1.46146	ENSMUSP00000079888.8	+	ENSMUSG00000062867
Tcf20	-0.772898	-1.03372	-0.512071	-6.85771	0.000142888	0.00584553	1.48055	ENSMUSP00000048486.5	+	ENSMUSG00000041852
Clasp2	0.65143	0.429912	0.872948	6.80559	0.000150523	0.0059731	1.4272	ENSMUSP00000107469.2	+	ENSMUSG00000033392
Gm20390	3.49523	2.29933	4.69112	6.76377	0.000156979	0.00608608	1.38414	ENSMUSP00000132590.1	+	ENSMUSG00000091228
Trim25	0.781502	0.514437	1.04857	6.77205	0.000155677	0.00608608	1.39268	ENSMUSP00000103528.3	+	ENSMUSG00000000275
Ccdc18	2.08537	1.36888	2.80186	6.73568	0.000161485	0.0060975	1.3551	ENSMUSP00000036507.7	+	ENSMUSG00000056531
Kdm3b	0.73273	0.480703	0.984757	6.72828	0.000162697	0.0060975	1.34743	ENSMUSP00000037628.7	+	ENSMUSG00000038773
Oxsr1	0.606197	0.39813	0.814265	6.74247	0.000160384	0.0060975	1.36212	ENSMUSP00000042155.4	+	ENSMUSG00000036737
Fip1l1	-0.822965	-1.10731	-0.538624	-6.69806	0.000167749	0.00615017	1.31604	ENSMUSP00000109163.2	+	ENSMUSG00000029227
Sgk1	1.67124	1.09409	2.24839	6.70127	0.000167204	0.00615017	1.31938	ENSMUSP00000128873.1	+	ENSMUSG00000019970
Numa1	-0.603595	-0.812739	-0.394451	-6.67895	0.000171034	0.00619285	1.29612	ENSMUSP00000081912.5	+	ENSMUSG00000066306
Ubr4	0.729232	0.476219	0.982246	6.67007	0.000172585	0.00619285	1.28685	ENSMUSP00000125800.1	+	ENSMUSG00000066036
Fubp3	0.730555	0.475821	0.985289	6.63703	0.000178491	0.00621843	1.25227	ENSMUSP00000109110.1	+	ENSMUSG00000026843
Kars	1.28713	0.837369	1.7369	6.62288	0.000181088	0.00621843	1.23743	ENSMUSP00000034426.6	+	ENSMUSG00000031948
Lama5	1.01726	0.661384	1.37313	6.6152	0.000182516	0.00621843	1.22936	ENSMUSP00000015791.5	+	ENSMUSG00000015647
Map2k2	0.956705	0.62205	1.29136	6.6159	0.000182385	0.00621843	1.2301	ENSMUSP00000100968.1	+	ENSMUSG00000035027
Urod	0.73309	0.477758	0.988422	6.64447	0.000177141	0.00621843	1.26008	ENSMUSP00000030446.8	+	ENSMUSG00000028684
Armc6	1.05922	0.681364	1.43708	6.48733	0.000208215	0.00628105	1.09384	ENSMUSP00000019679.5	+	ENSMUSG00000002343
Brd1	-0.776308	-1.05317	-0.499449	-6.48909	0.000207833	0.00628105	1.09573	ENSMUSP00000105007.1	+	ENSMUSG00000022387
Calu	0.723295	0.463197	0.983393	6.43557	0.000219734	0.00628105	1.03837	ENSMUSP00000031779.10	+	ENSMUSG00000029767
Cand1	0.798303	0.517889	1.07872	6.58835	0.000187605	0.00628105	1.20108	ENSMUSP00000020315.6	+	ENSMUSG00000020114
Dsg2	-0.766467	-1.0419	-0.491032	-6.43993	0.000218737	0.00628105	1.04306	ENSMUSP00000057096.8	+	ENSMUSG00000044393
Dsp	-0.90637	-1.22657	-0.586168	-6.55073	0.000195004	0.00628105	1.1613	ENSMUSP00000115062.1	+	ENSMUSG00000054889
Eif3k	0.898158	0.582513	1.2138	6.5851	0.000188234	0.00628105	1.19765	ENSMUSP00000147087.1	+	ENSMUSG00000053565
Gltscr2	-0.656138	-0.88805	-0.424225	-6.54755	0.000195643	0.00628105	1.15793	ENSMUSP00000043981.8	+	ENSMUSG00000041560
Pgk1-rs7	1.19077	0.763403	1.61813	6.44818	0.000216864	0.00628105	1.05192	ENSMUSP00000136544.1	+	ENSMUSG00000066632
Phf8	-0.797233	-1.08184	-0.512629	-6.48265	0.000209228	0.00628105	1.08884	ENSMUSP00000127653.1	+	ENSMUSG00000041229
Phgdh	0.626435	0.404659	0.848211	6.53686	0.000197812	0.00628105	1.14659	ENSMUSP00000064755.5	+	ENSMUSG00000053398
Plec	-0.565983	-0.768376	-0.363589	-6.47165	0.000211632	0.00628105	1.07707	ENSMUSP00000023226.6	+	ENSMUSG00000022565
Plin3	0.840158	0.541335	1.13898	6.50661	0.000204094	0.00628105	1.11442	ENSMUSP00000019726.6	+	ENSMUSG00000024197
Pola2	0.880655	0.567614	1.1937	6.51048	0.00020328	0.00628105	1.11853	ENSMUSP00000025752.7	+	ENSMUSG00000024833
Ppia	0.753807	0.485631	1.02198	6.50501	0.000204433	0.00628105	1.11271	ENSMUSP00000117987.1	+	ENSMUSG00000071866
Ppid	0.910203	0.582955	1.23745	6.43679	0.000219455	0.00628105	1.03969	ENSMUSP00000029382.7	+	ENSMUSG00000027804
Tnfrsf22	-1.28102	-1.7388	-0.823238	-6.47598	0.000210681	0.00628105	1.08171	ENSMUSP00000126384.1	+	ENSMUSG00000010751
Trip13	0.761267	0.488044	1.03449	6.44804	0.000216895	0.00628105	1.05177	ENSMUSP00000022053.8	+	ENSMUSG00000021569
Vac14	0.797225	0.511074	1.08338	6.44753	0.000217012	0.00628105	1.05122	ENSMUSP00000034190.9	+	ENSMUSG00000010936
Tpr	-0.62078	-0.845049	-0.396511	-6.40586	0.000226665	0.00642472	1.00637	ENSMUSP00000112606.2	+	ENSMUSG00000006005
Etf1	0.98565	0.627286	1.34401	6.36512	0.000236564	0.00664941	0.962306	ENSMUSP00000025218.7	+	ENSMUSG00000024360
Gm21761	-1.03092	-1.40683	-0.65502	-6.34685	0.000241157	0.00669346	0.942472	ENSMUSP00000141043.1	+	ENSMUSG00000096175
Gsn	-0.781057	-1.06731	-0.494809	-6.31463	0.000249504	0.00669346	0.90737	ENSMUSP00000144561.1	+	ENSMUSG00000026879
Mafg	-1.1984	-1.63576	-0.761037	-6.34115	0.000242612	0.00669346	0.936267	ENSMUSP00000101788.1	+	ENSMUSG00000051510
Sntb2	1.0867	0.688342	1.48506	6.31312	0.000249903	0.00669346	0.905722	ENSMUSP00000037324.3	+	ENSMUSG00000041308
Tbc1d15	0.952485	0.603582	1.30139	6.31774	0.000248685	0.00669346	0.910765	ENSMUSP00000020339.8	+	ENSMUSG00000020130
Zc3h13	-0.783573	-1.07083	-0.49631	-6.31261	0.000250037	0.00669346	0.905167	ENSMUSP00000022577.5	+	ENSMUSG00000022000
Bub1b	0.840947	0.530265	1.15163	6.26413	0.000263232	0.00677679	0.85209	ENSMUSP00000037126.7	+	ENSMUSG00000040084
Ccdc160	1.36931	0.861371	1.87725	6.23876	0.000270442	0.00677679	0.824186	ENSMUSP00000099121.1	+	ENSMUSG00000073207
Cct5	0.619685	0.389715	0.849655	6.23603	0.000271232	0.00677679	0.821173	ENSMUSP00000022842.8	+	ENSMUSG00000022234
Gins4	0.983348	0.618844	1.34785	6.24329	0.000269139	0.00677679	0.829173	ENSMUSP00000033950.5	+	ENSMUSG00000031546
Gnb2l1	0.62011	0.390685	0.849535	6.25513	0.000265766	0.00677679	0.842198	ENSMUSP00000020640.7	+	ENSMUSG00000020372
Kmt2a	-0.704612	-0.964674	-0.444551	-6.27021	0.000261537	0.00677679	0.858758	ENSMUSP00000002095.3	+	ENSMUSG00000002028
Msto1	0.887985	0.560643	1.21533	6.27787	0.000259415	0.00677679	0.867167	ENSMUSP00000115645.1	+	ENSMUSG00000068922
Ndufa13	0.972595	0.612579	1.33261	6.25199	0.000266655	0.00677679	0.838747	ENSMUSP00000105796.3	+	ENSMUSG00000036199
Zbtb10	-0.6744	-0.922498	-0.426302	-6.29076	0.000255891	0.00677679	0.881286	ENSMUSP00000119386.1	+	ENSMUSG00000069114
Msi2	0.99435	0.623993	1.36471	6.21336	0.000277882	0.00689187	0.796157	ENSMUSP00000103542.1	+	ENSMUSG00000069769
Gatad2a	-0.590152	-0.811241	-0.369064	-6.1774	0.000288803	0.00702517	0.756323	ENSMUSP00000137386.1	+	ENSMUSG00000036180
Ptpn23	0.851525	0.532402	1.17065	6.17514	0.000289505	0.00702517	0.753817	ENSMUSP00000039580.7	+	ENSMUSG00000036057
Zfp326	-0.727527	-0.999724	-0.455331	-6.18549	0.000286304	0.00702517	0.765308	ENSMUSP00000031227.4	+	ENSMUSG00000029290
Ciz1	-2.55565	-3.51544	-1.59586	-6.16217	0.00029357	0.00707294	0.739405	ENSMUSP00000108958.1	+	ENSMUSG00000039205
Wdtc1	0.623648	0.388969	0.858326	6.14998	0.000297447	0.00711552	0.725843	ENSMUSP00000040647.7	+	ENSMUSG00000037622
Clpx	0.83305	0.518297	1.1478	6.12505	0.000305558	0.00715727	0.698027	ENSMUSP00000015501.4	+	ENSMUSG00000015357
Ercc6l	0.732975	0.456058	1.00989	6.12558	0.000305384	0.00715727	0.698616	ENSMUSP00000050592.2	+	ENSMUSG00000051220
Rad18	-1.04456	-1.4389	-0.650218	-6.13013	0.000303886	0.00715727	0.703699	ENSMUSP00000076341.4	+	ENSMUSG00000030254
Pebp1	1.10977	0.689865	1.52968	6.11628	0.00030847	0.00717564	0.68822	ENSMUSP00000048425.6	+	ENSMUSG00000032959
Anxa6	0.66116	0.409154	0.913166	6.0716	0.000323783	0.00724696	0.638104	ENSMUSP00000099788.2	+	ENSMUSG00000018340
Map1lc3a	1.02971	0.636994	1.42242	6.068	0.00032505	0.00724696	0.634062	ENSMUSP00000029128.3	+	ENSMUSG00000027602
Nap1l1	0.788447	0.487731	1.08916	6.06769	0.000325162	0.00724696	0.633705	ENSMUSP00000070068.8	+	ENSMUSG00000058799
Pdcd2	1.53491	0.948954	2.12087	6.06214	0.000327129	0.00724696	0.627463	ENSMUSP00000052523.6	+	ENSMUSG00000014771
Ppa1	0.832632	0.514539	1.15073	6.05768	0.000328723	0.00724696	0.622433	ENSMUSP00000020286.6	+	ENSMUSG00000020089
Ppp1r7	0.99621	0.615725	1.37669	6.05929	0.000328145	0.00724696	0.624255	ENSMUSP00000027494.4	+	ENSMUSG00000026275
Smarce1	-0.737563	-1.01924	-0.455885	-6.05974	0.000327985	0.00724696	0.624759	ENSMUSP00000099422.3	+	ENSMUSG00000037935
Ywhae	0.74283	0.460478	1.02518	6.08845	0.000317911	0.00724696	0.657036	ENSMUSP00000070993.3	+	ENSMUSG00000020849
Cotl1	1.62901	1.00238	2.25565	6.01612	0.000343975	0.00725667	0.575492	ENSMUSP00000126329.1	+	ENSMUSG00000031827
Glo1	1.17363	0.722696	1.62456	6.02319	0.000341326	0.00725667	0.583496	ENSMUSP00000126586.1	+	ENSMUSG00000024026
Pak1	1.26667	0.780202	1.75315	6.0258	0.000340355	0.00725667	0.586445	ENSMUSP00000146055.1	+	ENSMUSG00000030774
Pdxdc1	1.32841	0.817677	1.83913	6.01934	0.000342766	0.00725667	0.579138	ENSMUSP00000023361.5	+	ENSMUSG00000022680
Shc1	0.857943	0.527954	1.18793	6.01683	0.000343708	0.00725667	0.576298	ENSMUSP00000140336.1	+	ENSMUSG00000042626
Shmt1	1.31036	0.806246	1.81448	6.01546	0.000344224	0.00725667	0.574745	ENSMUSP00000134318.1	+	ENSMUSG00000020534
Usp14	0.820357	0.505939	1.13478	6.03814	0.0003358	0.00725667	0.600392	ENSMUSP00000112368.1	+	ENSMUSG00000047879
Igf2bp1	0.612295	0.37576	0.84883	5.99064	0.000353713	0.0074104	0.546588	ENSMUSP00000013559.2	+	ENSMUSG00000013415
Anapc7	0.84063	0.514633	1.16663	5.9676	0.00036278	0.00746133	0.520374	ENSMUSP00000112658.1	+	ENSMUSG00000029466
Eif3f	0.724727	0.44402	1.00544	5.97487	0.000359891	0.00746133	0.528657	ENSMUSP00000033342.6	+	ENSMUSG00000031029
Ldha	1.04081	0.637426	1.4442	5.97117	0.000361359	0.00746133	0.52444	ENSMUSP00000036386.9	+	ENSMUSG00000063229
Fermt2	0.950773	0.581668	1.31988	5.96122	0.000365335	0.00746834	0.513106	ENSMUSP00000044554.6	+	ENSMUSG00000037712
Prdx2	0.819205	0.50042	1.13799	5.94706	0.000371078	0.00749489	0.496948	ENSMUSP00000122694.1	+	ENSMUSG00000005161
Usp10	0.665663	0.406652	0.924673	5.94763	0.000370845	0.00749489	0.497599	ENSMUSP00000104616.2	+	ENSMUSG00000031826
Irf2bpl	-0.56667	-0.788462	-0.344878	-5.91278	0.000385402	0.00773786	0.457706	ENSMUSP00000041070.6	+	ENSMUSG00000034168
Nup153	-0.627082	-0.872788	-0.381377	-5.90632	0.000388168	0.00774727	0.450295	ENSMUSP00000021803.8	+	ENSMUSG00000021374
Hspg2	0.763643	0.464066	1.06322	5.89917	0.000391259	0.00776305	0.442073	ENSMUSP00000131316.1	+	ENSMUSG00000028763
2210011C24Rik	1.51828	0.920645	2.11591	5.87929	0.000399985	0.00786787	0.41921	ENSMUSP00000140089.1	+	ENSMUSG00000074217
Appl1	1.04139	0.630556	1.45223	5.86615	0.000405873	0.00786787	0.404061	ENSMUSP00000042875.4	+	ENSMUSG00000040760
Baz2b	0.67497	0.408925	0.941015	5.87135	0.000403531	0.00786787	0.410059	ENSMUSP00000108169.1	+	ENSMUSG00000026987
Rad54l	0.749112	0.453628	1.0446	5.86706	0.000405462	0.00786787	0.405111	ENSMUSP00000099766.3	+	ENSMUSG00000028702
Vta1	0.76866	0.464484	1.07284	5.84813	0.000414103	0.00798153	0.383247	ENSMUSP00000119829.1	+	ENSMUSG00000019868
Sfn	0.735027	0.443386	1.02667	5.83259	0.000421348	0.00807504	0.36526	ENSMUSP00000050374.3	+	ENSMUSG00000047281
Rfc2	0.575915	0.346314	0.805516	5.80487	0.000434623	0.00818986	0.333084	ENSMUSP00000023867.6	+	ENSMUSG00000023104
Slc25a3	1.20473	0.724692	1.68476	5.80798	0.000433109	0.00818986	0.336704	ENSMUSP00000132480.1	+	ENSMUSG00000061904
Wiz	-0.66598	-0.931271	-0.400689	-5.80961	0.000432322	0.00818986	0.338592	ENSMUSP00000126253.1	+	ENSMUSG00000024050
Gapvd1	0.954615	0.573145	1.33609	5.7913	0.000441289	0.00822659	0.317294	ENSMUSP00000099864.1	+	ENSMUSG00000026867
Pola1	0.60229	0.361598	0.842982	5.79097	0.000441451	0.00822659	0.316914	ENSMUSP00000006856.2	+	ENSMUSG00000006678
Zmynd8	-0.667682	-0.935918	-0.399447	-5.76051	0.000456832	0.00846646	0.281376	ENSMUSP00000018050.7	+	ENSMUSG00000039671
Myo1c	0.56962	0.340348	0.798892	5.74967	0.000462449	0.00852372	0.268694	ENSMUSP00000104069.2	+	ENSMUSG00000017774
Pias4	0.647678	0.385649	0.909706	5.7203	0.000478051	0.0087634	0.234251	ENSMUSP00000005064.7	+	ENSMUSG00000004934
Agk	0.790763	0.470075	1.11145	5.70652	0.000485568	0.00885309	0.218053	ENSMUSP00000031977.8	+	ENSMUSG00000029916
Rreb1	-0.547303	-0.769464	-0.325141	-5.70122	0.000488498	0.00885863	0.211807	ENSMUSP00000115599.1	+	ENSMUSG00000039087
Wdr6	1.17765	0.699005	1.65629	5.69395	0.000492544	0.00888423	0.203243	ENSMUSP00000070927.5	+	ENSMUSG00000066357
Fkbp8	0.696	0.412038	0.979962	5.67227	0.000504827	0.00896201	0.177664	ENSMUSP00000112527.2	+	ENSMUSG00000019428
Mcm5	0.5596	0.331425	0.787775	5.67568	0.000502876	0.00896201	0.181685	ENSMUSP00000126135.1	+	ENSMUSG00000005410
Rrm2	1.15558	0.684491	1.62667	5.6768	0.000502231	0.00896201	0.183017	ENSMUSP00000020980.5	+	ENSMUSG00000020649
Fasn	0.548935	0.324604	0.773266	5.66291	0.000510236	0.00900392	0.166594	ENSMUSP00000052872.7	+	ENSMUSG00000025153
Rtn4	1.38451	0.818318	1.95071	5.65898	0.000512527	0.00900392	0.161942	ENSMUSP00000099907.3	+	ENSMUSG00000020458
Rsu1	0.686465	0.405251	0.967679	5.64924	0.000518252	0.00901064	0.150404	ENSMUSP00000028059.2	+	ENSMUSG00000026727
Tcf25	0.834095	0.492529	1.17566	5.65131	0.000517028	0.00901064	0.15286	ENSMUSP00000056485.3	+	ENSMUSG00000001472
Phf14	-0.755812	-1.06692	-0.444704	-5.62224	0.000534487	0.00924525	0.11836	ENSMUSP00000111173.2	+	ENSMUSG00000029629
Eif3d	0.78511	0.461306	1.10891	5.61121	0.000541284	0.00931505	0.10523	ENSMUSP00000098053.4	+	ENSMUSG00000016554
Fbxo28	-0.635158	-0.897483	-0.372832	-5.60336	0.000546175	0.00935152	0.0958822	ENSMUSP00000054718.4	+	ENSMUSG00000047539
Hmgb1	1.34522	0.787144	1.9033	5.57836	0.000562086	0.00957167	0.0660414	ENSMUSP00000144412.1	+	ENSMUSG00000066551
Nmd3	0.95827	0.560251	1.35629	5.57176	0.000566372	0.00957167	0.0581463	ENSMUSP00000029358.8	+	ENSMUSG00000027787
Swap70	2.43235	1.42174	3.44296	5.56996	0.000567546	0.00957167	0.055994	ENSMUSP00000033325.7	+	ENSMUSG00000031015
Hsp90b1	0.67571	0.394203	0.957217	5.55495	0.000577454	0.00961787	0.0380047	ENSMUSP00000020238.7	+	ENSMUSG00000020048
Lmnb2	-0.496325	-0.703154	-0.289496	-5.55346	0.000578447	0.00961787	0.0362193	ENSMUSP00000136524.1	+	ENSMUSG00000062075
Npepps	1.19886	0.699215	1.6985	5.55287	0.00057884	0.00961787	0.0355132	ENSMUSP00000001480.7	+	ENSMUSG00000001441
Stat3	1.10055	0.639352	1.56176	5.5224	0.000599587	0.00986541	-0.00109803	ENSMUSP00000099403.1	+	ENSMUSG00000004040
Zfp512b	-0.972413	-1.37988	-0.564946	-5.5229	0.00059924	0.00986541	-0.000494956	ENSMUSP00000104417.2	+	ENSMUSG00000000823
Birc6	0.906783	0.526281	1.28728	5.51512	0.000604664	0.00990063	-0.0098637	ENSMUSP00000138333.1	+	ENSMUSG00000024073
Atp5f1	0.73508	0.425605	1.04455	5.49689	0.000617583	0.00995581	-0.0318473	ENSMUSP00000113022.1	+	ENSMUSG00000000563
C1qbp	0.806323	0.466651	1.14599	5.49361	0.000619942	0.00995581	-0.0358122	ENSMUSP00000077612.6	+	ENSMUSG00000018446
Kif15	1.52289	0.881109	2.16467	5.49149	0.000621473	0.00995581	-0.0383769	ENSMUSP00000035490.5	+	ENSMUSG00000036768
Map2k1	0.83448	0.482844	1.18612	5.49201	0.000621095	0.00995581	-0.0377451	ENSMUSP00000005066.8	+	ENSMUSG00000004936
Use1	2.06267	1.19312	2.93221	5.48966	0.000622791	0.00995581	-0.0405814	ENSMUSP00000105681.1	+	ENSMUSG00000002395
Ak4	0.591333	0.341591	0.841074	5.4796	0.000630121	0.00998933	-0.0527491	ENSMUSP00000102559.1	+	ENSMUSG00000028527
Arhgef18	0.659528	0.380122	0.938933	5.46268	0.000642658	0.00998933	-0.0732401	ENSMUSP00000004684.6	+	ENSMUSG00000004568
Hint1	1.70422	0.98256	2.42588	5.46515	0.000640816	0.00998933	-0.0702547	ENSMUSP00000020504.5	+	ENSMUSG00000020267
Mta3	-0.507267	-0.722147	-0.292388	-5.46323	0.000642247	0.00998933	-0.0725748	ENSMUSP00000107971.3	+	ENSMUSG00000055817
Prpf4b	-0.683645	-0.973095	-0.394195	-5.46595	0.000640216	0.00998933	-0.0692803	ENSMUSP00000077019.3	+	ENSMUSG00000021413
Psmd5	0.674787	0.389603	0.959972	5.47583	0.000632894	0.00998933	-0.0573166	ENSMUSP00000028225.5	+	ENSMUSG00000026869
Pdia3	0.510855	0.294113	0.727597	5.45459	0.000648751	0.00999195	-0.0830566	ENSMUSP00000028683.7	+	ENSMUSG00000027248
Pmvk	0.650713	0.374744	0.926681	5.45679	0.000647092	0.00999195	-0.0803929	ENSMUSP00000103033.1	+	ENSMUSG00000027952
Tceb2	0.612545	0.352002	0.873088	5.44086	0.000659241	0.0101074	-0.0997431	ENSMUSP00000066210.5	+	ENSMUSG00000055839
Dnajc9	1.00976	0.579825	1.4397	5.43528	0.000663553	0.0101274	-0.106526	ENSMUSP00000022345.6	+	ENSMUSG00000021811
Rpap1	0.56683	0.325286	0.808374	5.4308	0.000667039	0.0101348	-0.111976	ENSMUSP00000106420.1	+	ENSMUSG00000034032
Cep250	0.508625	0.291679	0.725571	5.42569	0.000671046	0.0101489	-0.118208	ENSMUSP00000038255.7	+	ENSMUSG00000038241
Eif3e	0.61648	0.35335	0.87961	5.42196	0.000673983	0.0101489	-0.122751	ENSMUSP00000022960.2	+	ENSMUSG00000022336
Blm	-0.509158	-0.727308	-0.291007	-5.40136	0.00069046	0.010305	-0.147883	ENSMUSP00000080062.4	+	ENSMUSG00000030528
Farsa	0.821455	0.469538	1.17337	5.40196	0.000689971	0.010305	-0.147146	ENSMUSP00000105376.1	+	ENSMUSG00000003808
Cog7	0.854202	0.486772	1.22163	5.38014	0.000707902	0.0105187	-0.173845	ENSMUSP00000146193.1	+	ENSMUSG00000034951
Diaph3	1.73903	0.9876	2.49045	5.35585	0.000728458	0.0105463	-0.203637	ENSMUSP00000129420.1	+	ENSMUSG00000022021
Hdgfrp3	-1.02423	-1.46642	-0.582036	-5.36036	0.000724591	0.0105463	-0.198096	ENSMUSP00000102926.1	+	ENSMUSG00000025104
Ipo11	1.38132	0.785204	1.97743	5.36258	0.0007227	0.0105463	-0.195378	ENSMUSP00000079667.7	+	ENSMUSG00000042590
Rbbp5	-0.752005	-1.07617	-0.427838	-5.36859	0.000717594	0.0105463	-0.187997	ENSMUSP00000139519.1	+	ENSMUSG00000026439
Tmx3	1.59741	0.907166	2.28765	5.35578	0.000728516	0.0105463	-0.20372	ENSMUSP00000025515.6	+	ENSMUSG00000024614
Zfhx3	-1.04335	-1.49405	-0.592645	-5.35731	0.000727206	0.0105463	-0.201847	ENSMUSP00000044612.8	+	ENSMUSG00000038872
Sltm	-0.688685	-0.986926	-0.390444	-5.34394	0.00073878	0.0106039	-0.218283	ENSMUSP00000049112.7	+	ENSMUSG00000032212
Timeless	0.486303	0.275833	0.696772	5.34719	0.000735944	0.0106039	-0.214279	ENSMUSP00000100878.1	+	ENSMUSG00000039994
Calr	0.637252	0.361084	0.913421	5.34006	0.000742173	0.0106074	-0.223054	ENSMUSP00000003912.6	+	ENSMUSG00000003814
Nup214	-0.525463	-0.753427	-0.297498	-5.33437	0.000747183	0.0106106	-0.230056	ENSMUSP00000066492.6	+	ENSMUSG00000001855
Rps6ka1	0.791865	0.448217	1.13551	5.33267	0.000748688	0.0106106	-0.232151	ENSMUSP00000126774.2	+	ENSMUSG00000003644
Gins1	0.791782	0.447332	1.13623	5.31969	0.000760287	0.0106852	-0.248156	ENSMUSP00000028948.4	+	ENSMUSG00000027454
Tox4	-0.54798	-0.786292	-0.309668	-5.32142	0.000758732	0.0106852	-0.246025	ENSMUSP00000022766.6	+	ENSMUSG00000016831
Kti12	1.67115	0.942404	2.3999	5.30698	0.000771842	0.0108026	-0.26386	ENSMUSP00000099799.2	+	ENSMUSG00000073775
Hax1	1.10679	0.623768	1.58982	5.3028	0.00077568	0.0108114	-0.269025	ENSMUSP00000142445.1	+	ENSMUSG00000027944
Nisch	0.89146	0.502105	1.28082	5.29863	0.000779528	0.0108184	-0.274178	ENSMUSP00000022469.6	+	ENSMUSG00000021910
Safb	-1.30225	-1.87138	-0.733123	-5.29533	0.000782591	0.0108184	-0.27826	ENSMUSP00000092849.3	+	ENSMUSG00000071054
Pogz	-0.608553	-0.874685	-0.34242	-5.29186	0.000785831	0.0108188	-0.282562	ENSMUSP00000102890.1	+	ENSMUSG00000038902
Cfl1	0.980255	0.549829	1.41068	5.27046	0.000806108	0.0108914	-0.309091	ENSMUSP00000112259.2	+	ENSMUSG00000056201
Kif18b	-0.61252	-0.881102	-0.343938	-5.27778	0.000799105	0.0108914	-0.300005	ENSMUSP00000021311.9	+	ENSMUSG00000051378
Lbr	0.537497	0.301613	0.773382	5.27333	0.000803353	0.0108914	-0.305526	ENSMUSP00000005003.6	+	ENSMUSG00000004880
Scfd1	0.622565	0.349422	0.895708	5.27476	0.000801987	0.0108914	-0.303753	ENSMUSP00000021335.5	+	ENSMUSG00000020952
Set	0.889748	0.498975	1.28052	5.26928	0.000807247	0.0108914	-0.310561	ENSMUSP00000114557.1	+	ENSMUSG00000054766
Espl1	0.796427	0.44566	1.1472	5.25454	0.000821568	0.0110066	-0.328875	ENSMUSP00000064465.4	+	ENSMUSG00000058290
Zscan4d	-0.60622	-0.873254	-0.339186	-5.25377	0.000822317	0.0110066	-0.329824	ENSMUSP00000131258.2	+	ENSMUSG00000090714
Ccz1	1.52103	0.849046	2.19301	5.23826	0.000837708	0.0110598	-0.349138	ENSMUSP00000031621.9	+	ENSMUSG00000029617
Naa40	0.77717	0.433709	1.12063	5.23657	0.000839405	0.0110598	-0.351245	ENSMUSP00000025675.9	+	ENSMUSG00000024764
Pom121	-0.73811	-1.0638	-0.412419	-5.24473	0.000831248	0.0110598	-0.341074	ENSMUSP00000106801.2	+	ENSMUSG00000053293
Rpsa	0.668857	0.373281	0.964434	5.23687	0.000839104	0.0110598	-0.350872	ENSMUSP00000035105.5	+	ENSMUSG00000032518
Prpf18	-0.58488	-0.843529	-0.326231	-5.23316	0.000842842	0.0110619	-0.355502	ENSMUSP00000116495.1	+	ENSMUSG00000039449
Eif3a	0.670362	0.373316	0.967409	5.22267	0.000853494	0.0111583	-0.368583	ENSMUSP00000025955.6	+	ENSMUSG00000024991
Sptbn2	0.493627	0.274751	0.712504	5.21925	0.000857001	0.0111609	-0.372854	ENSMUSP00000008991.6	+	ENSMUSG00000067889
Mov10	0.461122	0.256499	0.665746	5.21517	0.000861211	0.0111726	-0.377959	ENSMUSP00000128246.1	+	ENSMUSG00000002227
Arcn1	1.02634	0.570369	1.48232	5.20907	0.000867534	0.0112115	-0.385578	ENSMUSP00000034607.9	+	ENSMUSG00000032096
G3bp1	0.52475	0.291329	0.758171	5.20261	0.000874291	0.0112249	-0.393661	ENSMUSP00000018727.3	+	ENSMUSG00000018583
Slc25a13	0.603855	0.335201	0.872509	5.20172	0.000875227	0.0112249	-0.394775	ENSMUSP00000139571.1	+	ENSMUSG00000015112
Syce1	0.69773	0.385872	1.00959	5.17773	0.000900866	0.0115099	-0.424855	ENSMUSP00000026553.4	+	ENSMUSG00000025480
Arhgap8	1.85954	1.02765	2.69142	5.17309	0.000905918	0.0115136	-0.430682	ENSMUSP00000132008.2	+	ENSMUSG00000078954
Exo1	1.87575	1.03631	2.71519	5.1712	0.000907978	0.0115136	-0.433049	ENSMUSP00000039376.6	+	ENSMUSG00000039748
Cnot1	0.630703	0.347387	0.914018	5.15183	0.000929457	0.0116239	-0.457409	ENSMUSP00000096073.4	+	ENSMUSG00000036550
Gm10250	0.8859	0.48832	1.28348	5.15666	0.000924052	0.0116239	-0.451332	ENSMUSP00000087974.2	+	ENSMUSG00000068706
Rbm12	0.729762	0.401718	1.05781	5.14822	0.000933523	0.0116239	-0.461957	ENSMUSP00000105233.1	+	ENSMUSG00000089824
Taf6	-0.643362	-0.932587	-0.354138	-5.14788	0.000933909	0.0116239	-0.462388	ENSMUSP00000106561.1	+	ENSMUSG00000036980
Ube2m	-1.90472	-2.75942	-1.05002	-5.15736	0.000923274	0.0116239	-0.450454	ENSMUSP00000132604.2	+	ENSMUSG00000005575
Arhgef1	0.92018	0.504687	1.33567	5.12528	0.000959819	0.0118589	-0.490904	ENSMUSP00000113366.1	+	ENSMUSG00000040940
Eif4enif1	0.517447	0.28384	0.751055	5.1261	0.000958862	0.0118589	-0.489864	ENSMUSP00000112550.2	+	ENSMUSG00000020454
Ubxn7	0.610975	0.334641	0.887309	5.11679	0.00096975	0.0119378	-0.501631	ENSMUSP00000110804.3	+	ENSMUSG00000053774
Gldc	0.677183	0.369844	0.984521	5.09914	0.000990772	0.0120645	-0.523982	ENSMUSP00000025778.7	+	ENSMUSG00000024827
Gnl1	0.863973	0.472042	1.2559	5.10151	0.000987915	0.0120645	-0.520971	ENSMUSP00000084450.3	+	ENSMUSG00000024429
Plk1	0.624918	0.341432	0.908403	5.10152	0.000987909	0.0120645	-0.520965	ENSMUSP00000033154.6	+	ENSMUSG00000030867
Taf5	-0.530373	-0.771243	-0.289502	-5.09572	0.000994891	0.0120711	-0.528306	ENSMUSP00000026027.5	+	ENSMUSG00000025049
Samm50	0.86949	0.474317	1.26466	5.09196	0.000999457	0.012083	-0.533077	ENSMUSP00000023071.6	+	ENSMUSG00000022437
Psmd4_ENSMUSP00000071589.5	0.894713	0.486928	1.3025	5.07763	0.00101705	0.0122519	-0.551268	ENSMUSP00000071589.5	+	ENSMUSG00000005625
Vps36	0.958457	0.520946	1.39597	5.06981	0.00102681	0.0123253	-0.561214	ENSMUSP00000033866.8	+	ENSMUSG00000031479
Atg2a	1.48502	0.805995	2.16405	5.0612	0.00103765	0.0124113	-0.572164	ENSMUSP00000144525.1	+	ENSMUSG00000106907
Sms	2.06563	1.11843	3.01283	5.04682	0.00105605	0.0125868	-0.590485	ENSMUSP00000131254.1	+	ENSMUSG00000071708
Atp5l	0.635883	0.343546	0.928219	5.03387	0.00107292	0.0127429	-0.60701	ENSMUSP00000047960.7	+	ENSMUSG00000038717
Smc6	-0.452468	-0.660961	-0.243974	-5.02229	0.00108827	0.0128797	-0.621812	ENSMUSP00000020931.5	+	ENSMUSG00000020608
Mis18bp1	0.55955	0.301451	0.817649	5.0172	0.00109509	0.0129152	-0.628333	ENSMUSP00000052109.8	+	ENSMUSG00000047534
Whsc1	-1.18405	-1.73127	-0.636831	-5.00744	0.0011083	0.0130254	-0.640826	ENSMUSP00000058940.7	+	ENSMUSG00000057406
Ube2c	0.569577	0.305304	0.833851	4.98779	0.00113542	0.0132543	-0.666033	ENSMUSP00000085581.6	+	ENSMUSG00000001403
Zfp292	-0.919	-1.34541	-0.492588	-4.98764	0.00113563	0.0132543	-0.66623	ENSMUSP00000095766.2	+	ENSMUSG00000039967
Rbm39	-0.545427	-0.798805	-0.29205	-4.98169	0.00114398	0.0133057	-0.673866	ENSMUSP00000119298.1	+	ENSMUSG00000027620
Tma16	0.746387	0.399331	1.09344	4.97705	0.00115054	0.013336	-0.67983	ENSMUSP00000026681.5	+	ENSMUSG00000025591
Msh6	0.522828	0.279481	0.766174	4.97212	0.00115757	0.0133715	-0.686177	ENSMUSP00000005503.3	+	ENSMUSG00000005370
Zfp740	-0.623258	-0.913713	-0.332802	-4.96587	0.00116653	0.013429	-0.694215	ENSMUSP00000112985.1	+	ENSMUSG00000046897
Gtpbp1	0.65722	0.350752	0.963688	4.96288	0.00117084	0.0134328	-0.698064	ENSMUSP00000043575.8	+	ENSMUSG00000042535
Rai14	-0.64949	-0.95311	-0.34587	-4.95051	0.0011889	0.0135937	-0.714019	ENSMUSP00000126325.1	+	ENSMUSG00000022246
Anapc1	0.59713	0.31751	0.87675	4.94206	0.00120138	0.0135982	-0.724915	ENSMUSP00000014499.3	+	ENSMUSG00000014355
Naa10	1.86924	0.994281	2.7442	4.94407	0.0011984	0.0135982	-0.722319	ENSMUSP00000110031.3	+	ENSMUSG00000031388
Nosip	0.644482	0.342864	0.946101	4.94494	0.00119711	0.0135982	-0.721199	ENSMUSP00000003513.3	+	ENSMUSG00000003421
Gdi2	0.760877	0.404163	1.11759	4.9363	0.00120998	0.0136498	-0.732352	ENSMUSP00000062996.6	+	ENSMUSG00000021218
Atp6v1h	0.64657	0.343149	0.949991	4.93149	0.00121723	0.0136847	-0.738579	ENSMUSP00000141797.1	+	ENSMUSG00000033793
Tardbp_ENSMUSP00000140364.1	1.60569	0.851366	2.36002	4.92619	0.00122525	0.0136847	-0.74543	ENSMUSP00000140364.1	+	ENSMUSG00000041459
Ythdc1	-0.82488	-1.2122	-0.437563	-4.92869	0.00122145	0.0136847	-0.742191	ENSMUSP00000039133.7	+	ENSMUSG00000035851
Arid1a	-0.654245	-0.963294	-0.345196	-4.89915	0.00126712	0.013763	-0.780469	ENSMUSP00000122354.2	+	ENSMUSG00000007880
Armc8	0.943377	0.499026	1.38773	4.91323	0.00124512	0.013763	-0.762204	ENSMUSP00000035043.5	+	ENSMUSG00000032468
Bcl7b	-1.98276	-2.91831	-1.04721	-4.9047	0.0012584	0.013763	-0.773262	ENSMUSP00000106819.1	+	ENSMUSG00000029681
Cct2	0.481878	0.254198	0.709557	4.89803	0.00126889	0.013763	-0.781919	ENSMUSP00000036288.7	+	ENSMUSG00000034024
Fam169a	0.65903	0.348329	0.969731	4.90874	0.00125209	0.013763	-0.76802	ENSMUSP00000126209.1	+	ENSMUSG00000041817
Gins2	1.35161	0.712218	1.99101	4.89206	0.00127835	0.013763	-0.789671	ENSMUSP00000034278.5	+	ENSMUSG00000031821
Gm4301	-1.02274	-1.50564	-0.539844	-4.90139	0.00126359	0.013763	-0.777556	ENSMUSP00000140999.1	+	ENSMUSG00000094314
Hspa14	0.588195	0.310097	0.866293	4.89475	0.00127407	0.013763	-0.786171	ENSMUSP00000027961.5	+	ENSMUSG00000051396
Ice1	-0.62453	-0.919661	-0.329399	-4.89718	0.00127023	0.013763	-0.78302	ENSMUSP00000036482.5	+	ENSMUSG00000034525
Strap	0.765365	0.403168	1.12756	4.89026	0.00128123	0.013763	-0.792011	ENSMUSP00000068267.6	+	ENSMUSG00000030224
Terf1	0.763883	0.40286	1.12491	4.89666	0.00127105	0.013763	-0.783697	ENSMUSP00000140744.1	+	ENSMUSG00000025925
Ube4b	0.568547	0.300176	0.836919	4.90274	0.00126148	0.013763	-0.775811	ENSMUSP00000099501.3	+	ENSMUSG00000028960
Acin1	-0.490187	-0.722535	-0.25784	-4.88238	0.00129386	0.0138071	-0.802247	ENSMUSP00000107109.2	+	ENSMUSG00000022185
Cct3	0.513212	0.269333	0.757092	4.87002	0.00131398	0.0138071	-0.818339	ENSMUSP00000001452.7	+	ENSMUSG00000001416
Chchd3	2.9055	1.52849	4.28251	4.88307	0.00129276	0.0138071	-0.801353	ENSMUSP00000110743.1	+	ENSMUSG00000053768
Cndp2	1.22714	0.644769	1.80951	4.87643	0.0013035	0.0138071	-0.809987	ENSMUSP00000128696.1	+	ENSMUSG00000024644
Ehmt2	-0.614417	-0.906173	-0.322662	-4.87363	0.00130807	0.0138071	-0.813635	ENSMUSP00000094955.3	+	ENSMUSG00000013787
Gm21992	-0.88817	-1.30949	-0.466851	-4.87858	0.00130002	0.0138071	-0.807196	ENSMUSP00000128810.2	+	ENSMUSG00000096370
Tars	0.941922	0.494393	1.38945	4.87081	0.00131267	0.0138071	-0.817299	ENSMUSP00000022849.5	+	ENSMUSG00000022241
Ak2	0.745322	0.390682	1.09996	4.86366	0.00132445	0.0138739	-0.826615	ENSMUSP00000099664.4	+	ENSMUSG00000028792
Cct8	0.506735	0.265406	0.748064	4.85936	0.0013316	0.013886	-0.832229	ENSMUSP00000026704.7	+	ENSMUSG00000025613
Emc2	1.24046	0.64934	1.83158	4.8564	0.00133654	0.013886	-0.836085	ENSMUSP00000022962.6	+	ENSMUSG00000022337
Phf12	-0.896628	-1.32398	-0.469279	-4.85555	0.00133796	0.013886	-0.837197	ENSMUSP00000044990.7	+	ENSMUSG00000037791
Brd7	-0.54298	-0.801988	-0.283972	-4.85153	0.00134471	0.0139132	-0.842443	ENSMUSP00000034085.7	+	ENSMUSG00000031660
Hells	0.458373	0.239362	0.677383	4.84354	0.00135823	0.0140101	-0.852875	ENSMUSP00000025965.5	+	ENSMUSG00000025001
Pcna	0.525145	0.273856	0.776434	4.83631	0.00137057	0.0140943	-0.862314	ENSMUSP00000028817.6	+	ENSMUSG00000027342
Lman1	0.58687	0.305846	0.867894	4.83288	0.00137648	0.0141121	-0.8668	ENSMUSP00000113326.1	+	ENSMUSG00000041891
Senp3	0.543257	0.282929	0.803586	4.82938	0.00138254	0.0141312	-0.871376	ENSMUSP00000066581.1	+	ENSMUSG00000005204
Afg3l1	0.743478	0.386788	1.10017	4.82375	0.00139234	0.0141766	-0.878744	ENSMUSP00000001520.7	+	ENSMUSG00000031967
Atxn3	1.16915	0.607621	1.73067	4.81845	0.00140164	0.0141766	-0.88569	ENSMUSP00000021606.5	+	ENSMUSG00000021189
Usp17le	-0.716465	-1.06066	-0.372269	-4.81723	0.00140379	0.0141766	-0.887286	ENSMUSP00000051716.7	+	ENSMUSG00000043073
Utp18	0.444443	0.230958	0.657927	4.8179	0.00140261	0.0141766	-0.886408	ENSMUSP00000068103.3	+	ENSMUSG00000054079
Stag3	2.18491	1.13326	3.23656	4.80808	0.00142003	0.0142978	-0.899285	ENSMUSP00000125523.1	+	ENSMUSG00000036928
Acads	0.67508	0.349763	1.0004	4.80237	0.00143026	0.0143579	-0.906772	ENSMUSP00000031524.7	+	ENSMUSG00000029545
Ncapd2	0.59756	0.308716	0.886404	4.7877	0.00145694	0.0145824	-0.926051	ENSMUSP00000042260.4	+	ENSMUSG00000038252
Tln2	0.963577	0.495527	1.43163	4.76433	0.00150056	0.0149745	-0.956819	ENSMUSP00000039633.7	+	ENSMUSG00000052698
Cdc7	1.98488	1.01977	2.94999	4.75956	0.00150964	0.0150207	-0.96311	ENSMUSP00000075792.6	+	ENSMUSG00000029283
Cdc45	0.749915	0.384884	1.11495	4.75434	0.00151964	0.0150315	-0.969997	ENSMUSP00000094753.3	+	ENSMUSG00000000028
Nr5a2	2.06627	1.06085	3.07169	4.75606	0.00151633	0.0150315	-0.967719	ENSMUSP00000141495.1	+	ENSMUSG00000026398
Akr1b3	0.56242	0.288221	0.836619	4.74681	0.00153419	0.0150474	-0.979934	ENSMUSP00000100045.4	+	ENSMUSG00000001642
Diexf	0.4982	0.255298	0.741102	4.74659	0.00153463	0.0150474	-0.980235	ENSMUSP00000082691.1	+	ENSMUSG00000016181
Gm6563	0.66131	0.338928	0.983692	4.74726	0.00153332	0.0150474	-0.979345	ENSMUSP00000137244.1	+	ENSMUSG00000051255
Snx12	0.607267	0.31102	0.903515	4.74387	0.00153991	0.0150554	-0.983817	ENSMUSP00000113117.1	+	ENSMUSG00000046032
Ap3b1	0.76708	0.391876	1.14228	4.73131	0.00156463	0.0152529	-1.00043	ENSMUSP00000022196.3	+	ENSMUSG00000021686
Ppm1d	-0.754217	-1.12453	-0.383907	-4.71345	0.00160054	0.0155278	-1.0241	ENSMUSP00000020835.9	+	ENSMUSG00000020525
Tyms	0.742305	0.377786	1.10682	4.71271	0.00160204	0.0155278	-1.02507	ENSMUSP00000026846.6	+	ENSMUSG00000025747
Tufm	0.57099	0.288684	0.853296	4.68076	0.00166858	0.0161264	-1.06752	ENSMUSP00000095656.4	+	ENSMUSG00000073838
Mcl1	0.738457	0.372097	1.10482	4.66471	0.00170314	0.0164134	-1.08891	ENSMUSP00000044048.8	+	ENSMUSG00000038612
Tln1	0.480055	0.241464	0.718646	4.65634	0.00172147	0.0165428	-1.10007	ENSMUSP00000030187.7	+	ENSMUSG00000028465
Triml2	1.14734	0.576196	1.71848	4.64896	0.00173783	0.0166525	-1.10993	ENSMUSP00000132971.1	+	ENSMUSG00000091490
Trim24	-0.55533	-0.831917	-0.278743	-4.64651	0.00174328	0.0166575	-1.1132	ENSMUSP00000031859.7	+	ENSMUSG00000029833
Adar	-0.786197	-1.17846	-0.393937	-4.63837	0.00176157	0.0167846	-1.12408	ENSMUSP00000096525.2	+	ENSMUSG00000027951
Ddx39b	0.703738	0.352198	1.05528	4.63281	0.00177418	0.0168572	-1.13153	ENSMUSP00000134178.1	+	ENSMUSG00000019432
Bcat1	0.66381	0.331558	0.996062	4.62364	0.0017952	0.0170024	-1.14381	ENSMUSP00000107371.1	+	ENSMUSG00000030268
Ckap5	0.838605	0.418495	1.25872	4.61958	0.00180458	0.0170024	-1.14925	ENSMUSP00000106969.2	+	ENSMUSG00000040549
Gm340	-0.79855	-1.19856	-0.398538	-4.61995	0.00180372	0.0170024	-1.14875	ENSMUSP00000128083.1	+	ENSMUSG00000090673
Zfp219	-0.530745	-0.796799	-0.264691	-4.61662	0.00181145	0.0170195	-1.15321	ENSMUSP00000126854.2	+	ENSMUSG00000049295
Eif2d	0.772525	0.384332	1.16072	4.60545	0.00183767	0.017032	-1.1682	ENSMUSP00000138061.1	+	ENSMUSG00000026427
Got2	0.901563	0.448744	1.35438	4.60765	0.00183248	0.017032	-1.16525	ENSMUSP00000034097.7	+	ENSMUSG00000031672
Mtmr7	1.05572	0.525203	1.58623	4.6053	0.00183803	0.017032	-1.1684	ENSMUSP00000043851.10	+	ENSMUSG00000039431
Smarcd1	-0.59062	-0.887229	-0.294011	-4.6082	0.00183117	0.017032	-1.16451	ENSMUSP00000023759.4	+	ENSMUSG00000023018
Tfap4	0.968475	0.48206	1.45489	4.60776	0.00183223	0.017032	-1.16511	ENSMUSP00000005862.7	+	ENSMUSG00000005718
Plin2	-1.29089	-1.9401	-0.641674	-4.60161	0.00184679	0.0170664	-1.17336	ENSMUSP00000000466.6	+	ENSMUSG00000028494
Eif3l	0.643763	0.319747	0.967778	4.59799	0.00185542	0.0170749	-1.17822	ENSMUSP00000038839.4	+	ENSMUSG00000033047
Med25	0.622868	0.309293	0.936442	4.59689	0.00185806	0.0170749	-1.17971	ENSMUSP00000146817.1	+	ENSMUSG00000002968
Stk31	1.13707	0.564375	1.70976	4.59487	0.0018629	0.0170749	-1.18242	ENSMUSP00000127545.1	+	ENSMUSG00000023403
Sbno1	0.531933	0.263006	0.800859	4.57753	0.00190503	0.0174137	-1.20575	ENSMUSP00000130860.2	+	ENSMUSG00000038095
Katna1	0.943497	0.465301	1.42169	4.56607	0.00193344	0.017618	-1.22119	ENSMUSP00000019929.6	+	ENSMUSG00000019794
Ppp1r9b	-0.740873	-1.11652	-0.36523	-4.56432	0.00193782	0.017618	-1.22355	ENSMUSP00000041732.5	+	ENSMUSG00000038976
Cdc6	1.36408	0.67127	2.05688	4.55654	0.00195745	0.0177486	-1.23406	ENSMUSP00000090382.6	+	ENSMUSG00000017499
Cct6b	0.612675	0.301314	0.924036	4.55379	0.00196441	0.0177639	-1.23776	ENSMUSP00000021040.3	+	ENSMUSG00000020698
Fen1	0.623047	0.306216	0.939879	4.55094	0.00197167	0.0177819	-1.24161	ENSMUSP00000119221.1	+	ENSMUSG00000024742
1110038F14Rik	1.42109	0.697501	2.14468	4.54504	0.00198682	0.0178319	-1.24959	ENSMUSP00000071698.5	+	ENSMUSG00000063236
Cct4	0.641528	0.314848	0.968207	4.54466	0.00198779	0.0178319	-1.2501	ENSMUSP00000133523.1	+	ENSMUSG00000007739
Chrac1	-0.785787	-1.18679	-0.384788	-4.53492	0.00201306	0.0179925	-1.26327	ENSMUSP00000087197.2	+	ENSMUSG00000068391
Naa15	1.06671	0.522202	1.61122	4.53366	0.00201635	0.0179925	-1.26498	ENSMUSP00000029303.7	+	ENSMUSG00000063273
Csde1	0.507073	0.246927	0.767218	4.51088	0.00207694	0.0184842	-1.29585	ENSMUSP00000143524.1	+	ENSMUSG00000068823
Casz1	-0.857038	-1.29704	-0.417034	-4.50766	0.00208565	0.0185129	-1.30022	ENSMUSP00000112978.1	+	ENSMUSG00000028977
Gga2	0.650253	0.315889	0.984616	4.5006	0.00210491	0.0185142	-1.30981	ENSMUSP00000115581.1	+	ENSMUSG00000030872
Hnrnpa2b1	-0.537345	-0.813694	-0.260996	-4.49991	0.0021068	0.0185142	-1.31074	ENSMUSP00000145028.1	+	ENSMUSG00000004980
Scml2	-0.555238	-0.840509	-0.269966	-4.50431	0.00209476	0.0185142	-1.30477	ENSMUSP00000098672.2	+	ENSMUSG00000000037
Tra2a	-1.34532	-2.03725	-0.653389	-4.49957	0.00210775	0.0185142	-1.31121	ENSMUSP00000145039.1	+	ENSMUSG00000029817
Hspa4	0.71192	0.345294	1.07855	4.49383	0.00212357	0.0185685	-1.31901	ENSMUSP00000020630.7	+	ENSMUSG00000020361
Rpn2	0.470975	0.228405	0.713545	4.49333	0.00212495	0.0185685	-1.31968	ENSMUSP00000029171.5	+	ENSMUSG00000027642
Dnajb6	0.605032	0.292643	0.917422	4.4822	0.00215604	0.0186548	-1.33483	ENSMUSP00000008733.8	+	ENSMUSG00000029131
Ell	-0.562972	-0.853666	-0.272279	-4.48188	0.00215694	0.0186548	-1.33527	ENSMUSP00000091163.6	+	ENSMUSG00000070002
Emc8	0.960947	0.465024	1.45687	4.48428	0.00215018	0.0186548	-1.33199	ENSMUSP00000138068.1	+	ENSMUSG00000031819
Zc3h15	0.906115	0.438314	1.37392	4.48261	0.00215489	0.0186548	-1.33428	ENSMUSP00000080301.6	+	ENSMUSG00000027091
Chd1_ENSMUSP00000024620.6	2.27305	1.09523	3.45086	4.46623	0.0022015	0.018836	-1.35659	ENSMUSP00000024620.6	+	ENSMUSG00000023852
Sar1a	0.720483	0.347421	1.09354	4.46942	0.00219233	0.018836	-1.35224	ENSMUSP00000020285.8	+	ENSMUSG00000020088
Sub1	0.68386	0.329685	1.03804	4.46845	0.00219511	0.018836	-1.35356	ENSMUSP00000106130.1	+	ENSMUSG00000022205
Tom1	0.5554	0.267515	0.843285	4.46473	0.00220581	0.018836	-1.35863	ENSMUSP00000130854.1	+	ENSMUSG00000042870
Unc45a	0.6931	0.334207	1.05199	4.4693	0.00219268	0.018836	-1.3524	ENSMUSP00000102991.1	+	ENSMUSG00000030533
Dido1	0.44073	0.21189	0.66957	4.45707	0.00222804	0.0189777	-1.36909	ENSMUSP00000084794.3	+	ENSMUSG00000038914
Tex10	0.529828	0.254254	0.805401	4.44943	0.00225044	0.0191202	-1.37952	ENSMUSP00000132498.1	+	ENSMUSG00000028345
Cse1l	0.666077	0.319465	1.01269	4.44722	0.00225698	0.0191276	-1.38254	ENSMUSP00000129983.1	+	ENSMUSG00000002718
Eif5	0.729272	0.349428	1.10912	4.44316	0.00226901	0.0191814	-1.38809	ENSMUSP00000126825.1	+	ENSMUSG00000021282
Smarcb1	-0.683155	-1.03954	-0.326767	-4.43613	0.00229005	0.0192148	-1.39771	ENSMUSP00000112463.1	+	ENSMUSG00000000902
Smc1b	0.523877	0.250693	0.797062	4.43794	0.00228459	0.0192148	-1.39522	ENSMUSP00000023068.6	+	ENSMUSG00000022432
Vars	0.515177	0.246524	0.783831	4.43784	0.0022849	0.0192148	-1.39536	ENSMUSP00000084572.7	+	ENSMUSG00000007029
Skiv2l	0.6297	0.301038	0.958362	4.43397	0.00229654	0.0192214	-1.40066	ENSMUSP00000036265.9	+	ENSMUSG00000040356
Fpgs	0.606755	0.289878	0.923632	4.4313	0.0023046	0.0192411	-1.40431	ENSMUSP00000028148.4	+	ENSMUSG00000009566
Atp5b	0.479445	0.228885	0.730005	4.42828	0.00231376	0.0192699	-1.40845	ENSMUSP00000026459.5	+	ENSMUSG00000025393
Ciapin1	0.60845	0.290264	0.926636	4.42539	0.00232254	0.0192848	-1.4124	ENSMUSP00000125451.1	+	ENSMUSG00000031781
Safb2	-0.519437	-0.791185	-0.24769	-4.4236	0.00232802	0.0192848	-1.41486	ENSMUSP00000074953.5	+	ENSMUSG00000042625
Spr	-0.586398	-0.893282	-0.279513	-4.42207	0.00233271	0.0192848	-1.41695	ENSMUSP00000133859.1	+	ENSMUSG00000033735
Fabp3-ps1	1.2627	0.600468	1.92494	4.41262	0.00236188	0.0194308	-1.42991	ENSMUSP00000136633.1	+	ENSMUSG00000056366
Pfdn2	0.606985	0.28868	0.92529	4.41308	0.00236044	0.0194308	-1.42928	ENSMUSP00000120106.1	+	ENSMUSG00000006412
Wbscr22	1.34962	0.641177	2.05806	4.40875	0.00237395	0.0194825	-1.43522	ENSMUSP00000083146.4	+	ENSMUSG00000005378
E2f4	0.5268	0.249829	0.803771	4.4017	0.00239608	0.0195071	-1.4449	ENSMUSP00000015003.8	+	ENSMUSG00000014859
Gm10273	1.66071	0.787815	2.53359	4.40293	0.00239222	0.0195071	-1.44322	ENSMUSP00000137366.1	+	ENSMUSG00000069622
Ncaph	0.51819	0.245718	0.790662	4.40124	0.00239754	0.0195071	-1.44554	ENSMUSP00000106017.3	+	ENSMUSG00000034906
Pbk	1.61035	0.76345	2.45725	4.40044	0.00240007	0.0195071	-1.44663	ENSMUSP00000022612.3	+	ENSMUSG00000022033
Glyr1	-0.525325	-0.801829	-0.248821	-4.39678	0.00241167	0.0195073	-1.45166	ENSMUSP00000023189.7	+	ENSMUSG00000022536
Zc3h14	-0.90194	-1.37655	-0.427334	-4.39797	0.00240789	0.0195073	-1.45003	ENSMUSP00000105732.2	+	ENSMUSG00000021012
Cul5	0.741962	0.351046	1.13288	4.39244	0.00242549	0.0195722	-1.45762	ENSMUSP00000133144.1	+	ENSMUSG00000032030
Ahsa1	0.728622	0.344538	1.11271	4.3902	0.00243269	0.0195834	-1.46071	ENSMUSP00000021425.6	+	ENSMUSG00000021037
Metap2	1.19083	0.562809	1.81886	4.38817	0.00243921	0.0195892	-1.4635	ENSMUSP00000137904.1	+	ENSMUSG00000036112
Cirbp	-0.869635	-1.33036	-0.408912	-4.36823	0.0025043	0.0198753	-1.49095	ENSMUSP00000101004.2	+	ENSMUSG00000045193
Haus6	0.4626	0.217662	0.707538	4.37076	0.00249593	0.0198753	-1.48746	ENSMUSP00000070504.7	+	ENSMUSG00000038047
Lars	0.49677	0.233612	0.759928	4.36865	0.0025029	0.0198753	-1.49037	ENSMUSP00000095197.3	+	ENSMUSG00000024493
Myh9	-0.441553	-0.675342	-0.207763	-4.37085	0.00249563	0.0198753	-1.48734	ENSMUSP00000016771.6	+	ENSMUSG00000022443
Nasp	0.555913	0.26169	0.850135	4.37258	0.00248992	0.0198753	-1.48495	ENSMUSP00000030456.7	+	ENSMUSG00000028693
Eif2s3x	0.49502	0.232565	0.757475	4.36491	0.00251531	0.0199158	-1.49553	ENSMUSP00000059395.8	+	ENSMUSG00000035150
Anp32a	0.860945	0.403224	1.31867	4.35294	0.00255548	0.0201093	-1.51204	ENSMUSP00000123574.1	+	ENSMUSG00000032249
Bcorl1	-0.560828	-0.858801	-0.262854	-4.35571	0.00254612	0.0201093	-1.50822	ENSMUSP00000122000.1	+	ENSMUSG00000036959
Cebpb	-2.3581	-3.61196	-1.10423	-4.35231	0.00255763	0.0201093	-1.51292	ENSMUSP00000069850.3	+	ENSMUSG00000056501
Ppp2r1b	0.800427	0.373952	1.2269	4.34346	0.0025878	0.0202992	-1.52514	ENSMUSP00000135871.1	+	ENSMUSG00000032058
Mphosph6	-0.608943	-0.933769	-0.284116	-4.33843	0.00260511	0.0203359	-1.53209	ENSMUSP00000034303.1	+	ENSMUSG00000031843
Prc1	0.527218	0.245883	0.808552	4.33685	0.00261056	0.0203359	-1.53427	ENSMUSP00000133387.1	+	ENSMUSG00000038943
Trmt10c	0.41771	0.194973	0.640447	4.34001	0.00259964	0.0203359	-1.5299	ENSMUSP00000058954.8	+	ENSMUSG00000044763
Pml	-0.52158	-0.800029	-0.243131	-4.33495	0.00261717	0.0203404	-1.53691	ENSMUSP00000082816.4	+	ENSMUSG00000036986
Myef2	0.418372	0.1944	0.642345	4.3229	0.00265937	0.0206209	-1.55358	ENSMUSP00000123088.1	+	ENSMUSG00000027201
Pkp2	-0.65204	-1.00297	-0.30111	-4.29993	0.00274192	0.0212121	-1.58543	ENSMUSP00000036890.2	+	ENSMUSG00000041957
Eef2	0.547477	0.252466	0.842489	4.29473	0.00276101	0.0212623	-1.59266	ENSMUSP00000046101.9	+	ENSMUSG00000034994
Polr1d_ENSMUSP00000106186.1	-1.4535	-2.23642	-0.670582	-4.29642	0.0027548	0.0212623	-1.59032	ENSMUSP00000106186.1	+	ENSMUSG00000029642
Emsy	-0.96081	-1.47902	-0.442603	-4.29084	0.00277537	0.0213242	-1.59807	ENSMUSP00000145858.1	+	ENSMUSG00000035401
Xpo1	0.636065	0.2924	0.97973	4.28326	0.00280358	0.021492	-1.60861	ENSMUSP00000105178.1	+	ENSMUSG00000020290
Igf2bp3	0.54132	0.248546	0.834094	4.27888	0.00282002	0.021569	-1.6147	ENSMUSP00000031838.7	+	ENSMUSG00000029814
Ezr	0.65789	0.30169	1.01409	4.27432	0.00283724	0.0216516	-1.62105	ENSMUSP00000063734.6	+	ENSMUSG00000052397
Hk2	0.59129	0.270971	0.911609	4.27195	0.00284623	0.0216712	-1.62434	ENSMUSP00000000642.4	+	ENSMUSG00000000628
G3bp2	0.58068	0.265845	0.895515	4.26837	0.00285991	0.0216775	-1.62934	ENSMUSP00000144456.1	+	ENSMUSG00000029405
Idh3b	0.486725	0.222897	0.750553	4.26944	0.00285583	0.0216775	-1.62785	ENSMUSP00000028892.4	+	ENSMUSG00000027406
Eif2b4	0.699812	0.319074	1.08055	4.25367	0.00291672	0.0220585	-1.64983	ENSMUSP00000076875.3	+	ENSMUSG00000029145
E430025E21Rik	1.42727	0.650023	2.20451	4.24968	0.00293236	0.0221271	-1.6554	ENSMUSP00000022976.4	+	ENSMUSG00000022350
Ddx46	0.47361	0.215425	0.731795	4.24519	0.00295002	0.0221397	-1.66166	ENSMUSP00000133245.1	+	ENSMUSG00000021500
Exosc7	-0.565595	-0.874113	-0.257077	-4.24261	0.00296028	0.0221397	-1.66528	ENSMUSP00000026891.4	+	ENSMUSG00000025785
Kntc1	0.783478	0.356155	1.2108	4.24306	0.00295847	0.0221397	-1.66464	ENSMUSP00000031366.7	+	ENSMUSG00000029414
Rars	0.49263	0.224008	0.761252	4.24411	0.00295431	0.0221397	-1.66317	ENSMUSP00000018992.3	+	ENSMUSG00000018848
Oip5	0.95093	0.431848	1.47001	4.23956	0.0029724	0.0221612	-1.66953	ENSMUSP00000115219.1	+	ENSMUSG00000072980
Rfc3	0.601137	0.27292	0.929355	4.23858	0.00297629	0.0221612	-1.6709	ENSMUSP00000039621.9	+	ENSMUSG00000033970
Mb21d1	0.752325	0.340555	1.1641	4.22823	0.00301794	0.0224218	-1.68537	ENSMUSP00000034898.7	+	ENSMUSG00000032344
Impdh1	1.6516	0.746423	2.55678	4.22259	0.00304088	0.0225426	-1.69326	ENSMUSP00000124269.1	+	ENSMUSG00000003500
Ywhaz	0.584105	0.263456	0.904754	4.2157	0.00306919	0.0227026	-1.70292	ENSMUSP00000105991.3	+	ENSMUSG00000022285
Hdlbp	0.52398	0.235671	0.812289	4.20595	0.00310971	0.0228519	-1.71658	ENSMUSP00000127903.1	+	ENSMUSG00000034088
Nsun2	0.430105	0.19363	0.66658	4.20918	0.00309625	0.0228519	-1.71206	ENSMUSP00000105321.4	+	ENSMUSG00000021595
Rnf2	-0.398137	-0.617198	-0.179077	-4.20608	0.00310918	0.0228519	-1.7164	ENSMUSP00000140896.1	+	ENSMUSG00000026484
Wdr35	3.72301	1.67158	5.77443	4.19997	0.00313485	0.0229866	-1.72496	ENSMUSP00000106742.2	+	ENSMUSG00000066643
Macf1	0.566113	0.25313	0.879095	4.18592	0.00319481	0.0233755	-1.7447	ENSMUSP00000095507.4	+	ENSMUSG00000028649
Dnajc11	0.756962	0.337667	1.17626	4.17794	0.00322943	0.0235334	-1.75592	ENSMUSP00000051643.4	+	ENSMUSG00000039768
Gabpa	0.989997	0.441592	1.5384	4.17773	0.00323035	0.0235334	-1.75622	ENSMUSP00000109822.1	+	ENSMUSG00000008976
Brpf1	-0.465175	-0.723255	-0.207095	-4.1713	0.00325854	0.0236582	-1.76527	ENSMUSP00000108747.1	+	ENSMUSG00000001632
Csrp2	0.808562	0.359899	1.25723	4.17062	0.00326151	0.0236582	-1.76621	ENSMUSP00000020403.5	+	ENSMUSG00000020186
2410015M20Rik	1.68739	0.748875	2.62591	4.16084	0.00330492	0.0239216	-1.77998	ENSMUSP00000052908.5	+	ENSMUSG00000049760
Adck3	0.87536	0.387815	1.3629	4.15509	0.00333076	0.0240571	-1.78809	ENSMUSP00000128290.1	+	ENSMUSG00000026489
Zfp568	-2.73581	-4.26771	-1.2039	-4.13295	0.00343222	0.0247369	-1.81933	ENSMUSP00000137438.1	+	ENSMUSG00000074221
Cnot10	0.544037	0.239189	0.848886	4.13002	0.00344588	0.0247789	-1.82347	ENSMUSP00000064840.6	+	ENSMUSG00000056167
Mthfd1l	0.442865	0.19462	0.69111	4.12856	0.00345273	0.0247789	-1.82554	ENSMUSP00000112897.1	+	ENSMUSG00000040675
1190002N15Rik	0.958917	0.420268	1.49757	4.11987	0.00349375	0.0248374	-1.83783	ENSMUSP00000108651.1	+	ENSMUSG00000045414
Ecd	0.668793	0.292802	1.04478	4.11645	0.00351003	0.0248374	-1.84267	ENSMUSP00000022344.2	+	ENSMUSG00000021810
Eef1g	0.637378	0.279033	0.995722	4.11627	0.00351088	0.0248374	-1.84293	ENSMUSP00000093955.4	+	ENSMUSG00000071644
Lemd2	-0.817702	-1.27699	-0.358416	-4.12021	0.00349212	0.0248374	-1.83735	ENSMUSP00000058221.7	+	ENSMUSG00000044857
Myo9b	0.4534	0.198786	0.708014	4.12104	0.00348818	0.0248374	-1.83617	ENSMUSP00000071827.5	+	ENSMUSG00000004677
Nudc	0.54285	0.237697	0.848003	4.1169	0.00350788	0.0248374	-1.84203	ENSMUSP00000030665.6	+	ENSMUSG00000028851
Son	-0.367073	-0.573463	-0.160682	-4.11594	0.00351244	0.0248374	-1.84339	ENSMUSP00000112453.1	+	ENSMUSG00000022961
Grb7	1.16135	0.506556	1.81614	4.10456	0.00356727	0.0251724	-1.85951	ENSMUSP00000019456.4	+	ENSMUSG00000019312
Iqgap1	0.4254	0.185131	0.665669	4.09739	0.00360224	0.0253661	-1.86966	ENSMUSP00000128278.1	+	ENSMUSG00000030536
Ddt	0.96623	0.419811	1.51265	4.09226	0.00362755	0.0253853	-1.87695	ENSMUSP00000001716.7	+	ENSMUSG00000001666
Tarbp2	1.91338	0.831444	2.99531	4.09269	0.00362542	0.0253853	-1.87634	ENSMUSP00000123339.1	+	ENSMUSG00000023051
Uchl3	1.23163	0.53532	1.92794	4.09342	0.0036218	0.0253853	-1.8753	ENSMUSP00000002289.5	+	ENSMUSG00000022111
Dynlrb1	1.87324	0.811235	2.93525	4.08202	0.00367857	0.025636	-1.89149	ENSMUSP00000105304.2	+	ENSMUSG00000047459
Zc3h11a	-0.48968	-0.76725	-0.21211	-4.0827	0.00367513	0.025636	-1.89052	ENSMUSP00000141255.1	+	ENSMUSG00000102976
Gm10320	2.16473	0.936533	3.39294	4.0789	0.00369424	0.0256393	-1.89591	ENSMUSP00000126887.1	+	ENSMUSG00000092116
Ppib	0.639225	0.27668	1.00177	4.08038	0.0036868	0.0256393	-1.89381	ENSMUSP00000034947.5	+	ENSMUSG00000032383
Timm50	0.516933	0.222879	0.810986	4.06833	0.00374798	0.0259588	-1.91094	ENSMUSP00000080614.4	+	ENSMUSG00000003438
Shroom3	-0.873455	-1.37063	-0.376285	-4.06578	0.00376107	0.0259961	-1.91457	ENSMUSP00000108678.2	+	ENSMUSG00000029381
Usp9x	0.51806	0.222911	0.813209	4.06207	0.00378019	0.0260748	-1.91984	ENSMUSP00000086716.4	+	ENSMUSG00000031010
Eif3c	0.580913	0.249531	0.912294	4.05687	0.00380717	0.0262073	-1.92724	ENSMUSP00000032992.4	+	ENSMUSG00000030738
Atp5d	2.74665	1.17368	4.31962	4.04101	0.00389074	0.0263005	-1.94984	ENSMUSP00000101006.1	+	ENSMUSG00000003072
Bcas2	-0.42098	-0.662107	-0.179853	-4.0404	0.00389404	0.0263005	-1.95072	ENSMUSP00000005830.8	+	ENSMUSG00000005687
Ddx49	0.425665	0.182496	0.668834	4.05106	0.00383758	0.0263005	-1.93552	ENSMUSP00000008004.9	+	ENSMUSG00000057788
Exosc2	-0.526667	-0.827708	-0.225627	-4.04874	0.00384978	0.0263005	-1.93882	ENSMUSP00000043519.7	+	ENSMUSG00000039356
Gapdh	-0.482017	-0.758164	-0.205871	-4.03953	0.00389867	0.0263005	-1.95196	ENSMUSP00000113213.1	+	ENSMUSG00000057666
Hspa8	0.41736	0.178944	0.655776	4.0512	0.00383683	0.0263005	-1.93532	ENSMUSP00000015800.9	+	ENSMUSG00000015656
Idh1	0.808222	0.34522	1.27122	4.03977	0.00389741	0.0263005	-1.95162	ENSMUSP00000127307.1	+	ENSMUSG00000025950
Pwp2	0.393895	0.168611	0.619179	4.04631	0.00386263	0.0263005	-1.94229	ENSMUSP00000045812.9	+	ENSMUSG00000032834
Sap18	-1.2822	-2.01607	-0.54833	-4.04338	0.00387813	0.0263005	-1.94646	ENSMUSP00000120071.1	+	ENSMUSG00000021963
Tdh	0.685665	0.293246	1.07808	4.04361	0.0038769	0.0263005	-1.94613	ENSMUSP00000022522.8	+	ENSMUSG00000021953
Rhox10	1.02795	0.438667	1.61722	4.03699	0.00391225	0.0263393	-1.95557	ENSMUSP00000110803.3	+	ENSMUSG00000053909
Cryz	1.13007	0.480041	1.78009	4.0233	0.00398647	0.0267856	-1.97512	ENSMUSP00000142105.1	+	ENSMUSG00000028199
Golga2	1.13402	0.481102	1.78693	4.01949	0.00400738	0.0268726	-1.98056	ENSMUSP00000080374.7	+	ENSMUSG00000002546
Acaca	0.714	0.302448	1.12555	4.01496	0.00403239	0.02688	-1.98703	ENSMUSP00000099490.1	+	ENSMUSG00000020532
Haus4	0.632872	0.268245	0.9975	4.01675	0.00402247	0.02688	-1.98447	ENSMUSP00000022784.8	+	ENSMUSG00000022177
Prim2	0.940355	0.398457	1.48225	4.01589	0.00402722	0.02688	-1.9857	ENSMUSP00000027312.9	+	ENSMUSG00000026134
Llgl2	0.61486	0.260274	0.969446	4.01294	0.00404359	0.0269014	-1.98992	ENSMUSP00000099321.4	+	ENSMUSG00000020782
Cox4i1	1.58775	0.668292	2.5072	3.99631	0.00413723	0.0272914	-2.01373	ENSMUSP00000138019.1	+	ENSMUSG00000031818
Exoc4	0.495098	0.208016	0.782179	3.99111	0.00416694	0.0272914	-2.02117	ENSMUSP00000051965.8	+	ENSMUSG00000029763
Herc4	0.682943	0.287327	1.07856	3.99502	0.00414455	0.0272914	-2.01557	ENSMUSP00000020258.8	+	ENSMUSG00000020064
Lmnb1	-0.38809	-0.612622	-0.163558	-4.00003	0.00411608	0.0272914	-2.0084	ENSMUSP00000025486.8	+	ENSMUSG00000024590
Mki67	-0.37715	-0.595721	-0.158579	-3.99329	0.00415448	0.0272914	-2.01806	ENSMUSP00000033310.7	+	ENSMUSG00000031004
Nol7	0.376258	0.158292	0.594223	3.99491	0.00414522	0.0272914	-2.01573	ENSMUSP00000071818.3	+	ENSMUSG00000063200
Shmt2	0.599413	0.251858	0.946967	3.99126	0.00416607	0.0272914	-2.02095	ENSMUSP00000026470.4	+	ENSMUSG00000025403
Stoml2	0.443157	0.186653	0.699662	3.99827	0.00412608	0.0272914	-2.01092	ENSMUSP00000030169.8	+	ENSMUSG00000028455
Chmp7	0.927553	0.38897	1.46613	3.98561	0.00419867	0.0273567	-2.02906	ENSMUSP00000047700.8	+	ENSMUSG00000034190
Gga1	1.01494	0.425345	1.60454	3.98377	0.00420934	0.0273567	-2.0317	ENSMUSP00000035992.7	+	ENSMUSG00000033128
Kif13b	0.477423	0.20035	0.754495	3.98765	0.00418684	0.0273567	-2.02612	ENSMUSP00000098041.4	+	ENSMUSG00000060012
Tubb3	0.900408	0.377437	1.42338	3.98446	0.0042053	0.0273567	-2.0307	ENSMUSP00000071134.3	+	ENSMUSG00000062380
Gps1	0.862405	0.360388	1.36442	3.97558	0.00425715	0.0276142	-2.04344	ENSMUSP00000133855.1	+	ENSMUSG00000025156
Pa2g4	0.689542	0.287593	1.09149	3.97007	0.00428969	0.0277187	-2.05136	ENSMUSP00000026425.6	+	ENSMUSG00000025364
Sall4	-0.526227	-0.832906	-0.219549	-3.97098	0.00428426	0.0277187	-2.05004	ENSMUSP00000029061.5	+	ENSMUSG00000027547
Pabpn1	-0.393578	-0.624023	-0.163132	-3.95249	0.00439522	0.0283462	-2.07662	ENSMUSP00000112177.2	+	ENSMUSG00000022194
Med24	-0.431993	-0.685159	-0.178826	-3.94892	0.00441699	0.0284323	-2.08176	ENSMUSP00000017354.6	+	ENSMUSG00000017210
Acsl3	0.698032	0.288461	1.1076	3.94416	0.0044462	0.0285114	-2.08861	ENSMUSP00000117952.1	+	ENSMUSG00000032883
Sptlc2	0.390568	0.16147	0.619665	3.94534	0.0044389	0.0285114	-2.0869	ENSMUSP00000021424.4	+	ENSMUSG00000021036
Eif3b	0.494065	0.20375	0.78438	3.93842	0.00448164	0.0286842	-2.09686	ENSMUSP00000098076.3	+	ENSMUSG00000056076
Sqstm1	-0.533225	-0.846819	-0.219631	-3.93506	0.00450257	0.0287636	-2.1017	ENSMUSP00000015981.5	+	ENSMUSG00000015837
Ttk	0.480262	0.197627	0.762898	3.93241	0.00451912	0.0288148	-2.10552	ENSMUSP00000064839.7	+	ENSMUSG00000038379
Hacd3	0.617282	0.253657	0.980908	3.92859	0.00454313	0.0288897	-2.11102	ENSMUSP00000044955.5	+	ENSMUSG00000033629
Naca	0.75539	0.310321	1.20046	3.92782	0.00454801	0.0288897	-2.11214	ENSMUSP00000073532.7	+	ENSMUSG00000061315
Ahsa2	0.94321	0.387061	1.49936	3.92487	0.00456665	0.0289223	-2.11639	ENSMUSP00000105166.1	+	ENSMUSG00000020288
Zfp280d	-0.989115	-1.57242	-0.405814	-3.9243	0.00457028	0.0289223	-2.11722	ENSMUSP00000138857.1	+	ENSMUSG00000038535
Jup	-0.455825	-0.725051	-0.186599	-3.91822	0.00460902	0.0290584	-2.12599	ENSMUSP00000103026.1	+	ENSMUSG00000001552
Mbd2	-0.752265	-1.19651	-0.308017	-3.9188	0.00460528	0.0290584	-2.12514	ENSMUSP00000073701.4	+	ENSMUSG00000024513
Dus3l	0.697115	0.284292	1.10994	3.90795	0.00467525	0.0293734	-2.14081	ENSMUSP00000007747.8	+	ENSMUSG00000007603
Rcn1	1.00411	0.409461	1.59875	3.90777	0.00467641	0.0293734	-2.14107	ENSMUSP00000006128.6	+	ENSMUSG00000005973
Arhgap12	0.780602	0.317019	1.24419	3.89682	0.00474819	0.0297136	-2.15689	ENSMUSP00000138444.1	+	ENSMUSG00000041225
Cdyl	-0.585133	-0.932568	-0.237697	-3.89752	0.00474355	0.0297136	-2.15588	ENSMUSP00000131784.2	+	ENSMUSG00000059288
Hp1bp3	-0.483878	-0.771478	-0.196277	-3.89362	0.00476937	0.0297909	-2.16152	ENSMUSP00000132614.1	+	ENSMUSG00000028759
Fcf1	0.631328	0.255696	1.00696	3.88956	0.00479645	0.0298502	-2.1674	ENSMUSP00000131190.1	+	ENSMUSG00000021243
Hsp90aa1	0.359602	0.145643	0.573562	3.88954	0.00479656	0.0298502	-2.16742	ENSMUSP00000091921.4	+	ENSMUSG00000021270
Dlg5	-1.12566	-1.79603	-0.455287	-3.88596	0.00482053	0.0299441	-2.1726	ENSMUSP00000073367.6	+	ENSMUSG00000021782
Armc10	0.531885	0.214829	0.848941	3.88231	0.00484516	0.0299866	-2.17789	ENSMUSP00000072669.6	+	ENSMUSG00000038525
Rprd2	-0.51866	-0.827829	-0.209491	-3.88235	0.00484486	0.0299866	-2.17783	ENSMUSP00000088297.3	+	ENSMUSG00000028106
Lap3	0.49143	0.198054	0.784806	3.87655	0.00488418	0.0301237	-2.18623	ENSMUSP00000040222.6	+	ENSMUSG00000039682
Ubr2	2.11536	0.852477	3.37824	3.87641	0.00488516	0.0301237	-2.18644	ENSMUSP00000108963.2	+	ENSMUSG00000023977
Cstf2t	-0.728785	-1.16484	-0.292728	-3.8678	0.00494419	0.0303419	-2.19891	ENSMUSP00000093831.3	+	ENSMUSG00000053536
Lamc1	0.710715	0.285523	1.13591	3.86828	0.00494086	0.0303419	-2.19821	ENSMUSP00000027752.8	+	ENSMUSG00000026478
Mthfd1	0.462458	0.185719	0.739196	3.86732	0.00494754	0.0303419	-2.19961	ENSMUSP00000021443.5	+	ENSMUSG00000021048
Uqcrc2	0.651088	0.260923	1.04125	3.86189	0.00498516	0.0305171	-2.20748	ENSMUSP00000033176.5	+	ENSMUSG00000030884
Mlec	0.875645	0.350577	1.40071	3.85941	0.00500247	0.0305478	-2.21108	ENSMUSP00000107749.2	+	ENSMUSG00000048578
Sec24a	0.931485	0.372813	1.49016	3.85858	0.00500829	0.0305478	-2.21229	ENSMUSP00000044370.5	+	ENSMUSG00000036391
Arf6	1.12452	0.448632	1.80041	3.85036	0.00506618	0.0308022	-2.22422	ENSMUSP00000055862.7	+	ENSMUSG00000044147
Cltc	0.489853	0.195407	0.784298	3.85006	0.00506825	0.0308022	-2.22464	ENSMUSP00000099475.4	+	ENSMUSG00000047126
Luc7l	-0.52239	-0.836553	-0.208227	-3.84811	0.0050821	0.0308308	-2.22748	ENSMUSP00000110627.2	+	ENSMUSG00000024188
Abcf2	0.57428	0.228666	0.919894	3.84539	0.00510151	0.030893	-2.23144	ENSMUSP00000030795.8	+	ENSMUSG00000028953
Myo1b	0.423137	0.167994	0.678281	3.83799	0.00515458	0.0311584	-2.24218	ENSMUSP00000040447.7	+	ENSMUSG00000018417
Dync1h1	0.402285	0.159447	0.645123	3.83377	0.00518518	0.0312847	-2.24832	ENSMUSP00000018851.7	+	ENSMUSG00000018707
Pkn2	0.360277	0.142729	0.577826	3.83255	0.00519401	0.0312847	-2.25009	ENSMUSP00000133691.1	+	ENSMUSG00000004591
Larp7	0.543245	0.214987	0.871503	3.82991	0.00521326	0.0313446	-2.25393	ENSMUSP00000029588.5	+	ENSMUSG00000027968
Kif1b	0.769905	0.304425	1.23539	3.82775	0.00522906	0.0313836	-2.25707	ENSMUSP00000030806.5	+	ENSMUSG00000063077
Exosc4	-0.467485	-0.750921	-0.184049	-3.81699	0.00530859	0.0316918	-2.27274	ENSMUSP00000050940.7	+	ENSMUSG00000034259
Sdha	0.634175	0.249824	1.01853	3.81847	0.00529759	0.0316918	-2.27059	ENSMUSP00000022062.7	+	ENSMUSG00000021577
Tgm2	0.531587	0.209385	0.85379	3.81816	0.00529991	0.0316918	-2.27104	ENSMUSP00000099411.3	+	ENSMUSG00000037820
Zwilch	0.773425	0.304102	1.24275	3.81377	0.00533268	0.0317794	-2.27744	ENSMUSP00000134850.1	+	ENSMUSG00000032400
Iars2	2.31412	0.907698	3.72053	3.80784	0.00537722	0.0318721	-2.28607	ENSMUSP00000027921.4	+	ENSMUSG00000026618
Lrrc57	0.948998	0.372062	1.52593	3.80668	0.00538603	0.0318721	-2.28777	ENSMUSP00000121638.1	+	ENSMUSG00000027286
Mrpl1	0.501228	0.196582	0.805873	3.80757	0.00537928	0.0318721	-2.28647	ENSMUSP00000112451.1	+	ENSMUSG00000029486
Tmem209	-0.487677	-0.784121	-0.191234	-3.80714	0.00538256	0.0318721	-2.2871	ENSMUSP00000138292.1	+	ENSMUSG00000029782
Smarcc1	-0.477728	-0.76861	-0.186845	-3.80076	0.005431	0.0320819	-2.2964	ENSMUSP00000142611.1	+	ENSMUSG00000032481
Rps2	0.57692	0.225043	0.928797	3.79431	0.00548051	0.0323178	-2.30582	ENSMUSP00000131474.1	+	ENSMUSG00000044533
Ugdh	-0.84277	-1.35743	-0.328114	-3.78966	0.00551648	0.0324731	-2.3126	ENSMUSP00000031103.7	+	ENSMUSG00000029201
Spen	-0.50055	-0.806372	-0.194728	-3.7878	0.00553093	0.0325014	-2.31532	ENSMUSP00000077925.3	+	ENSMUSG00000040761
Asns	0.423028	0.164031	0.682024	3.77992	0.00559264	0.0328069	-2.32683	ENSMUSP00000111204.1	+	ENSMUSG00000029752
Morc3	-0.37522	-0.605184	-0.145256	-3.77602	0.00562342	0.0329302	-2.33252	ENSMUSP00000144369.1	+	ENSMUSG00000039456
Enah	1.42086	0.549445	2.29228	3.77341	0.00564416	0.0329944	-2.33634	ENSMUSP00000106654.2	+	ENSMUSG00000022995
Ppp2r4	0.46546	0.179519	0.751401	3.76716	0.00569412	0.0332289	-2.34548	ENSMUSP00000046837.3	+	ENSMUSG00000039515
Bzw1	0.6045	0.232849	0.976151	3.76417	0.0057182	0.0333117	-2.34986	ENSMUSP00000051935.8	+	ENSMUSG00000051223
Mprip	-0.48596	-0.785161	-0.186759	-3.75877	0.00576192	0.0335085	-2.35776	ENSMUSP00000112072.1	+	ENSMUSG00000005417
4931414P19Rik	0.910663	0.349495	1.47183	3.75555	0.00578821	0.0335155	-2.36248	ENSMUSP00000022786.4	+	ENSMUSG00000022179
Afg3l2	0.576365	0.219982	0.932748	3.74273	0.00589397	0.0335155	-2.38126	ENSMUSP00000025408.8	+	ENSMUSG00000024527
Atp6v1a	0.53724	0.205319	0.869161	3.74577	0.0058687	0.0335155	-2.3768	ENSMUSP00000110314.2	+	ENSMUSG00000052459
Cbx5	0.591507	0.226984	0.956031	3.75529	0.00579033	0.0335155	-2.36286	ENSMUSP00000113158.1	+	ENSMUSG00000009575
Cth	1.89257	0.725411	3.05974	3.75257	0.00581255	0.0335155	-2.36683	ENSMUSP00000113672.1	+	ENSMUSG00000028179
Heatr1	0.432872	0.165251	0.700494	3.74323	0.00588979	0.0335155	-2.38052	ENSMUSP00000054084.8	+	ENSMUSG00000050244
Kif2c	0.515147	0.196601	0.833694	3.74254	0.00589552	0.0335155	-2.38153	ENSMUSP00000064261.2	+	ENSMUSG00000028678
Men1	-1.09072	-1.76349	-0.417954	-3.75195	0.00581767	0.0335155	-2.36774	ENSMUSP00000143849.1	+	ENSMUSG00000106695
Morc1	0.64595	0.247103	1.0448	3.74801	0.00585013	0.0335155	-2.37351	ENSMUSP00000023330.6	+	ENSMUSG00000022652
Ndufs1	0.758918	0.289383	1.22845	3.74055	0.00591217	0.0335155	-2.38445	ENSMUSP00000126621.2	+	ENSMUSG00000025968
Nsmce1	-0.507042	-0.820578	-0.193507	-3.74254	0.00589557	0.0335155	-2.38154	ENSMUSP00000033006.7	+	ENSMUSG00000030750
Pole	0.480785	0.183354	0.778216	3.74087	0.00590954	0.0335155	-2.38399	ENSMUSP00000007296.5	+	ENSMUSG00000007080
Prdx6	0.581305	0.221688	0.940922	3.74086	0.00590957	0.0335155	-2.384	ENSMUSP00000071636.5	+	ENSMUSG00000026701
Psmc5	0.442475	0.169708	0.715242	3.75409	0.00580009	0.0335155	-2.36461	ENSMUSP00000021049.2	+	ENSMUSG00000020708
Zfp592	-0.547315	-0.885761	-0.208869	-3.74245	0.00589627	0.0335155	-2.38166	ENSMUSP00000102976.2	+	ENSMUSG00000005621
Mdh2	0.349423	0.13296	0.565885	3.73574	0.00595256	0.0336879	-2.39151	ENSMUSP00000019323.6	+	ENSMUSG00000019179
Hmox1	1.95691	0.742767	3.17106	3.73	0.00600113	0.0339059	-2.39994	ENSMUSP00000005548.6	+	ENSMUSG00000005413
Car2	1.71266	0.648624	2.7767	3.72497	0.00604401	0.034091	-2.40732	ENSMUSP00000029078.7	+	ENSMUSG00000027562
Fam208b	-0.460838	-0.747483	-0.174192	-3.72058	0.00608169	0.0342079	-2.41376	ENSMUSP00000093774.3	+	ENSMUSG00000033799
Lias	0.759718	0.287117	1.23232	3.7202	0.00608501	0.0342079	-2.41432	ENSMUSP00000113228.2	+	ENSMUSG00000029199
Ric8	1.33355	0.503089	2.16402	3.71619	0.00611968	0.0343455	-2.42021	ENSMUSP00000026558.6	+	ENSMUSG00000025485
Dis3	0.435578	0.164057	0.707098	3.71254	0.00615142	0.0344092	-2.42557	ENSMUSP00000041906.9	+	ENSMUSG00000033166
Gm21293	-0.598808	-0.972004	-0.225611	-3.71328	0.00614492	0.0344092	-2.42448	ENSMUSP00000138043.1	+	ENSMUSG00000091779
Orc1	0.397205	0.149175	0.645235	3.70611	0.00620779	0.0346442	-2.43503	ENSMUSP00000099805.3	+	ENSMUSG00000028587
Trap1	0.45731	0.171694	0.742926	3.70541	0.00621398	0.0346442	-2.43606	ENSMUSP00000006137.8	+	ENSMUSG00000005981
Mms22l	1.70423	0.638426	2.77003	3.70049	0.00625748	0.0348292	-2.44329	ENSMUSP00000103857.2	+	ENSMUSG00000045751
Eif3m	0.74931	0.280482	1.21814	3.69876	0.00627287	0.0348573	-2.44584	ENSMUSP00000028592.5	+	ENSMUSG00000027170
Dna2	0.36892	0.137967	0.599873	3.69673	0.00629104	0.0349008	-2.44883	ENSMUSP00000115750.1	+	ENSMUSG00000036875
Anln	0.36598	0.136218	0.595742	3.68628	0.00638513	0.0352545	-2.46422	ENSMUSP00000045873.7	+	ENSMUSG00000036777
Copg1	0.781743	0.290645	1.27284	3.68387	0.00640705	0.0352545	-2.46777	ENSMUSP00000109237.3	+	ENSMUSG00000030058
Idh2	0.522338	0.194402	0.850273	3.68613	0.00638651	0.0352545	-2.46444	ENSMUSP00000103007.3	+	ENSMUSG00000030541
Rpl26	-1.07144	-1.74395	-0.398924	-3.68701	0.0063785	0.0352545	-2.46314	ENSMUSP00000129072.1	+	ENSMUSG00000060938
Snx3	0.709058	0.263745	1.15437	3.68489	0.00639778	0.0352545	-2.46627	ENSMUSP00000019939.5	+	ENSMUSG00000019804
Pkm	0.489925	0.181595	0.798255	3.67724	0.0064678	0.0355308	-2.47754	ENSMUSP00000034834.9	+	ENSMUSG00000032294
Erh	-0.376595	-0.613892	-0.139298	-3.67274	0.00650933	0.0357008	-2.48417	ENSMUSP00000021559.7	+	ENSMUSG00000021131
Dctn2	0.50888	0.188075	0.829685	3.67098	0.00652561	0.0357086	-2.48676	ENSMUSP00000026479.9	+	ENSMUSG00000025410
Fam114a2	1.03026	0.380448	1.68007	3.66917	0.00654252	0.0357086	-2.48944	ENSMUSP00000020831.6	+	ENSMUSG00000020523
Pin1	1.24318	0.45927	2.0271	3.67007	0.00653408	0.0357086	-2.4881	ENSMUSP00000034689.6	+	ENSMUSG00000032171
Ubr5	-0.36937	-0.60254	-0.1362	-3.66604	0.00657169	0.0358099	-2.49405	ENSMUSP00000105965.2	+	ENSMUSG00000037487
Kif11	0.47389	0.174602	0.773178	3.66434	0.00658765	0.035839	-2.49656	ENSMUSP00000012587.3	+	ENSMUSG00000012443
Cdk5rap1	1.03803	0.38087	1.69519	3.6555	0.0066712	0.0361768	-2.50961	ENSMUSP00000105353.1	+	ENSMUSG00000027487
Zfp593	-0.426127	-0.695885	-0.15637	-3.65573	0.006669	0.0361768	-2.50927	ENSMUSP00000030644.7	+	ENSMUSG00000028840
Map2k3	1.16776	0.427959	1.90755	3.65298	0.00669521	0.0362487	-2.51333	ENSMUSP00000019076.3	+	ENSMUSG00000018932
Mat2a	0.681035	0.249397	1.11267	3.65139	0.00671043	0.0362573	-2.51568	ENSMUSP00000142136.1	+	ENSMUSG00000104463
Usp19	0.485435	0.177699	0.793171	3.65057	0.0067183	0.0362573	-2.51689	ENSMUSP00000128573.2	+	ENSMUSG00000006676
Cyfip1	0.75056	0.274223	1.2269	3.64653	0.00675718	0.0364089	-2.52287	ENSMUSP00000127717.2	+	ENSMUSG00000030447
Ccdc14	0.636938	0.232427	1.04145	3.64397	0.00678189	0.0364837	-2.52665	ENSMUSP00000023532.6	+	ENSMUSG00000022833
Htra1	0.448987	0.163075	0.7349	3.6342	0.00687716	0.0368786	-2.54109	ENSMUSP00000006367.7	+	ENSMUSG00000006205
Wapl	0.45729	0.166127	0.748453	3.63465	0.00687273	0.0368786	-2.54042	ENSMUSP00000087481.3	+	ENSMUSG00000041408
Cyc1	0.47008	0.1704	0.76976	3.63013	0.0069173	0.037035	-2.54711	ENSMUSP00000023210.6	+	ENSMUSG00000022551
Nelfb	1.03453	0.374553	1.69451	3.62762	0.00694219	0.0370451	-2.55083	ENSMUSP00000057731.9	+	ENSMUSG00000013465
Nolc1	-0.651	-1.06642	-0.23558	-3.62662	0.00695214	0.0370451	-2.55232	ENSMUSP00000128331.1	+	ENSMUSG00000015176
Psmb1	-1.19044	-1.94989	-0.430998	-3.62761	0.00694229	0.0370451	-2.55085	ENSMUSP00000014913.8	+	ENSMUSG00000014769
Naa50	0.424117	0.153382	0.694853	3.62534	0.0069649	0.0370546	-2.55421	ENSMUSP00000067361.7	+	ENSMUSG00000022698
Cdca7l	-0.640358	-1.04952	-0.2312	-3.62193	0.00699896	0.0371485	-2.55926	ENSMUSP00000021592.9	+	ENSMUSG00000021175
Kdm5a	-0.465417	-0.762843	-0.167992	-3.62137	0.00700458	0.0371485	-2.56009	ENSMUSP00000005108.7	+	ENSMUSG00000030180
Fam120a	1.90622	0.687247	3.1252	3.61898	0.00702849	0.0372168	-2.56362	ENSMUSP00000053877.6	+	ENSMUSG00000038014
Phf3	-0.42646	-0.699259	-0.153661	-3.6178	0.00704045	0.0372217	-2.56538	ENSMUSP00000139610.1	+	ENSMUSG00000048874
Cgn	-0.402875	-0.660665	-0.145085	-3.61669	0.00705158	0.0372222	-2.56701	ENSMUSP00000102894.1	+	ENSMUSG00000068876
Umps	0.52682	0.189262	0.864378	3.61179	0.00710129	0.037426	-2.57428	ENSMUSP00000023510.6	+	ENSMUSG00000022814
Ctu2	0.834433	0.29944	1.36943	3.60954	0.00712421	0.0374299	-2.57762	ENSMUSP00000133622.1	+	ENSMUSG00000049482
Wdr75	0.416052	0.149344	0.682761	3.6101	0.00711846	0.0374299	-2.57678	ENSMUSP00000027139.8	+	ENSMUSG00000025995
Chd4	-0.3282	-0.53924	-0.11716	-3.599	0.0072326	0.0375316	-2.59324	ENSMUSP00000108011.1	+	ENSMUSG00000063870
Cntrob	0.762892	0.273005	1.25278	3.60392	0.00718178	0.0375316	-2.58594	ENSMUSP00000090651.5	+	ENSMUSG00000032782
Cog4	0.80514	0.287586	1.32269	3.60018	0.00722043	0.0375316	-2.5915	ENSMUSP00000128518.1	+	ENSMUSG00000031753
Hist1h1c	-0.799578	-1.31319	-0.285961	-3.60272	0.0071942	0.0375316	-2.58773	ENSMUSP00000045816.1	+	ENSMUSG00000036181
Hspe1	0.623018	0.222489	1.02355	3.59977	0.00722461	0.0375316	-2.5921	ENSMUSP00000074724.6	+	ENSMUSG00000073676
Nars	0.499657	0.178757	0.820558	3.60338	0.0071873	0.0375316	-2.58674	ENSMUSP00000025483.9	+	ENSMUSG00000024587
Setd2	-0.457282	-0.750794	-0.163771	-3.60552	0.00716534	0.0375316	-2.58357	ENSMUSP00000116313.2	+	ENSMUSG00000044791
Vps29	1.74742	0.624181	2.87066	3.60025	0.00721964	0.0375316	-2.59138	ENSMUSP00000123593.1	+	ENSMUSG00000029462
Meaf6	-0.698318	-1.14772	-0.248915	-3.59604	0.00726335	0.0376333	-2.59763	ENSMUSP00000053543.4	+	ENSMUSG00000028863
Ect2	0.675525	0.240054	1.111	3.58997	0.00732695	0.0379046	-2.60665	ENSMUSP00000103935.1	+	ENSMUSG00000027699
Msh2	0.397533	0.140721	0.654344	3.58234	0.00740765	0.0382307	-2.61798	ENSMUSP00000024967.7	+	ENSMUSG00000024151
Papola	1.23254	0.435963	2.02912	3.58081	0.00742399	0.0382307	-2.62026	ENSMUSP00000131668.1	+	ENSMUSG00000021111
Taf1	-0.392	-0.645344	-0.138656	-3.58082	0.00742379	0.0382307	-2.62023	ENSMUSP00000112772.1	+	ENSMUSG00000031314
Arfgef2	1.16826	0.41182	1.9247	3.57416	0.00749527	0.0384218	-2.63014	ENSMUSP00000096677.3	+	ENSMUSG00000074582
Cul3	0.422052	0.14886	0.695245	3.57524	0.00748354	0.0384218	-2.62852	ENSMUSP00000130738.1	+	ENSMUSG00000004364
Srrm1	-0.64473	-1.06218	-0.227284	-3.57426	0.00749416	0.0384218	-2.62998	ENSMUSP00000101487.1	+	ENSMUSG00000028809
Srsf11	-0.41424	-0.682619	-0.145861	-3.572	0.00751854	0.0384826	-2.63334	ENSMUSP00000072651.8	+	ENSMUSG00000055436
Gm4353	-0.389833	-0.642654	-0.137011	-3.56839	0.00755765	0.0386242	-2.63871	ENSMUSP00000107385.3	+	ENSMUSG00000091900
Ndufa10	0.46149	0.161692	0.761288	3.56239	0.00762318	0.0387849	-2.64763	ENSMUSP00000027478.6	+	ENSMUSG00000026260
Nhp2	-1.08784	-1.79473	-0.380963	-3.56146	0.00763337	0.0387849	-2.64902	ENSMUSP00000120014.1	+	ENSMUSG00000001056
Snw1	-0.414388	-0.683668	-0.145107	-3.5613	0.0076351	0.0387849	-2.64925	ENSMUSP00000021428.7	+	ENSMUSG00000021039
Snx5	0.64357	0.22559	1.06155	3.56327	0.00761357	0.0387849	-2.64633	ENSMUSP00000105657.3	+	ENSMUSG00000027423
Zmat2	2.23795	0.782722	3.69318	3.55899	0.00766054	0.0388556	-2.65269	ENSMUSP00000001419.8	+	ENSMUSG00000001383
Ctbp2	0.49361	0.172494	0.814726	3.55738	0.00767838	0.0388877	-2.65509	ENSMUSP00000127448.1	+	ENSMUSG00000030970
Copg2	2.18608	0.763113	3.60904	3.55533	0.00770107	0.0389441	-2.65814	ENSMUSP00000126726.3	+	ENSMUSG00000025607
Yeats2	-0.501417	-0.8285	-0.174335	-3.54773	0.00778585	0.0393139	-2.66946	ENSMUSP00000087506.4	+	ENSMUSG00000041215
Fabp5	1.4061	0.487714	2.32449	3.54322	0.00783654	0.0395107	-2.67617	ENSMUSP00000029046.8	+	ENSMUSG00000027533
Atp5a1	0.384657	0.133329	0.635986	3.54193	0.00785119	0.0395255	-2.6781	ENSMUSP00000026495.8	+	ENSMUSG00000025428
Esrrb	0.416148	0.14327	0.689025	3.52929	0.00799569	0.0401929	-2.69694	ENSMUSP00000131335.1	+	ENSMUSG00000021255
Faf1	0.43194	0.148611	0.715269	3.5281	0.00800947	0.0402023	-2.69872	ENSMUSP00000099785.4	+	ENSMUSG00000010517
2310035C23Rik	0.508053	0.17456	0.841545	3.52558	0.0080386	0.0402886	-2.70248	ENSMUSP00000039178.6	+	ENSMUSG00000026319
Mpp7	-0.459778	-0.761877	-0.157678	-3.52213	0.00807878	0.0404254	-2.70763	ENSMUSP00000111535.2	+	ENSMUSG00000057440
Sass6	2.05292	0.703642	3.4022	3.5211	0.00809079	0.0404254	-2.70916	ENSMUSP00000143175.1	+	ENSMUSG00000027959
Skiv2l2	-0.411683	-0.682333	-0.141032	-3.52015	0.00810187	0.0404254	-2.71057	ENSMUSP00000022281.3	+	ENSMUSG00000016018
Dap3	0.656805	0.224675	1.08893	3.51747	0.00813333	0.0405225	-2.71458	ENSMUSP00000134422.1	+	ENSMUSG00000068921
Sdhb	0.382515	0.130629	0.634401	3.51441	0.00816945	0.0406424	-2.71915	ENSMUSP00000010007.8	+	ENSMUSG00000009863
Cwc27	0.585545	0.199559	0.971531	3.51072	0.00821308	0.0407993	-2.72466	ENSMUSP00000022228.6	+	ENSMUSG00000021715
Adh5	2.6005	0.88069	4.32031	3.49933	0.00834961	0.0413987	-2.74168	ENSMUSP00000005964.2	+	ENSMUSG00000028138
Zfp212	-1.65589	-2.75121	-0.56056	-3.49861	0.00835829	0.0413987	-2.74276	ENSMUSP00000009411.7	+	ENSMUSG00000052763
Casc5	2.45765	0.830273	4.08502	3.49494	0.00840276	0.0415274	-2.74824	ENSMUSP00000097140.2	+	ENSMUSG00000027326
Zfp646	-0.557908	-0.927389	-0.188426	-3.49444	0.00840891	0.0415274	-2.74899	ENSMUSP00000052641.7	+	ENSMUSG00000049739
Hist1h2bq	-0.633475	-1.05323	-0.213721	-3.49255	0.00843191	0.0415413	-2.75181	ENSMUSP00000106095.1	+	ENSMUSG00000069307
Nup88	-0.41548	-0.690929	-0.140031	-3.49073	0.00845416	0.0415413	-2.75453	ENSMUSP00000104170.1	+	ENSMUSG00000040667
Rpa1	0.346878	0.116873	0.576882	3.49018	0.00846099	0.0415413	-2.75537	ENSMUSP00000090585.5	+	ENSMUSG00000000751
Ung	1.53653	0.518118	2.55495	3.4916	0.00844352	0.0415413	-2.75323	ENSMUSP00000031587.6	+	ENSMUSG00000029591
Hist1h2al	-1.00243	-1.66838	-0.336485	-3.48356	0.00854247	0.0418804	-2.76526	ENSMUSP00000089300.4	+	ENSMUSG00000091383
Nova2	-3.75991	-6.25983	-1.26	-3.48065	0.00857855	0.0419963	-2.76961	ENSMUSP00000134257.2	+	ENSMUSG00000108585
Acly	0.477948	0.159392	0.796503	3.47219	0.00868458	0.0424079	-2.78229	ENSMUSP00000103012.1	+	ENSMUSG00000020917
Ddx54	-0.408	-0.679955	-0.136045	-3.47193	0.00868778	0.0424079	-2.78267	ENSMUSP00000031598.9	+	ENSMUSG00000029599
Atp5o	0.540285	0.179931	0.900639	3.46978	0.00871501	0.0424385	-2.7859	ENSMUSP00000023677.3	+	ENSMUSG00000022956
Ppm1g	0.457145	0.152214	0.762076	3.46945	0.0087192	0.0424385	-2.7864	ENSMUSP00000144644.1	+	ENSMUSG00000029147
Ptpn12	1.4431	0.480133	2.40606	3.46812	0.00873604	0.0424592	-2.78839	ENSMUSP00000030556.7	+	ENSMUSG00000028771
Gpt2	1.47859	0.491097	2.46608	3.46515	0.00877377	0.0425812	-2.79284	ENSMUSP00000034136.5	+	ENSMUSG00000031700
Ppip5k2	0.731938	0.242331	1.22154	3.45967	0.0088438	0.0428594	-2.80104	ENSMUSP00000132889.1	+	ENSMUSG00000040648
Dimt1	0.480208	0.158474	0.801941	3.45414	0.00891519	0.0431434	-2.80934	ENSMUSP00000022203.8	+	ENSMUSG00000021692
Ap3m1	0.440862	0.145019	0.736706	3.44865	0.00898666	0.0434269	-2.81757	ENSMUSP00000117346.1	+	ENSMUSG00000021824
Luzp1	-0.562155	-0.939655	-0.184655	-3.44625	0.00901808	0.0434543	-2.82117	ENSMUSP00000130758.1	+	ENSMUSG00000001089
Mrpl4	0.793048	0.260561	1.32553	3.44666	0.00901271	0.0434543	-2.82056	ENSMUSP00000003386.5	+	ENSMUSG00000003299
Cdc27	0.566603	0.185337	0.947868	3.43922	0.00911087	0.043822	-2.83173	ENSMUSP00000091452.2	+	ENSMUSG00000020687
D2Wsu81e	0.557095	0.182083	0.932107	3.43789	0.0091284	0.043822	-2.83371	ENSMUSP00000097793.4	+	ENSMUSG00000039660
Sugt1	0.565518	0.184795	0.94624	3.43752	0.00913336	0.043822	-2.83428	ENSMUSP00000052942.8	+	ENSMUSG00000022024
Ddx42	0.41521	0.13545	0.69497	3.43471	0.00917085	0.0439393	-2.8385	ENSMUSP00000021046.5	+	ENSMUSG00000020705
Zmat3	-2.0118	-3.36773	-0.655865	-3.43364	0.00918516	0.0439455	-2.84011	ENSMUSP00000131317.1	+	ENSMUSG00000027663
Hnrnpc	-0.426057	-0.713366	-0.138749	-3.43185	0.00920914	0.0439702	-2.8428	ENSMUSP00000133052.1	+	ENSMUSG00000060373
Nfatc2ip	-0.419922	-0.703139	-0.136706	-3.43131	0.0092164	0.0439702	-2.84361	ENSMUSP00000075094.4	+	ENSMUSG00000030722
Fam129a	0.504478	0.164102	0.844853	3.42998	0.00923428	0.0439933	-2.84561	ENSMUSP00000115822.1	+	ENSMUSG00000026483
Anxa11	-0.996158	-1.66923	-0.323087	-3.42512	0.00929989	0.0442433	-2.85291	ENSMUSP00000022416.7	+	ENSMUSG00000021866
Ino80c	-0.414002	-0.693841	-0.134164	-3.42376	0.0093183	0.0442685	-2.85495	ENSMUSP00000114643.1	+	ENSMUSG00000047989
Orc6	0.748912	0.242552	1.25527	3.42278	0.00933159	0.0442693	-2.85642	ENSMUSP00000034132.5	+	ENSMUSG00000031697
Ccdc88c	1.15776	0.374449	1.94108	3.42052	0.00936245	0.0442911	-2.85982	ENSMUSP00000068629.3	+	ENSMUSG00000021182
Toe1	0.445515	0.144153	0.746877	3.42122	0.00935279	0.0442911	-2.85876	ENSMUSP00000030451.3	+	ENSMUSG00000028688
Las1l	0.445005	0.143622	0.746388	3.41707	0.00940963	0.0443898	-2.865	ENSMUSP00000078901.6	+	ENSMUSG00000057421
Ubap2	0.43111	0.139163	0.723057	3.41737	0.00940556	0.0443898	-2.86456	ENSMUSP00000103703.1	+	ENSMUSG00000028433
Dync1li1	0.774068	0.249236	1.2989	3.41324	0.00946232	0.0445138	-2.87076	ENSMUSP00000035366.6	+	ENSMUSG00000032435
Urb1	0.467583	0.150622	0.784543	3.41399	0.00945204	0.0445138	-2.86964	ENSMUSP00000114717.1	+	ENSMUSG00000039929
Rbm15	-0.473797	-0.795206	-0.152389	-3.41148	0.00948667	0.0445662	-2.87341	ENSMUSP00000054424.9	+	ENSMUSG00000048109
Amot	4.11641	1.3206	6.91221	3.40737	0.00954371	0.0446705	-2.87959	ENSMUSP00000108455.2	+	ENSMUSG00000041688
Irf2bp1	-0.646068	-1.08491	-0.207223	-3.40702	0.0095486	0.0446705	-2.88011	ENSMUSP00000061234.3	+	ENSMUSG00000044030
Mphosph8	-0.523083	-0.878383	-0.167782	-3.40708	0.00954778	0.0446705	-2.88003	ENSMUSP00000112170.1	+	ENSMUSG00000079184
Nusap1	-0.518615	-0.873095	-0.164135	-3.3858	0.00984929	0.0460134	-2.91206	ENSMUSP00000028771.7	+	ENSMUSG00000027306
Gtf2h1	0.738367	0.233196	1.24354	3.38253	0.00989656	0.0461703	-2.91699	ENSMUSP00000006774.4	+	ENSMUSG00000006599
Tmem11	0.800883	0.252029	1.34974	3.37692	0.00997812	0.0464865	-2.92545	ENSMUSP00000128654.1	+	ENSMUSG00000043284
Scyl1	2.13324	0.66973	3.59674	3.37328	0.0100314	0.0466703	-2.93094	ENSMUSP00000025890.8	+	ENSMUSG00000024941
Pold2	0.602465	0.188896	1.01603	3.37126	0.0100611	0.0467441	-2.93398	ENSMUSP00000099986.3	+	ENSMUSG00000020471
Mrps22	0.561447	0.175664	0.947231	3.36801	0.0101091	0.046838	-2.93888	ENSMUSP00000035034.8	+	ENSMUSG00000032459
Tgs1	1.28865	0.403303	2.174	3.36844	0.0101027	0.046838	-2.93823	ENSMUSP00000054112.5	+	ENSMUSG00000028233
Ahnak	-0.393075	-0.663375	-0.122775	-3.36541	0.0101478	0.0468883	-2.94281	ENSMUSP00000090633.2	+	ENSMUSG00000069833
Gm20767	-0.983908	-1.66037	-0.307446	-3.36604	0.0101384	0.0468883	-2.94186	ENSMUSP00000137504.1	+	ENSMUSG00000096323
Ap2b1	0.46198	0.143651	0.780309	3.35857	0.0102499	0.0472955	-2.95312	ENSMUSP00000135445.1	+	ENSMUSG00000035152
Adnp2	-0.570295	-0.963432	-0.177158	-3.35709	0.0102721	0.0473147	-2.95535	ENSMUSP00000068560.8	+	ENSMUSG00000053950
Skp1a	-0.536913	-0.90711	-0.166715	-3.35643	0.0102821	0.0473147	-2.95635	ENSMUSP00000104700.1	+	ENSMUSG00000036309
Ncoa3	0.559535	0.172754	0.946316	3.34789	0.0104118	0.04784	-2.96926	ENSMUSP00000104875.1	+	ENSMUSG00000027678
Tfcp2l1	0.564887	0.174309	0.955466	3.34705	0.0104247	0.04784	-2.97052	ENSMUSP00000027629.8	+	ENSMUSG00000026380
Mina	0.65555	0.201627	1.10947	3.3422	0.0104992	0.0481164	-2.97785	ENSMUSP00000125297.1	+	ENSMUSG00000022724
Ndufs3	0.456392	0.139978	0.772807	3.33803	0.0105635	0.0483458	-2.98415	ENSMUSP00000005647.3	+	ENSMUSG00000005510
Aifm2	1.10281	0.335776	1.86983	3.32733	0.010731	0.0487722	-3.00033	ENSMUSP00000101095.2	+	ENSMUSG00000020085
Dlst	1.12307	0.341547	1.9046	3.32562	0.0107579	0.0487722	-3.00291	ENSMUSP00000060346.8	+	ENSMUSG00000004789
H2afx	-0.93349	-1.5826	-0.284385	-3.32815	0.010718	0.0487722	-2.99908	ENSMUSP00000051432.2	+	ENSMUSG00000049932
Lama1	0.59888	0.182233	1.01553	3.32644	0.010745	0.0487722	-3.00167	ENSMUSP00000043957.7	+	ENSMUSG00000032796
Polr1e	0.376972	0.115012	0.638933	3.33029	0.0106843	0.0487722	-2.99584	ENSMUSP00000121007.1	+	ENSMUSG00000028318
Ruvbl2	-0.379993	-0.644269	-0.115716	-3.32755	0.0107275	0.0487722	-2.99999	ENSMUSP00000103400.3	+	ENSMUSG00000003868
Smg5	0.631135	0.192054	1.07022	3.32649	0.0107443	0.0487722	-3.0016	ENSMUSP00000001451.5	+	ENSMUSG00000001415
Ube2s	0.501398	0.151909	0.850886	3.32014	0.0108449	0.0491006	-3.01119	ENSMUSP00000078459.7	+	ENSMUSG00000060860
H1f0	-0.460112	-0.781133	-0.139092	-3.31695	0.010896	0.0492656	-3.01602	ENSMUSP00000137309.1	+	ENSMUSG00000096210
Cc2d1a	0.34863	0.105133	0.592127	3.31344	0.0109524	0.0494546	-3.02134	ENSMUSP00000046449.8	+	ENSMUSG00000036686
Dhx37	0.470605	0.141341	0.799869	3.30766	0.0110461	0.0496779	-3.03009	ENSMUSP00000131734.1	+	ENSMUSG00000029480
Gm9803	0.503297	0.151249	0.855346	3.3085	0.0110324	0.0496779	-3.02882	ENSMUSP00000137140.1	+	ENSMUSG00000045886
Wdr1	1.55689	0.467898	2.64587	3.30858	0.011031	0.0496779	-3.02869	ENSMUSP00000005234.9	+	ENSMUSG00000005103
Arvcf	0.337707	0.101086	0.574329	3.3029	0.0111237	0.0499605	-3.03729	ENSMUSP00000111273.1	+	ENSMUSG00000000325
Smarca1	0.80963	0.240943	1.37832	3.29474	0.0112582	0.0504973	-3.04965	ENSMUSP00000086366.4		ENSMUSG00000031099
Iars	0.466873	0.138381	0.795364	3.28914	0.0113515	0.0507136	-3.05813	ENSMUSP00000132082.1		ENSMUSG00000037851
Rbm27	0.401865	0.119171	0.684559	3.28981	0.0113403	0.0507136	-3.05712	ENSMUSP00000089540.5		ENSMUSG00000024491
Tada1	-1.27004	-2.16339	-0.376688	-3.29005	0.0113363	0.0507136	-3.05675	ENSMUSP00000027846.7		ENSMUSG00000026563
Git2	1.33788	0.394165	2.28161	3.28083	0.0114916	0.050717	-3.07074	ENSMUSP00000122302.2		ENSMUSG00000041890
Ing4	-0.766645	-1.30719	-0.226104	-3.28227	0.0114673	0.050717	-3.06856	ENSMUSP00000108036.2		ENSMUSG00000030330
Lamb1	1.2993	0.383174	2.21543	3.28218	0.0114688	0.050717	-3.06869	ENSMUSP00000132778.1		ENSMUSG00000002900
Ncoa5	-0.399767	-0.681397	-0.118138	-3.28501	0.0114209	0.050717	-3.0644	ENSMUSP00000046388.8		ENSMUSG00000039804
Rnps1	-0.367422	-0.626079	-0.108766	-3.28738	0.0113811	0.050717	-3.06081	ENSMUSP00000126345.1		ENSMUSG00000034681
Sgol2a	0.483895	0.142615	0.825175	3.28132	0.0114834	0.050717	-3.07	ENSMUSP00000027202.8		ENSMUSG00000026039
Srsf10	-0.488658	-0.833416	-0.143899	-3.28018	0.0115027	0.050717	-3.07173	ENSMUSP00000099603.2		ENSMUSG00000028676
Tnpo1	0.34459	0.101655	0.587525	3.28262	0.0114612	0.050717	-3.06802	ENSMUSP00000105026.2		ENSMUSG00000009470
Tsg101	0.51282	0.151531	0.874109	3.28487	0.0114234	0.050717	-3.06462	ENSMUSP00000014546.8		ENSMUSG00000014402
Ubap2l	0.34064	0.100379	0.580901	3.28111	0.0114869	0.050717	-3.07032	ENSMUSP00000066138.8		ENSMUSG00000042520
Rnf17	1.89241	0.554521	3.23029	3.27343	0.0116178	0.0511577	-3.08196	ENSMUSP00000093469.1		ENSMUSG00000000365
Ahcyl1	1.15223	0.337131	1.96734	3.27142	0.0116524	0.051243	-3.08501	ENSMUSP00000029490.8		ENSMUSG00000027893
Nap1l4	0.47593	0.139023	0.812837	3.2692	0.0116907	0.0513446	-3.08838	ENSMUSP00000072510.5		ENSMUSG00000059119
Incenp	-0.318125	-0.543567	-0.0926825	-3.26565	0.011752	0.0515269	-3.09376	ENSMUSP00000025562.7		ENSMUSG00000024660
Zw10	0.457305	0.13317	0.78144	3.26504	0.0117627	0.0515269	-3.0947	ENSMUSP00000034803.8		ENSMUSG00000032264
Tcof1	-0.437298	-0.747505	-0.12709	-3.26237	0.0118093	0.0515967	-3.09875	ENSMUSP00000135476.1		ENSMUSG00000024613
Wdr45	1.6327	0.474752	2.79064	3.26307	0.011797	0.0515967	-3.09769	ENSMUSP00000146607.1		ENSMUSG00000039382
Rbbp6	-0.444043	-0.759333	-0.128752	-3.25928	0.0118633	0.0517658	-3.10344	ENSMUSP00000071519.5		ENSMUSG00000030779
Smad1	0.840603	0.243309	1.4379	3.25695	0.0119042	0.0518771	-3.10697	ENSMUSP00000064015.3		ENSMUSG00000031681
Taf9	-0.38835	-0.664527	-0.112173	-3.2542	0.0119527	0.051954	-3.11114	ENSMUSP00000140244.1		ENSMUSG00000052293
Zfp62	-3.77024	-6.45079	-1.08969	-3.25501	0.0119383	0.051954	-3.10991	ENSMUSP00000116045.1		ENSMUSG00000046311
Cops4	0.504047	0.145186	0.862909	3.25052	0.0120179	0.0521705	-3.11674	ENSMUSP00000048416.8		ENSMUSG00000035297
Rps16	0.599607	0.172109	1.02711	3.24594	0.0120996	0.0524576	-3.12369	ENSMUSP00000103940.1		ENSMUSG00000037563
Dscc1	0.835673	0.239519	1.43183	3.24404	0.0121337	0.052538	-3.12658	ENSMUSP00000023059.6		ENSMUSG00000022422
Clns1a	2.39744	0.685381	4.1095	3.24069	0.0121941	0.0526643	-3.13168	ENSMUSP00000026506.4		ENSMUSG00000025439
Ehd1	0.456433	0.130565	0.7823	3.24148	0.0121797	0.0526643	-3.13047	ENSMUSP00000144036.1		ENSMUSG00000107039
Ube2n	0.47096	0.134511	0.807409	3.23947	0.0122162	0.0526921	-3.13354	ENSMUSP00000096932.3		ENSMUSG00000074781
Smarcad1	0.386698	0.109525	0.66387	3.22872	0.0124123	0.0534695	-3.14988	ENSMUSP00000031984.6		ENSMUSG00000029920
Mdn1	0.411203	0.116276	0.706129	3.22664	0.0124505	0.0535658	-3.15303	ENSMUSP00000071569.4		ENSMUSG00000058006
Rps27	-0.587597	-1.0096	-0.165591	-3.22232	0.0125304	0.0537736	-3.1596	ENSMUSP00000142536.1		ENSMUSG00000090733
Wdr48	1.47609	0.415975	2.53621	3.22231	0.0125307	0.0537736	-3.15962	ENSMUSP00000042509.6		ENSMUSG00000032512
Samhd1	0.64473	0.181237	1.10822	3.21916	0.0125893	0.053888	-3.16441	ENSMUSP00000105176.2		ENSMUSG00000027639
Wdr36	0.320327	0.0900673	0.550588	3.21946	0.0125837	0.053888	-3.16395	ENSMUSP00000132189.1		ENSMUSG00000038299
Kmt2b	-0.360127	-0.619332	-0.100923	-3.2153	0.0126616	0.0541289	-3.17028	ENSMUSP00000103789.2		ENSMUSG00000006307
Arpc1b	0.71486	0.199581	1.23014	3.2106	0.0127503	0.0542346	-3.17744	ENSMUSP00000082822.6		ENSMUSG00000029622
Ccnb2	2.10129	0.587145	3.61544	3.21164	0.0127307	0.0542346	-3.17586	ENSMUSP00000034742.6		ENSMUSG00000032218
Fam45a	1.46479	0.408945	2.52063	3.21058	0.0127507	0.0542346	-3.17747	ENSMUSP00000112839.1		ENSMUSG00000024993
Uchl1	0.725875	0.202915	1.24883	3.21219	0.0127202	0.0542346	-3.17502	ENSMUSP00000031131.9		ENSMUSG00000029223
Sec61a1	1.14757	0.31909	1.97604	3.20557	0.0128458	0.0545703	-3.18509	ENSMUSP00000032168.5		ENSMUSG00000030082
Tcf3	-0.45891	-0.790403	-0.127417	-3.20377	0.0128802	0.0546477	-3.18784	ENSMUSP00000020379.6		ENSMUSG00000020167
Gm17615	-2.06954	-3.56612	-0.572956	-3.20023	0.0129482	0.0547157	-3.19324	ENSMUSP00000130870.1		ENSMUSG00000090286
Polr1d_ENSMUSP00000058355.3	2.22325	0.616268	3.83024	3.20173	0.0129193	0.0547157	-3.19094	ENSMUSP00000058355.3		ENSMUSG00000029642
Polr3b	0.768282	0.212584	1.32398	3.19956	0.0129611	0.0547157	-3.19426	ENSMUSP00000076418.5		ENSMUSG00000034453
Prdx1	0.408052	0.113012	0.703093	3.20068	0.0129394	0.0547157	-3.19254	ENSMUSP00000119794.1		ENSMUSG00000028691
Nop10	-0.781208	-1.34691	-0.215507	-3.19586	0.0130324	0.0548793	-3.19988	ENSMUSP00000028553.3		ENSMUSG00000027133
Tkfc	0.97792	0.269886	1.68595	3.19637	0.0130225	0.0548793	-3.19911	ENSMUSP00000044556.6		ENSMUSG00000034371
Rpl23	-0.75933	-1.30945	-0.209206	-3.19432	0.0130624	0.054937	-3.20224	ENSMUSP00000099435.4		ENSMUSG00000071415
Raly	-0.427308	-0.737014	-0.117601	-3.19299	0.0130881	0.0549765	-3.20425	ENSMUSP00000105323.3		ENSMUSG00000027593
Sae1	0.680593	0.187164	1.17402	3.19206	0.0131062	0.0549842	-3.20567	ENSMUSP00000092409.3		ENSMUSG00000052833
Pfkp	0.4845	0.133015	0.835985	3.19003	0.0131459	0.055082	-3.20877	ENSMUSP00000117030.1		ENSMUSG00000021196
Polrmt	0.541502	0.14816	0.934845	3.18594	0.0132261	0.0552807	-3.215	ENSMUSP00000124936.1		ENSMUSG00000020329
Zfp296	0.49112	0.134444	0.847796	3.18656	0.0132139	0.0552807	-3.21406	ENSMUSP00000104093.1		ENSMUSG00000011267
Ywhaq	0.497765	0.135809	0.859721	3.18256	0.0132928	0.0554907	-3.22016	ENSMUSP00000106602.3		ENSMUSG00000076432
Ppp1r13b	0.888892	0.24199	1.53579	3.17994	0.0133446	0.0556384	-3.22415	ENSMUSP00000062464.7		ENSMUSG00000021285
Naa35	0.61431	0.167076	1.06154	3.17878	0.0133676	0.0556653	-3.22591	ENSMUSP00000022038.7		ENSMUSG00000021555
Hltf	0.4534	0.123148	0.783652	3.1772	0.0133992	0.055728	-3.22833	ENSMUSP00000002502.5		ENSMUSG00000002428
Surf6	-0.339795	-0.587473	-0.0921171	-3.17496	0.013444	0.0558454	-3.23175	ENSMUSP00000048457.7		ENSMUSG00000036160
Dhx15	-0.356772	-0.617899	-0.0956461	-3.1619	0.0137078	0.0566641	-3.25166	ENSMUSP00000031061.7		ENSMUSG00000029169
Gm10073	-3.66101	-6.33966	-0.98236	-3.16295	0.0136864	0.0566641	-3.25005	ENSMUSP00000129695.2		ENSMUSG00000060019
Osbpl11	0.511373	0.13709	0.885655	3.16188	0.0137083	0.0566641	-3.25169	ENSMUSP00000039632.8		ENSMUSG00000022807
Uqcrfs1	0.369155	0.0990178	0.639292	3.16251	0.0136954	0.0566641	-3.25073	ENSMUSP00000045284.3		ENSMUSG00000038462
Necap1	1.40121	0.374805	2.42762	3.15931	0.0137609	0.0568119	-3.25561	ENSMUSP00000032477.4		ENSMUSG00000030327
Tjp1	-0.405232	-0.702257	-0.108208	-3.15733	0.0138015	0.05691	-3.25863	ENSMUSP00000032729.6		ENSMUSG00000030516
Dazl	-0.532508	-0.922973	-0.142042	-3.15611	0.0138267	0.0569257	-3.26051	ENSMUSP00000010736.7		ENSMUSG00000010592
Ntmt1	0.559447	0.149151	0.969744	3.15551	0.013839	0.0569257	-3.26142	ENSMUSP00000142189.1		ENSMUSG00000026857
Nup98	-0.345675	-0.599334	-0.0920159	-3.15374	0.0138756	0.0569374	-3.26412	ENSMUSP00000068530.5		ENSMUSG00000063550
Uba1	0.39986	0.106497	0.693223	3.15436	0.0138628	0.0569374	-3.26317	ENSMUSP00000086626.4		ENSMUSG00000001924
Nedd4	0.409172	0.108812	0.709533	3.15262	0.0138989	0.0569543	-3.26583	ENSMUSP00000034740.7		ENSMUSG00000032216
Pdcd10	1.1648	0.309565	2.02004	3.15191	0.0139135	0.0569543	-3.26691	ENSMUSP00000029424.6		ENSMUSG00000027835
Hmmr	0.487967	0.129446	0.846489	3.1498	0.0139573	0.0569952	-3.27013	ENSMUSP00000020579.7		ENSMUSG00000020330
Sec31a	0.632003	0.167686	1.09632	3.15001	0.0139529	0.0569952	-3.26981	ENSMUSP00000138213.1		ENSMUSG00000035325
Gspt1	-0.408985	-0.709636	-0.108334	-3.14813	0.0139922	0.0570684	-3.27268	ENSMUSP00000130583.1		ENSMUSG00000062203
Anp32e	0.473737	0.125255	0.82222	3.14605	0.0140357	0.0571087	-3.27586	ENSMUSP00000128298.1		ENSMUSG00000015749
Gm10110	0.366737	0.0969639	0.636511	3.14604	0.0140359	0.0571087	-3.27588	ENSMUSP00000079967.4		ENSMUSG00000062093
Upf1	0.433472	0.11425	0.752695	3.14251	0.01411	0.0573412	-3.28127	ENSMUSP00000075089.6		ENSMUSG00000058301
Fkbp3	1.1098	0.291214	1.9284	3.13753	0.0142152	0.0576298	-3.28887	ENSMUSP00000021332.8		ENSMUSG00000020949
Rpp30	-0.461083	-0.801118	-0.121047	-3.13807	0.0142038	0.0576298	-3.28805	ENSMUSP00000025714.7		ENSMUSG00000024800
Ints12	-0.451535	-0.784917	-0.118153	-3.13442	0.0142813	0.0577615	-3.29362	ENSMUSP00000029650.8		ENSMUSG00000028016
Srbd1	0.373928	0.0978428	0.650012	3.13439	0.014282	0.0577615	-3.29367	ENSMUSP00000092810.3		ENSMUSG00000024135
Arf5	-1.68281	-2.92596	-0.439664	-3.13271	0.0143178	0.0577678	-3.29623	ENSMUSP00000127281.1		ENSMUSG00000020440
Nit2	0.952445	0.249004	1.65589	3.13343	0.0143025	0.0577678	-3.29513	ENSMUSP00000023432.8		ENSMUSG00000022751
Cfdp1	1.48513	0.38736	2.58289	3.13084	0.0143578	0.0578601	-3.29909	ENSMUSP00000034432.5		ENSMUSG00000031954
Cnp	1.2835	0.334504	2.2325	3.12996	0.0143767	0.0578672	-3.30043	ENSMUSP00000099409.4		ENSMUSG00000006782
Mcm7	0.396888	0.103335	0.69044	3.12888	0.0144	0.0578916	-3.30208	ENSMUSP00000000505.9		ENSMUSG00000029730
Akr7a5	0.531748	0.138245	0.92525	3.12728	0.0144345	0.0579505	-3.30454	ENSMUSP00000073459.6		ENSMUSG00000028743
Nfs1	1.33864	0.347811	2.32946	3.12661	0.014449	0.0579505	-3.30556	ENSMUSP00000029147.9		ENSMUSG00000027618
Gm8186	-0.401197	-0.698389	-0.104006	-3.12413	0.0145025	0.0579544	-3.30934	ENSMUSP00000137416.1		ENSMUSG00000049124
Idh3a	0.415807	0.107839	0.723776	3.12459	0.0144925	0.0579544	-3.30864	ENSMUSP00000127526.1		ENSMUSG00000032279
Mnd1	1.14703	0.29774	1.99632	3.12555	0.0144717	0.0579544	-3.30717	ENSMUSP00000048262.6		ENSMUSG00000033752
Slc25a5	0.363405	0.0941441	0.632666	3.12339	0.0145187	0.0579544	-3.31049	ENSMUSP00000016463.3		ENSMUSG00000016319
Polr1b	0.385232	0.0996299	0.670835	3.12154	0.0145588	0.0580459	-3.31331	ENSMUSP00000099494.4		ENSMUSG00000027395
Uba6	0.678385	0.175075	1.1817	3.11924	0.0146089	0.0581771	-3.31683	ENSMUSP00000035328.7		ENSMUSG00000035898
Gdf3	1.3271	0.33943	2.31477	3.10957	0.0148218	0.0588203	-3.33162	ENSMUSP00000032211.4		ENSMUSG00000030117
Poldip3	0.574785	0.147005	1.00256	3.10952	0.0148228	0.0588203	-3.33169	ENSMUSP00000054548.6		ENSMUSG00000041815
Tpx2	-0.356025	-0.620976	-0.0910737	-3.10973	0.0148182	0.0588203	-3.33137	ENSMUSP00000136457.1		ENSMUSG00000027469
Ptcd3	1.38401	0.353142	2.41488	3.10702	0.0148783	0.0589018	-3.33551	ENSMUSP00000080743.2		ENSMUSG00000063884
Ubl4a	2.25244	0.57502	3.92987	3.10756	0.0148664	0.0589018	-3.33469	ENSMUSP00000136070.1		ENSMUSG00000015290
Gli2	1.34936	0.342229	2.35648	3.10063	0.0150212	0.0593873	-3.34528	ENSMUSP00000054837.8		ENSMUSG00000048402
Ppp1r10	-0.40376	-0.705181	-0.102339	-3.09997	0.0150361	0.0593873	-3.3463	ENSMUSP00000084461.2		ENSMUSG00000039220
Pbrm1	-0.407512	-0.711888	-0.103137	-3.09841	0.0150712	0.0594563	-3.34868	ENSMUSP00000107721.1		ENSMUSG00000042323
Chd1_ENSMUSP00000024627.7	0.335395	0.0847781	0.586012	3.09709	0.015101	0.0595043	-3.3507	ENSMUSP00000024627.7		ENSMUSG00000023852
Atg5	0.800512	0.20161	1.39942	3.09328	0.0151874	0.0597748	-3.35653	ENSMUSP00000044769.4		ENSMUSG00000038160
Polr2b	0.267505	0.0673116	0.467698	3.09236	0.0152084	0.0597878	-3.35794	ENSMUSP00000031167.5		ENSMUSG00000029250
Cnot3	0.48935	0.122841	0.855859	3.08989	0.0152648	0.0599397	-3.36173	ENSMUSP00000039098.9		ENSMUSG00000035632
Bbx	-0.643778	-1.12618	-0.161373	-3.08839	0.015299	0.0600041	-3.36401	ENSMUSP00000086826.3		ENSMUSG00000022641
Paf1	-0.412303	-0.721531	-0.103074	-3.08563	0.0153625	0.0601832	-3.36825	ENSMUSP00000003529.8		ENSMUSG00000003437
Eftud1	0.605095	0.151101	1.05909	3.08448	0.015389	0.0602172	-3.37001	ENSMUSP00000137061.1		ENSMUSG00000038563
Ddx28	0.9616	0.239099	1.6841	3.0801	0.0154904	0.0605437	-3.37672	ENSMUSP00000058950.5		ENSMUSG00000045538
0610010K14Rik_ENSMUSP00000099629.3	-0.519505	-0.910744	-0.128266	-3.07295	0.0156572	0.0605966	-3.38766	ENSMUSP00000099629.3		ENSMUSG00000020831
Col18a1	0.402498	0.0997906	0.705204	3.07715	0.015559	0.0605966	-3.38123	ENSMUSP00000080358.6		ENSMUSG00000001435
Dhfr	0.70888	0.174968	1.24279	3.07263	0.0156647	0.0605966	-3.38815	ENSMUSP00000022218.4		ENSMUSG00000021707
Fam111a	0.75435	0.187041	1.32166	3.07724	0.0155569	0.0605966	-3.38109	ENSMUSP00000119518.1		ENSMUSG00000024691
Hist1h2ba	1.48015	0.366709	2.59359	3.07643	0.0155758	0.0605966	-3.38233	ENSMUSP00000056604.2		ENSMUSG00000050799
Ppat	0.740962	0.18274	1.29918	3.07183	0.0156836	0.0605966	-3.38938	ENSMUSP00000120632.1		ENSMUSG00000029246
Rrp36	0.307195	0.0759139	0.538476	3.07385	0.0156363	0.0605966	-3.38629	ENSMUSP00000024766.6		ENSMUSG00000023971
Slc3a2	1.11334	0.275804	1.95087	3.07633	0.0155781	0.0605966	-3.38249	ENSMUSP00000010239.4		ENSMUSG00000010095
Tbl2	1.8739	0.463393	3.28442	3.07453	0.0156203	0.0605966	-3.38524	ENSMUSP00000115011.1		ENSMUSG00000005374
Yars	0.859835	0.212175	1.50749	3.07239	0.0156705	0.0605966	-3.38852	ENSMUSP00000101669.2		ENSMUSG00000028811
Dnajb1	0.514188	0.126592	0.901783	3.07009	0.0157247	0.0606858	-3.39205	ENSMUSP00000005620.8		ENSMUSG00000005483
Crkl	1.3115	0.31982	2.30319	3.06058	0.0159505	0.0611376	-3.40661	ENSMUSP00000006293.3		ENSMUSG00000006134
Drosha	-0.518432	-0.910306	-0.126559	-3.06164	0.0159253	0.0611376	-3.40499	ENSMUSP00000121499.1		ENSMUSG00000022191
L3mbtl2	1.63968	0.400926	2.87843	3.06325	0.0158869	0.0611376	-3.40253	ENSMUSP00000023029.8		ENSMUSG00000022394
Pald1	0.465147	0.113515	0.81678	3.06133	0.0159327	0.0611376	-3.40547	ENSMUSP00000020289.8		ENSMUSG00000020092
Rps10	0.424893	0.103628	0.746157	3.06073	0.0159471	0.0611376	-3.40639	ENSMUSP00000136042.1		ENSMUSG00000052146
Trim27	0.586893	0.143523	1.03026	3.06338	0.0158837	0.0611376	-3.40232	ENSMUSP00000021761.5		ENSMUSG00000021326
Mark2	0.635088	0.154466	1.11571	3.058	0.0160124	0.0613053	-3.41056	ENSMUSP00000025921.8		ENSMUSG00000024969
Spata5	0.273845	0.0664969	0.481193	3.05642	0.0160506	0.0613122	-3.41299	ENSMUSP00000029277.8		ENSMUSG00000027722
Tsta3	0.654135	0.158865	1.1494	3.05657	0.016047	0.0613122	-3.41277	ENSMUSP00000023231.5		ENSMUSG00000022570
Akr1a1	0.403685	0.0978275	0.709543	3.05444	0.0160984	0.0614251	-3.41603	ENSMUSP00000030455.8		ENSMUSG00000028692
Glud1	0.499925	0.120341	0.879509	3.04793	0.0162565	0.0619586	-3.42601	ENSMUSP00000022322.9		ENSMUSG00000021794
Ndc80	0.39039	0.093841	0.686939	3.04656	0.0162899	0.0619629	-3.4281	ENSMUSP00000024851.9		ENSMUSG00000024056
Plaa	0.391615	0.0941175	0.689112	3.04638	0.0162944	0.0619629	-3.42838	ENSMUSP00000102724.2		ENSMUSG00000028577
Parp2	0.399473	0.0957362	0.703209	3.04367	0.0163608	0.0620754	-3.43253	ENSMUSP00000048877.5		ENSMUSG00000036023
Shroom2	-0.465365	-0.819117	-0.111613	-3.0444	0.0163429	0.0620754	-3.43141	ENSMUSP00000057500.4		ENSMUSG00000045180
Leng8	1.03477	0.247494	1.82204	3.04176	0.0164079	0.0621842	-3.43547	ENSMUSP00000046465.6		ENSMUSG00000035545
Tnpo3	1.42993	0.34053	2.51933	3.03764	0.01651	0.0624309	-3.4418	ENSMUSP00000012679.8		ENSMUSG00000012535
Vps33b	0.964302	0.229819	1.69879	3.03836	0.0164921	0.0624309	-3.44069	ENSMUSP00000032749.5		ENSMUSG00000030534
Utp11l	0.36845	0.0872651	0.649635	3.03246	0.0166391	0.0628484	-3.44974	ENSMUSP00000030738.7		ENSMUSG00000028907
Imp4	0.412335	0.0973284	0.727342	3.02927	0.0167189	0.0629551	-3.45462	ENSMUSP00000027303.7		ENSMUSG00000026127
Nxf7	1.28134	0.302393	2.26028	3.0291	0.0167233	0.0629551	-3.45489	ENSMUSP00000108788.1		ENSMUSG00000031410
Prr12	-0.457122	-0.80622	-0.108025	-3.03036	0.0166918	0.0629551	-3.45296	ENSMUSP00000054702.6		ENSMUSG00000046574
Rcc1	-0.339983	-0.59981	-0.0801553	-3.02817	0.0167468	0.0629731	-3.45632	ENSMUSP00000101571.1		ENSMUSG00000028896
Tprn	-0.65059	-1.14899	-0.152188	-3.02089	0.0169312	0.0635955	-3.46748	ENSMUSP00000109975.3		ENSMUSG00000048707
Ndufv1	0.833847	0.19463	1.47306	3.01888	0.0169825	0.0637173	-3.47057	ENSMUSP00000123069.1		ENSMUSG00000037916
Ehd4	0.53272	0.123404	0.942036	3.01196	0.0171605	0.0643139	-3.4812	ENSMUSP00000028755.7		ENSMUSG00000027293
Ndufa12	1.43447	0.331985	2.53695	3.01111	0.0171823	0.064324	-3.48249	ENSMUSP00000020209.9		ENSMUSG00000020022
Ppox	0.510522	0.117972	0.903073	3.00973	0.0172181	0.0643865	-3.48461	ENSMUSP00000072863.4		ENSMUSG00000062729
Eif2s1	0.435603	0.100536	0.770669	3.00862	0.017247	0.0644232	-3.48632	ENSMUSP00000071214.7		ENSMUSG00000021116
Ap2a1	0.631535	0.145095	1.11797	3.00453	0.0173536	0.064467	-3.49261	ENSMUSP00000127497.1		ENSMUSG00000060279
Cpsf4	-0.605413	-1.07163	-0.139199	-3.00521	0.0173359	0.064467	-3.49156	ENSMUSP00000069243.5		ENSMUSG00000029625
Ipo7	0.365212	0.0841091	0.646316	3.00668	0.0172974	0.064467	-3.4893	ENSMUSP00000081782.3		ENSMUSG00000066232
Kdm1b	1.57694	0.362442	2.79143	3.00488	0.0173446	0.064467	-3.49207	ENSMUSP00000038373.8		ENSMUSG00000038080
Zfp444	-0.654012	-1.15777	-0.150255	-3.0045	0.0173543	0.064467	-3.49264	ENSMUSP00000104207.1		ENSMUSG00000044876
Utp6	0.394303	0.0900902	0.698515	2.99958	0.0174835	0.0648754	-3.5002	ENSMUSP00000103876.1		ENSMUSG00000035575
Arhgap32	1.70665	0.389214	3.02409	2.99794	0.0175268	0.0649648	-3.50272	ENSMUSP00000138145.1		ENSMUSG00000041444
Rif1	0.30128	0.0685968	0.533963	2.99649	0.0175651	0.0650352	-3.50494	ENSMUSP00000108313.2		ENSMUSG00000036202
Acaa2	0.388192	0.0881462	0.688239	2.9941	0.0176285	0.0651599	-3.50861	ENSMUSP00000037348.9		ENSMUSG00000036880
Aldh18a1	0.591742	0.134315	1.04917	2.99377	0.0176374	0.0651599	-3.50913	ENSMUSP00000135426.1		ENSMUSG00000025007
Idh3g	0.41981	0.0948571	0.744763	2.98979	0.0177436	0.0654805	-3.51524	ENSMUSP00000056502.8		ENSMUSG00000002010
Polr2f	2.96974	0.670387	5.26908	2.98897	0.0177656	0.06549	-3.51651	ENSMUSP00000043566.6		ENSMUSG00000033020
Cdk5rap2	0.413313	0.0931399	0.733485	2.98746	0.017806	0.0655672	-3.51882	ENSMUSP00000119891.1		ENSMUSG00000039298
Chek1	0.552135	0.124306	0.979964	2.98664	0.0178281	0.0655771	-3.52008	ENSMUSP00000134013.1		ENSMUSG00000032113
Dcakd	0.499935	0.112348	0.887522	2.98505	0.0178709	0.0655913	-3.52252	ENSMUSP00000021313.2		ENSMUSG00000020935
Rsf1	-0.303843	-0.539371	-0.0683145	-2.98548	0.0178593	0.0655913	-3.52187	ENSMUSP00000102771.2		ENSMUSG00000035623
Timm44	0.648277	0.145394	1.15116	2.98333	0.0179173	0.0656903	-3.52516	ENSMUSP00000003029.7		ENSMUSG00000002949
Dera	0.937553	0.209921	1.66518	2.98189	0.0179562	0.0657615	-3.52737	ENSMUSP00000084959.6		ENSMUSG00000030225
Pole2	0.7274	0.161628	1.29317	2.97536	0.0181342	0.0663411	-3.53741	ENSMUSP00000021359.5		ENSMUSG00000020974
Fhod1	1.16946	0.258104	2.08081	2.96965	0.0182912	0.06681	-3.54619	ENSMUSP00000014922.4		ENSMUSG00000014778
Urb2	0.427245	0.0942511	0.760239	2.96926	0.0183019	0.06681	-3.54679	ENSMUSP00000034457.8		ENSMUSG00000031976
Bckdha	0.3389	0.0745749	0.603225	2.96716	0.0183601	0.0669173	-3.55002	ENSMUSP00000071292.6		ENSMUSG00000060376
Tfap2c	-0.88923	-1.58288	-0.195583	-2.96677	0.018371	0.0669173	-3.55062	ENSMUSP00000030391.2		ENSMUSG00000028640
Paics	0.458558	0.100604	0.816511	2.96466	0.0184295	0.0670104	-3.55386	ENSMUSP00000113483.1		ENSMUSG00000029247
Svil	-0.306123	-0.545104	-0.0671415	-2.96442	0.0184363	0.0670104	-3.55423	ENSMUSP00000122242.1		ENSMUSG00000024236
Dmap1	-0.368028	-0.655417	-0.0806376	-2.96358	0.0184597	0.0670233	-3.55552	ENSMUSP00000099748.3		ENSMUSG00000009640
Ppfibp1	0.874698	0.191227	1.55817	2.96174	0.0185113	0.0671381	-3.55836	ENSMUSP00000016631.7		ENSMUSG00000016487
E130012A19Rik	-0.394825	-0.703458	-0.0861918	-2.96053	0.0185449	0.067188	-3.56021	ENSMUSP00000051211.4		ENSMUSG00000043439
Pcbp1	0.49893	0.108823	0.889037	2.95981	0.0185653	0.0671895	-3.56132	ENSMUSP00000054863.5		ENSMUSG00000051695
Ints6	0.353888	0.0769146	0.63086	2.9569	0.0186472	0.0674137	-3.5658	ENSMUSP00000086788.4		ENSMUSG00000035161
Mark3	0.52528	0.113795	0.936765	2.95424	0.0187223	0.0676129	-3.56989	ENSMUSP00000074757.6		ENSMUSG00000007411
Mtss1	1.17904	0.254562	2.10352	2.95148	0.0188005	0.0678225	-3.57413	ENSMUSP00000079239.6		ENSMUSG00000022353
Heatr3	0.383175	0.0826389	0.683711	2.95059	0.0188259	0.0678416	-3.5755	ENSMUSP00000034079.7		ENSMUSG00000031657
Mrps18b	1.55165	0.329889	2.77341	2.93911	0.0191557	0.0689565	-3.59316	ENSMUSP00000134183.1		ENSMUSG00000024436
Gtf3c5	-0.42971	-0.768597	-0.090823	-2.93446	0.0192909	0.069369	-3.60031	ENSMUSP00000028157.8		ENSMUSG00000026816
Ndufb10	1.4617	0.308433	2.61497	2.93316	0.0193289	0.0694316	-3.60231	ENSMUSP00000043543.8		ENSMUSG00000040048
Arih1	1.09449	0.230512	1.95846	2.93169	0.0193721	0.0695129	-3.60458	ENSMUSP00000131516.1		ENSMUSG00000025234
Cstf3	-0.418515	-0.74925	-0.0877803	-2.92846	0.019467	0.069705	-3.60954	ENSMUSP00000028599.7		ENSMUSG00000027176
Pdcd6ip	0.313408	0.0657684	0.561047	2.92886	0.0194553	0.069705	-3.60893	ENSMUSP00000035086.6		ENSMUSG00000032504
Rbmxl1	-1.2044	-2.15653	-0.252282	-2.92744	0.0194972	0.0697338	-3.61112	ENSMUSP00000048153.7		ENSMUSG00000037070
Wdr74	0.38517	0.0806125	0.689728	2.92679	0.0195164	0.0697338	-3.61212	ENSMUSP00000043315.9		ENSMUSG00000042729
Chtf18	0.632907	0.132138	1.13368	2.92489	0.0195724	0.0698601	-3.61503	ENSMUSP00000043896.7		ENSMUSG00000019214
Nrde2	0.331465	0.0686485	0.594282	2.91872	0.0197562	0.0703673	-3.62453	ENSMUSP00000021596.7		ENSMUSG00000021179
Tmem43	0.913515	0.189252	1.63778	2.91896	0.0197493	0.0703673	-3.62417	ENSMUSP00000032183.4		ENSMUSG00000030095
Dpf2	-0.480897	-0.862557	-0.0992384	-2.91598	0.0198385	0.0704573	-3.62875	ENSMUSP00000120125.1		ENSMUSG00000024826
Iqcb1	0.582013	0.120098	1.04393	2.91594	0.0198397	0.0704573	-3.62881	ENSMUSP00000110467.1		ENSMUSG00000022837
Lactb	-0.411355	-0.737852	-0.0848581	-2.91572	0.0198464	0.0704573	-3.62915	ENSMUSP00000034929.6		ENSMUSG00000032370
Pnpt1	0.412675	0.0850434	0.740307	2.91495	0.0198697	0.0704573	-3.63034	ENSMUSP00000020756.8		ENSMUSG00000020464
Zcchc9	1.51292	0.311558	2.71429	2.91441	0.019886	0.0704573	-3.63118	ENSMUSP00000022121.6		ENSMUSG00000021621
Orc3	0.283098	0.0581592	0.508036	2.9126	0.0199405	0.0705764	-3.63396	ENSMUSP00000103777.1		ENSMUSG00000040044
Atic	0.350533	0.0716492	0.629416	2.9088	0.0200557	0.0709097	-3.63981	ENSMUSP00000027384.5		ENSMUSG00000026192
Klf16	2.01942	0.411916	3.62692	2.90725	0.0201028	0.0710017	-3.64219	ENSMUSP00000048825.8		ENSMUSG00000035397
Khdrbs1	0.39058	0.079552	0.701608	2.90615	0.0201363	0.0710252	-3.64388	ENSMUSP00000115402.1		ENSMUSG00000028790
Snx2	0.454955	0.0926016	0.817308	2.90566	0.0201515	0.0710252	-3.64465	ENSMUSP00000039243.4		ENSMUSG00000034484
Cnot11	0.46548	0.0945084	0.836452	2.90381	0.020208	0.0711498	-3.64749	ENSMUSP00000125638.1		ENSMUSG00000003135
Chuk	0.764722	0.154312	1.37513	2.89928	0.0203474	0.0715659	-3.65446	ENSMUSP00000113809.1		ENSMUSG00000025199
Chaf1a	0.37837	0.0762206	0.680519	2.89803	0.020386	0.0716269	-3.65639	ENSMUSP00000002914.8		ENSMUSG00000002835
Ube2q1	1.11418	0.223432	2.00493	2.89473	0.0204883	0.0719115	-3.66147	ENSMUSP00000037939.8		ENSMUSG00000042572
Whsc1l1	-0.367935	-0.662489	-0.0733805	-2.89077	0.0206118	0.07227	-3.66757	ENSMUSP00000122096.1		ENSMUSG00000054823
Lsm4	0.42847	0.0849762	0.771964	2.88675	0.0207379	0.0725612	-3.67376	ENSMUSP00000034311.8		ENSMUSG00000031848
Rrp8	-0.431955	-0.778162	-0.0857479	-2.88742	0.0207168	0.0725612	-3.67272	ENSMUSP00000033179.6		ENSMUSG00000030888
Arhgap21	-0.571532	-1.03035	-0.112716	-2.88277	0.0208637	0.0726369	-3.67989	ENSMUSP00000133851.1		ENSMUSG00000036591
Ccnt1	1.19429	0.236041	2.15254	2.88429	0.0208155	0.0726369	-3.67754	ENSMUSP00000126874.1		ENSMUSG00000011960
Rpl34	-0.829645	-1.49557	-0.163722	-2.88321	0.0208498	0.0726369	-3.67921	ENSMUSP00000142486.1		ENSMUSG00000062006
Spice1	0.64469	0.127005	1.16238	2.882	0.0208883	0.0726369	-3.68108	ENSMUSP00000058832.6		ENSMUSG00000043065
Usp7	0.372545	0.0736721	0.671418	2.8847	0.0208028	0.0726369	-3.67692	ENSMUSP00000124093.2		ENSMUSG00000022710
Zfp638	-0.29538	-0.532571	-0.058189	-2.88198	0.0208888	0.0726369	-3.68111	ENSMUSP00000144989.1		ENSMUSG00000030016
Dcp1a	-0.526743	-0.950113	-0.103372	-2.87929	0.0209742	0.0728589	-3.68525	ENSMUSP00000022535.7		ENSMUSG00000021962
Dcps	0.533165	0.104366	0.961964	2.8775	0.0210313	0.072982	-3.688	ENSMUSP00000034539.5		ENSMUSG00000032040
Pcx	-0.39629	-0.71547	-0.0771098	-2.87333	0.0211651	0.073371	-3.69444	ENSMUSP00000109456.2		ENSMUSG00000024892
Kif22	0.34014	0.0659672	0.614313	2.87105	0.0212384	0.073474	-3.69794	ENSMUSP00000032915.6		ENSMUSG00000030677
Sin3a	-0.319703	-0.577348	-0.0620567	-2.87165	0.0212193	0.073474	-3.69702	ENSMUSP00000130641.1		ENSMUSG00000042557
Cep57l1	1.15577	0.223605	2.08794	2.86937	0.0212928	0.0735114	-3.70053	ENSMUSP00000140389.1		ENSMUSG00000019813
Haus7	-1.18926	-2.14828	-0.230242	-2.86984	0.0212776	0.0735114	-3.69981	ENSMUSP00000033737.8		ENSMUSG00000031371
Pik3r4	0.86966	0.16806	1.57126	2.86859	0.0213181	0.0735236	-3.70174	ENSMUSP00000139427.1		ENSMUSG00000032571
Elavl2	1.27874	0.246647	2.31084	2.86729	0.0213604	0.073594	-3.70374	ENSMUSP00000102728.2		ENSMUSG00000008489
Itpk1	1.90813	0.367644	3.44861	2.86654	0.0213845	0.0736021	-3.70489	ENSMUSP00000046027.5		ENSMUSG00000057963
Isoc1	0.864325	0.165876	1.56277	2.86385	0.0214722	0.0737871	-3.70903	ENSMUSP00000025503.8		ENSMUSG00000024601
Ripk3	0.477293	0.0915584	0.863027	2.86355	0.0214821	0.0737871	-3.7095	ENSMUSP00000137278.1		ENSMUSG00000022221
Smg7	0.564895	0.108238	1.02155	2.86277	0.0215077	0.0738	-3.71071	ENSMUSP00000073144.6		ENSMUSG00000042772
Gpatch8	-0.378965	-0.685724	-0.0722056	-2.85897	0.0216322	0.074152	-3.71656	ENSMUSP00000120649.1		ENSMUSG00000034621
Gpd2	0.88572	0.167752	1.60369	2.85496	0.0217646	0.0745301	-3.72274	ENSMUSP00000130992.1		ENSMUSG00000026827
Uqcrc1	0.551815	0.103943	0.999687	2.85133	0.021885	0.0748664	-3.72833	ENSMUSP00000144124.1		ENSMUSG00000107235
Kat6a	-0.742522	-1.34601	-0.139034	-2.8474	0.0220163	0.075239	-3.73439	ENSMUSP00000106324.1		ENSMUSG00000031540
Rcl1	0.31713	0.0592578	0.575002	2.84604	0.0220619	0.0753187	-3.73649	ENSMUSP00000067579.5		ENSMUSG00000024785
Elavl1	-0.282382	-0.51225	-0.0525149	-2.84294	0.0221661	0.0755979	-3.74126	ENSMUSP00000146866.1		ENSMUSG00000040028
Cops3	1.74036	0.322646	3.15806	2.84092	0.0222345	0.0757547	-3.74438	ENSMUSP00000019517.3		ENSMUSG00000019373
Eif2s3y	0.875505	0.160891	1.59012	2.83527	0.0224265	0.0759348	-3.75308	ENSMUSP00000088736.3		ENSMUSG00000069049
Hadh	1.82737	0.335182	3.31955	2.83407	0.0224675	0.0759348	-3.75493	ENSMUSP00000029610.8		ENSMUSG00000027984
Immt	0.37031	0.0679528	0.672667	2.83435	0.0224581	0.0759348	-3.75451	ENSMUSP00000066181.6		ENSMUSG00000052337
Lmna	-0.265025	-0.481187	-0.0488627	-2.83736	0.0223552	0.0759348	-3.74986	ENSMUSP00000029699.6		ENSMUSG00000028063
Nfkb1	0.754273	0.138613	1.36993	2.83528	0.0224262	0.0759348	-3.75307	ENSMUSP00000128345.2		ENSMUSG00000028163
Nub1	0.529937	0.0978331	0.962042	2.83821	0.0223265	0.0759348	-3.74856	ENSMUSP00000070265.6		ENSMUSG00000028954
Nxf1	-0.295995	-0.537638	-0.0543523	-2.83478	0.0224435	0.0759348	-3.75385	ENSMUSP00000010241.6		ENSMUSG00000010097
Stt3b	0.532277	0.0977912	0.966764	2.83511	0.022432	0.0759348	-3.75333	ENSMUSP00000035010.8		ENSMUSG00000032437
Actl6a	-0.299362	-0.543933	-0.0547919	-2.8327	0.0225144	0.0759933	-3.75704	ENSMUSP00000029214.7		ENSMUSG00000027671
Rapgef1	0.724665	0.132429	1.3169	2.83172	0.0225482	0.0759933	-3.75856	ENSMUSP00000099936.4		ENSMUSG00000039844
Scyl2	0.597742	0.109213	1.08627	2.8316	0.0225524	0.0759933	-3.75875	ENSMUSP00000089874.5		ENSMUSG00000069539
Gas2l3	0.688455	0.125337	1.25157	2.82934	0.0226302	0.0760598	-3.76223	ENSMUSP00000100935.1		ENSMUSG00000074802
Gtpbp10	0.883177	0.16055	1.60581	2.8284	0.0226624	0.0760598	-3.76367	ENSMUSP00000086225.4		ENSMUSG00000040464
Iqgap2	0.734727	0.133646	1.33581	2.82879	0.0226489	0.0760598	-3.76307	ENSMUSP00000067685.6		ENSMUSG00000021676
Pik3c2a	0.408537	0.0742679	0.742807	2.82842	0.022662	0.0760598	-3.76365	ENSMUSP00000146181.1		ENSMUSG00000030660
Nomo1	0.444763	0.0804906	0.809034	2.8256	0.0227594	0.0763096	-3.76799	ENSMUSP00000033121.5		ENSMUSG00000030835
Cirh1a	0.357793	0.0644872	0.651098	2.82306	0.0228478	0.0765298	-3.77192	ENSMUSP00000048377.5		ENSMUSG00000041438
Actn4	0.308217	0.0553021	0.561133	2.82027	0.0229451	0.0767796	-3.77622	ENSMUSP00000066068.7		ENSMUSG00000054808
Flnc	-0.684397	-1.24747	-0.121329	-2.8129	0.023204	0.0773391	-3.78757	ENSMUSP00000099139.3		ENSMUSG00000068699
Hook2	1.49571	0.265375	2.72604	2.81341	0.0231863	0.0773391	-3.78679	ENSMUSP00000067752.6		ENSMUSG00000052566
Ide	1.26164	0.223768	2.29951	2.8132	0.0231938	0.0773391	-3.78712	ENSMUSP00000121358.1		ENSMUSG00000056999
Kat6b	-0.277297	-0.505322	-0.0492727	-2.81431	0.0231544	0.0773391	-3.7854	ENSMUSP00000138421.1		ENSMUSG00000021767
Exoc3	0.66815	0.118126	1.21817	2.81125	0.0232625	0.0774575	-3.79011	ENSMUSP00000039416.5		ENSMUSG00000034152
Grsf1	0.451025	0.0794799	0.82257	2.80929	0.0233321	0.0776127	-3.79313	ENSMUSP00000077972.5		ENSMUSG00000044221
Ctdspl2	0.424875	0.074412	0.775338	2.80561	0.0234637	0.0778966	-3.79882	ENSMUSP00000106201.1		ENSMUSG00000033411
Med28	2.12556	0.372438	3.87868	2.80588	0.0234539	0.0778966	-3.7984	ENSMUSP00000115882.1		ENSMUSG00000015804
Usp28	0.303773	0.0528943	0.554651	2.80216	0.0235873	0.0782299	-3.80413	ENSMUSP00000047467.5		ENSMUSG00000032267
Smarca4	-0.262553	-0.479473	-0.0456324	-2.80107	0.0236265	0.0782832	-3.80581	ENSMUSP00000133922.1		ENSMUSG00000032187
Gtf3c3	-0.6569	-1.19981	-0.113988	-2.80013	0.0236607	0.0783194	-3.80727	ENSMUSP00000039420.6		ENSMUSG00000041303
Cdca7	0.563485	0.0973996	1.02957	2.79785	0.0237429	0.0785146	-3.81078	ENSMUSP00000099752.4		ENSMUSG00000055612
Huwe1	0.30944	0.0534199	0.56546	2.79712	0.0237696	0.0785259	-3.81191	ENSMUSP00000108241.1		ENSMUSG00000025261
Atxn2l	0.492907	0.0849041	0.900911	2.79582	0.0238166	0.078604	-3.81391	ENSMUSP00000035415.8		ENSMUSG00000032637
Sf1_ENSMUSP00000143894.1	-0.341735	-0.624867	-0.0586035	-2.79325	0.0239104	0.0787595	-3.81788	ENSMUSP00000143894.1		ENSMUSG00000106722
Srpk1	0.604747	0.103713	1.10578	2.79328	0.0239092	0.0787595	-3.81783	ENSMUSP00000116259.1		ENSMUSG00000004865
Lonp2	0.40418	0.0691918	0.739168	2.79224	0.023947	0.0788033	-3.81943	ENSMUSP00000034141.9		ENSMUSG00000047866
Syne4	1.2222	0.207572	2.23683	2.78768	0.0241143	0.0791992	-3.82646	ENSMUSP00000055874.8		ENSMUSG00000019737
Ube2v1	0.53067	0.0901544	0.971186	2.78786	0.0241077	0.0791992	-3.82618	ENSMUSP00000104830.3		ENSMUSG00000078923
Taf4a	-0.430632	-0.788714	-0.0725508	-2.78313	0.0242827	0.07952	-3.83349	ENSMUSP00000038610.7		ENSMUSG00000039117
Tubg1	0.447008	0.0753901	0.818625	2.78373	0.0242604	0.07952	-3.83256	ENSMUSP00000048036.8		ENSMUSG00000035198
Wnk1	0.870132	0.146834	1.59343	2.78404	0.0242487	0.07952	-3.83207	ENSMUSP00000145304.1		ENSMUSG00000045962
Hsp90ab1	0.332255	0.0558398	0.60867	2.78175	0.0243339	0.0796103	-3.83561	ENSMUSP00000024739.7		ENSMUSG00000023944
Ssr4	1.87146	0.310065	3.43285	2.7738	0.0246309	0.0805039	-3.84786	ENSMUSP00000002090.2		ENSMUSG00000002014
4930453N24Rik	-0.747847	-1.37261	-0.123087	-2.77018	0.0247678	0.0805612	-3.85346	ENSMUSP00000076255.6		ENSMUSG00000059920
Ecsit	1.47979	0.244209	2.71538	2.77164	0.0247126	0.0805612	-3.85121	ENSMUSP00000137424.1		ENSMUSG00000066839
Rtca	0.30169	0.0496641	0.553716	2.77028	0.0247639	0.0805612	-3.8533	ENSMUSP00000000348.8		ENSMUSG00000000339
Sdf4	0.581048	0.0957775	1.06632	2.771	0.0247367	0.0805612	-3.85219	ENSMUSP00000101204.1		ENSMUSG00000029076
Vcpip1	1.00358	0.165719	1.84144	2.77197	0.0247002	0.0805612	-3.8507	ENSMUSP00000051248.6		ENSMUSG00000045210
Tamm41	0.51318	0.0840928	0.942267	2.76778	0.0248585	0.0807783	-3.85715	ENSMUSP00000032461.5		ENSMUSG00000030316
Eif4b	-0.819125	-1.50455	-0.133697	-2.76565	0.0249399	0.0809648	-3.86045	ENSMUSP00000127774.1		ENSMUSG00000058655
Rbm33	-1.82747	-3.35933	-0.295602	-2.76081	0.0251248	0.0814866	-3.8679	ENSMUSP00000110534.1		ENSMUSG00000048271
Ncbp3	-0.448757	-0.825466	-0.0720491	-2.75686	0.0252772	0.081902	-3.874	ENSMUSP00000021135.3		ENSMUSG00000020783
Bcat2	0.80374	0.128383	1.4791	2.75417	0.0253815	0.0821611	-3.87816	ENSMUSP00000033098.7		ENSMUSG00000030826
Rsl24d1	-0.439245	-0.808823	-0.0696674	-2.75049	0.0255248	0.0825457	-3.88383	ENSMUSP00000034738.7		ENSMUSG00000032215
Zmynd11	-0.856858	-1.57831	-0.135406	-2.74859	0.025599	0.0827064	-3.88676	ENSMUSP00000106267.1		ENSMUSG00000021156
U2af2	0.446053	0.0701348	0.82197	2.746	0.0257003	0.0829543	-3.89074	ENSMUSP00000005041.8		ENSMUSG00000030435
Ttf1	-0.32042	-0.590601	-0.0502392	-2.74456	0.0257571	0.0830267	-3.89297	ENSMUSP00000097809.3		ENSMUSG00000026803
Uba2	0.375632	0.0588524	0.692413	2.74418	0.025772	0.0830267	-3.89355	ENSMUSP00000099807.4		ENSMUSG00000052997
Aen	-0.602953	-1.11164	-0.0942664	-2.7431	0.0258149	0.0830613	-3.89523	ENSMUSP00000103044.1		ENSMUSG00000030609
Fam207a	-0.310173	-0.571894	-0.0484515	-2.74267	0.025832	0.0830613	-3.8959	ENSMUSP00000036382.7		ENSMUSG00000032977
Camsap3	1.00023	0.155653	1.84482	2.74074	0.0259081	0.0831476	-3.89886	ENSMUSP00000058958.7		ENSMUSG00000044433
Spast	1.75403	0.27306	3.235	2.74094	0.0259005	0.0831476	-3.89856	ENSMUSP00000024869.6		ENSMUSG00000024068
Dip2b	-0.95728	-1.76629	-0.14827	-2.73838	0.0260021	0.0833699	-3.90251	ENSMUSP00000097777.3		ENSMUSG00000023026
Rfx1	-0.539825	-0.996658	-0.0829924	-2.73466	0.0261503	0.0837653	-3.90824	ENSMUSP00000005600.5		ENSMUSG00000031706
Fads1	0.8941	0.136868	1.65133	2.73253	0.0262357	0.0839592	-3.91152	ENSMUSP00000010807.4		ENSMUSG00000010663
Ankle2	1.37972	0.210302	2.54913	2.73042	0.0263208	0.0841218	-3.91478	ENSMUSP00000031474.8		ENSMUSG00000029501
Evi5	1.24182	0.188895	2.29475	2.72941	0.0263613	0.0841218	-3.91634	ENSMUSP00000108261.1		ENSMUSG00000011831
Pop1	-0.247138	-0.45667	-0.037605	-2.72958	0.0263547	0.0841218	-3.91608	ENSMUSP00000078037.5		ENSMUSG00000022325
Agpat5	-1.71029	-3.16214	-0.258428	-2.72617	0.0264926	0.084381	-3.92134	ENSMUSP00000117025.1		ENSMUSG00000031467
Nans	0.320955	0.0485103	0.5934	2.7263	0.0264872	0.084381	-3.92114	ENSMUSP00000030018.4		ENSMUSG00000028334
Cpsf1	-0.284907	-0.526854	-0.0429609	-2.72516	0.0265335	0.0844314	-3.92289	ENSMUSP00000071794.5		ENSMUSG00000034022
Terf2ip	-0.305262	-0.564576	-0.0459495	-2.72431	0.0265679	0.0844615	-3.9242	ENSMUSP00000052170.8		ENSMUSG00000033430
Cops8	0.524605	0.0784695	0.970741	2.72128	0.0266916	0.0847746	-3.92888	ENSMUSP00000035884.5		ENSMUSG00000034432
Slc2a3	1.64745	0.245896	3.04901	2.72026	0.0267334	0.0848276	-3.93045	ENSMUSP00000032476.4		ENSMUSG00000003153
Mtfr1	0.992598	0.147571	1.83762	2.71839	0.0268103	0.0849916	-3.93334	ENSMUSP00000119724.1		ENSMUSG00000027601
Grpel1	2.48717	0.363987	4.61036	2.71098	0.0271163	0.0858809	-3.94477	ENSMUSP00000031099.3		ENSMUSG00000029198
Mcm4	0.332008	0.0484574	0.615558	2.70973	0.0271682	0.0859647	-3.9467	ENSMUSP00000023353.3		ENSMUSG00000022673
Orc2	0.319877	0.0464867	0.593268	2.70775	0.027251	0.0860586	-3.94976	ENSMUSP00000027198.5		ENSMUSG00000026037
Pds5a	0.25736	0.0374282	0.477292	2.70808	0.0272371	0.0860586	-3.94924	ENSMUSP00000144171.1		ENSMUSG00000029202
Smn1	-0.563115	-1.04449	-0.0817358	-2.70718	0.0272744	0.0860586	-3.95062	ENSMUSP00000022147.8		ENSMUSG00000021645
Cdk18	0.830505	0.118984	1.54203	2.70124	0.0275243	0.0866847	-3.9598	ENSMUSP00000107981.2		ENSMUSG00000026437
Flnb	-0.256402	-0.476067	-0.0367376	-2.70128	0.0275224	0.0866847	-3.95973	ENSMUSP00000052020.8		ENSMUSG00000025278
Ncapg	0.476175	0.0678683	0.884482	2.69891	0.0276226	0.0869134	-3.96339	ENSMUSP00000112871.1		ENSMUSG00000015880
Acadm	0.404495	0.0570423	0.751948	2.69417	0.0278239	0.0874046	-3.97069	ENSMUSP00000072483.6		ENSMUSG00000062908
Polr1a	0.25876	0.0364778	0.481042	2.69402	0.0278306	0.0874046	-3.97093	ENSMUSP00000060858.8		ENSMUSG00000049553
Zfp385a	-0.660085	-1.22748	-0.0926878	-2.69228	0.0279047	0.0875559	-3.9736	ENSMUSP00000130176.1		ENSMUSG00000000552
Hook1	1.56589	0.218547	2.91323	2.68962	0.0280188	0.0878323	-3.97771	ENSMUSP00000030306.7		ENSMUSG00000028572
Rrs1	-0.271145	-0.504541	-0.0377491	-2.68854	0.0280654	0.0878965	-3.97938	ENSMUSP00000071955.7		ENSMUSG00000061024
Arf4	1.1398	0.157553	2.12205	2.68544	0.028199	0.0882329	-3.98415	ENSMUSP00000107937.3		ENSMUSG00000021877
Eif3h	0.720498	0.0986626	1.34233	2.68142	0.0283735	0.0886966	-3.99035	ENSMUSP00000022925.8		ENSMUSG00000022312
Tubb5	0.313865	0.0429083	0.584822	2.68072	0.0284042	0.0887106	-3.99144	ENSMUSP00000001566.8		ENSMUSG00000001525
Ooep	1.14393	0.155733	2.13212	2.67895	0.0284815	0.0888696	-3.99417	ENSMUSP00000034900.7		ENSMUSG00000032346
Ncln	0.450028	0.0610527	0.839002	2.67748	0.0285458	0.0889881	-3.99644	ENSMUSP00000112744.1		ENSMUSG00000020238
Agrn	2.00802	0.27195	3.74409	2.67676	0.0285774	0.0890042	-3.99755	ENSMUSP00000137931.1		ENSMUSG00000041936
Mcm10	0.369573	0.0491875	0.689958	2.66953	0.028896	0.0899133	-4.00869	ENSMUSP00000100050.1		ENSMUSG00000026669
Prmt1	0.405353	0.0538325	0.756873	2.66865	0.0289354	0.0899531	-4.01006	ENSMUSP00000045365.8		ENSMUSG00000109324
Yes1	0.640367	0.0848643	1.19587	2.66779	0.0289737	0.0899891	-4.01138	ENSMUSP00000144001.1		ENSMUSG00000014932
Arhgef7	0.942635	0.124337	1.76093	2.66588	0.0290586	0.090047	-4.01432	ENSMUSP00000074399.6		ENSMUSG00000031511
Dnmt3b	-0.28076	-0.524474	-0.0370458	-2.66601	0.0290526	0.090047	-4.01411	ENSMUSP00000105393.1		ENSMUSG00000027478
Hat1	0.480287	0.06321	0.897365	2.66497	0.0290991	0.090047	-4.01572	ENSMUSP00000028408.2		ENSMUSG00000027018
Nob1	0.300108	0.0395494	0.560666	2.66551	0.0290751	0.090047	-4.01489	ENSMUSP00000003946.8		ENSMUSG00000003848
Ddx11	0.51372	0.0673623	0.960078	2.66349	0.0291653	0.090169	-4.018	ENSMUSP00000130440.2		ENSMUSG00000035842
Brd9	-0.34919	-0.652733	-0.0456471	-2.66226	0.0292207	0.0902577	-4.01991	ENSMUSP00000096982.2		ENSMUSG00000057649
Hk1	1.29372	0.168789	2.41865	2.66148	0.0292557	0.0902831	-4.02111	ENSMUSP00000118601.1		ENSMUSG00000037012
Ppp2r5d	0.364375	0.0470168	0.681733	2.65709	0.0294533	0.0908097	-4.02787	ENSMUSP00000002839.8		ENSMUSG00000059409
Eif2b3	0.382213	0.0490441	0.715381	2.65491	0.0295524	0.0910323	-4.03124	ENSMUSP00000070334.5		ENSMUSG00000028683
Bccip	0.36327	0.0464518	0.680088	2.65355	0.029614	0.0910556	-4.03333	ENSMUSP00000033282.4		ENSMUSG00000030983
Kif2a	0.288712	0.0369642	0.540461	2.65404	0.0295918	0.0910556	-4.03258	ENSMUSP00000113921.2		ENSMUSG00000021693
Map7	2.2033	0.280064	4.12653	2.65124	0.0297193	0.091213	-4.03689	ENSMUSP00000111963.3		ENSMUSG00000019996
Ttc27	1.11008	0.141243	2.07893	2.65162	0.029702	0.091213	-4.03631	ENSMUSP00000024882.6		ENSMUSG00000024078
Lrsam1	-0.988912	-1.8535	-0.124327	-2.64702	0.0299124	0.0915559	-4.04339	ENSMUSP00000108825.1		ENSMUSG00000026792
Pum1	0.545392	0.0685876	1.0222	2.64714	0.0299072	0.0915559	-4.04322	ENSMUSP00000144210.1		ENSMUSG00000106966
Srp68	-0.456398	-0.855338	-0.0574567	-2.64754	0.0298886	0.0915559	-4.04259	ENSMUSP00000021133.9		ENSMUSG00000020780
Cmtr1	0.255752	0.0319622	0.479543	2.64476	0.0300166	0.0917163	-4.04688	ENSMUSP00000024816.6		ENSMUSG00000024019
Rps3	0.284485	0.0355476	0.533422	2.64471	0.0300192	0.0917163	-4.04696	ENSMUSP00000032998.6		ENSMUSG00000030744
Polr1c	0.348162	0.0429727	0.653352	2.6401	0.0302325	0.0922845	-4.05407	ENSMUSP00000084252.6		ENSMUSG00000067148
Nup62	-0.332892	-0.624966	-0.0408186	-2.63766	0.0303459	0.0925467	-4.05782	ENSMUSP00000147181.1		ENSMUSG00000109511
Tango6	1.78906	0.218255	3.35988	2.63579	0.0304335	0.09273	-4.06071	ENSMUSP00000043953.4		ENSMUSG00000041949
Atp6v1d	1.33645	0.162582	2.51031	2.63476	0.0304814	0.0927923	-4.06229	ENSMUSP00000021536.7		ENSMUSG00000021114
Gcn1l1	0.347162	0.0418865	0.652438	2.63177	0.030622	0.093136	-4.0669	ENSMUSP00000069432.7		ENSMUSG00000041638
Akap12	0.958275	0.11357	1.80298	2.62538	0.0309242	0.0937634	-4.07674	ENSMUSP00000035829.5		ENSMUSG00000038587
Lima1	-0.330125	-0.621161	-0.0390891	-2.62506	0.0309394	0.0937634	-4.07724	ENSMUSP00000073371.3		ENSMUSG00000023022
Psmg1	1.09267	0.129852	2.05549	2.62635	0.0308783	0.0937634	-4.07526	ENSMUSP00000113102.1		ENSMUSG00000022913
Tomm22	0.472168	0.0559259	0.888409	2.62518	0.030934	0.0937634	-4.07706	ENSMUSP00000023062.3		ENSMUSG00000022427
Ctnnal1	0.62676	0.073674	1.17985	2.62251	0.0310614	0.0940485	-4.08118	ENSMUSP00000036487.8		ENSMUSG00000038816
Cenpe	0.439177	0.0514645	0.826891	2.62143	0.031113	0.0941203	-4.08284	ENSMUSP00000057938.7		ENSMUSG00000045328
Eif4e2	0.693603	0.0805319	1.30667	2.61823	0.0312662	0.0944022	-4.08776	ENSMUSP00000108857.3		ENSMUSG00000026254
Fam83h	-2.84164	-5.35383	-0.329457	-2.61774	0.0312901	0.0944022	-4.08853	ENSMUSP00000126453.1		ENSMUSG00000046761
Sptan1	0.289625	0.0335862	0.545664	2.61781	0.0312865	0.0944022	-4.08841	ENSMUSP00000047792.7		ENSMUSG00000057738
Anp32b	0.362258	0.0415463	0.682969	2.61404	0.0314688	0.0946984	-4.09423	ENSMUSP00000099990.4		ENSMUSG00000028333
Hmgcs1	2.00299	0.229665	3.77631	2.61396	0.0314726	0.0946984	-4.09435	ENSMUSP00000136944.1		ENSMUSG00000093930
Riok1	1.38044	0.158806	2.60208	2.61508	0.0314184	0.0946984	-4.09263	ENSMUSP00000021866.8		ENSMUSG00000021428
Bend3	-0.367065	-0.692268	-0.0418622	-2.61214	0.0315606	0.0947941	-4.09715	ENSMUSP00000127351.1		ENSMUSG00000038214
Pdia4	0.36762	0.0419918	0.693248	2.61267	0.0315348	0.0947941	-4.09633	ENSMUSP00000076521.7		ENSMUSG00000025823
Ina	0.247725	0.0281982	0.467252	2.6115	0.0315917	0.0947976	-4.09814	ENSMUSP00000041347.3		ENSMUSG00000034336
Rest	-0.753138	-1.42068	-0.0855906	-2.61096	0.0316179	0.0947976	-4.09897	ENSMUSP00000109076.1		ENSMUSG00000029249
Cks2	1.59638	0.181013	3.01175	2.61021	0.0316546	0.0948233	-4.10013	ENSMUSP00000075250.5		ENSMUSG00000062248
Cenpf	-0.246455	-0.46521	-0.0276996	-2.60728	0.0317978	0.0950215	-4.10465	ENSMUSP00000129738.1		ENSMUSG00000026605
Echdc2	0.381057	0.0429275	0.719187	2.60804	0.0317602	0.0950215	-4.10346	ENSMUSP00000114371.1		ENSMUSG00000028601
Osbpl8	0.355733	0.0398699	0.671595	2.60635	0.0318429	0.0950215	-4.10607	ENSMUSP00000092948.1		ENSMUSG00000020189
Rps9	0.280488	0.0314001	0.529575	2.60597	0.0318616	0.0950215	-4.10665	ENSMUSP00000104265.1		ENSMUSG00000006333
Vps4a	0.320553	0.0359769	0.605128	2.60681	0.0318205	0.0950215	-4.10536	ENSMUSP00000034388.9		ENSMUSG00000031913
Sorbs1	-0.777605	-1.46875	-0.0864641	-2.60376	0.0319704	0.0952617	-4.11007	ENSMUSP00000097065.3		ENSMUSG00000025006
Aifm1	0.461747	0.0507423	0.872753	2.59995	0.0321582	0.095604	-4.11593	ENSMUSP00000110595.2		ENSMUSG00000036932
Exoc1	1.51756	0.166641	2.86848	2.59971	0.0321703	0.095604	-4.1163	ENSMUSP00000046719.6		ENSMUSG00000036435
Gtf2e2	0.434762	0.047851	0.821674	2.60045	0.0321336	0.095604	-4.11516	ENSMUSP00000132287.1		ENSMUSG00000031585
Hist1h1b	-0.380648	-0.719733	-0.0415624	-2.5979	0.03226	0.0957018	-4.11909	ENSMUSP00000079356.2		ENSMUSG00000058773
Mad1l1	-0.24958	-0.471878	-0.0272818	-2.59826	0.0322423	0.0957018	-4.11854	ENSMUSP00000031534.6		ENSMUSG00000029554
Phb2	0.338122	0.0345281	0.641717	2.57744	0.0332926	0.0985918	-4.1506	ENSMUSP00000004375.9		ENSMUSG00000004264
Prune	0.270773	0.0276604	0.513885	2.57754	0.0332872	0.0985918	-4.15043	ENSMUSP00000015855.7		ENSMUSG00000015711
Hbs1l	1.36815	0.138072	2.59822	2.574	0.0334692	0.0990278	-4.15588	ENSMUSP00000020153.8		ENSMUSG00000019977
P4hb	0.262313	0.0261669	0.498458	2.57068	0.0336414	0.0994499	-4.16101	ENSMUSP00000026122.4		ENSMUSG00000025130
Etl4	-0.266973	-0.507508	-0.0264366	-2.56859	0.0337496	0.0996825	-4.16422	ENSMUSP00000066170.3		ENSMUSG00000036617
Cand2	0.572447	0.0558513	1.08904	2.56444	0.0339661	0.100183	-4.1706	ENSMUSP00000075377.5		ENSMUSG00000030319
Cops5	0.376468	0.0366989	0.716236	2.5642	0.0339786	0.100183	-4.17097	ENSMUSP00000027050.3		ENSMUSG00000025917
Aff1	-0.6986	-1.32967	-0.0675262	-2.56187	0.0341011	0.100369	-4.17457	ENSMUSP00000059744.3		ENSMUSG00000029313
Xpo4	0.991495	0.0960327	1.88696	2.56243	0.0340717	0.100369	-4.1737	ENSMUSP00000133280.1		ENSMUSG00000021952
Opa1	1.20654	0.113904	2.29917	2.55549	0.0344379	0.101272	-4.18438	ENSMUSP00000124223.1		ENSMUSG00000038084
Nle1	0.2822	0.0265836	0.537816	2.55491	0.0344685	0.101274	-4.18526	ENSMUSP00000099502.3		ENSMUSG00000020692
Ndufb9	0.63596	0.0595665	1.21235	2.5534	0.0345491	0.101422	-4.18759	ENSMUSP00000022980.3		ENSMUSG00000022354
Zmiz2	0.279133	0.0259536	0.532311	2.55147	0.0346519	0.101635	-4.19056	ENSMUSP00000099978.3		ENSMUSG00000041164
Ctcf	-0.484378	-0.92396	-0.0447952	-2.55007	0.034727	0.101679	-4.19272	ENSMUSP00000005841.9		ENSMUSG00000005698
Senp7	0.428432	0.0396611	0.817204	2.55033	0.034713	0.101679	-4.19232	ENSMUSP00000144116.1		ENSMUSG00000052917
Bag3	-0.35621	-0.680071	-0.0323486	-2.54539	0.0349782	0.101823	-4.19991	ENSMUSP00000033136.7		ENSMUSG00000030847
Dhx33	0.293727	0.0269765	0.560478	2.54828	0.034823	0.101823	-4.19547	ENSMUSP00000104167.1		ENSMUSG00000040620
Exoc7	0.83808	0.076213	1.59995	2.54574	0.0349594	0.101823	-4.19937	ENSMUSP00000102019.3		ENSMUSG00000020792
Hectd1	0.835633	0.075708	1.59556	2.5448	0.0350104	0.101823	-4.20083	ENSMUSP00000046766.8		ENSMUSG00000035247
mt-Co2	0.407813	0.0370747	0.77855	2.54567	0.0349634	0.101823	-4.19949	ENSMUSP00000080994.1		ENSMUSG00000064354
Nelfcd	0.56709	0.0515665	1.08261	2.54573	0.0349603	0.101823	-4.1994	ENSMUSP00000104703.1		ENSMUSG00000016253
Nop14	0.2786	0.0252276	0.531972	2.54466	0.0350177	0.101823	-4.20104	ENSMUSP00000038382.9		ENSMUSG00000036693
Ranbp2	-0.247998	-0.473463	-0.0225319	-2.54551	0.0349718	0.101823	-4.19973	ENSMUSP00000003310.5		ENSMUSG00000003226
Sec22b	0.389405	0.0350935	0.743716	2.54346	0.0350828	0.101837	-4.20289	ENSMUSP00000029476.2		ENSMUSG00000027879
Sp2	-0.398182	-0.760401	-0.035964	-2.54401	0.0350526	0.101837	-4.20203	ENSMUSP00000103250.1		ENSMUSG00000018678
Rbm12b2	0.446698	0.0400551	0.85334	2.5422	0.0351511	0.101947	-4.20483	ENSMUSP00000092765.2		ENSMUSG00000052137
Mgea5	1.03406	0.0919283	1.97619	2.54005	0.0352676	0.102197	-4.20813	ENSMUSP00000026243.3		ENSMUSG00000025220
Bag6	0.293935	0.0257015	0.562169	2.53598	0.0354895	0.102576	-4.21438	ENSMUSP00000025250.7		ENSMUSG00000024392
Mbd3_ENSMUSP00000100985.1	-0.38251	-0.731549	-0.0334711	-2.53616	0.0354797	0.102576	-4.21411	ENSMUSP00000100985.1		ENSMUSG00000035478
Srp54b	0.37355	0.0326761	0.714424	2.53608	0.0354842	0.102576	-4.21423	ENSMUSP00000106336.2		ENSMUSG00000079108
Cabin1	0.326892	0.0281787	0.625606	2.53255	0.035678	0.103033	-4.21966	ENSMUSP00000001712.6		ENSMUSG00000020196
Gm13150	-1.42624	-2.73022	-0.122271	-2.53124	0.0357501	0.103064	-4.22168	ENSMUSP00000135720.1		ENSMUSG00000086147
Prpf31	0.37911	0.0325102	0.72571	2.53131	0.0357464	0.103064	-4.22157	ENSMUSP00000008517.6		ENSMUSG00000008373
Bms1	0.25123	0.0213339	0.481126	2.529	0.0358741	0.103317	-4.22513	ENSMUSP00000032237.6		ENSMUSG00000030138
Hsph1	0.322005	0.0272267	0.616783	2.52799	0.0359298	0.103317	-4.22667	ENSMUSP00000074392.8		ENSMUSG00000029657
Zcchc8	-0.272742	-0.5224	-0.0230851	-2.52823	0.0359165	0.103317	-4.2263	ENSMUSP00000142363.1		ENSMUSG00000029427
Erp29	0.941917	0.0793161	1.80452	2.52703	0.0359829	0.103382	-4.22814	ENSMUSP00000117347.1		ENSMUSG00000029616
N4bp2	0.95284	0.0785911	1.82709	2.52228	0.0362478	0.104054	-4.23545	ENSMUSP00000143807.1		ENSMUSG00000037795
Carm1	0.605677	0.0488141	1.16254	2.5171	0.0365385	0.1048	-4.24341	ENSMUSP00000111053.3		ENSMUSG00000032185
0610012G03Rik	1.15933	0.0930142	2.22565	2.51611	0.0365946	0.104871	-4.24494	ENSMUSP00000143811.1		ENSMUSG00000107002
Larp4	0.34784	0.0274502	0.66823	2.51252	0.036798	0.105289	-4.25045	ENSMUSP00000097780.2		ENSMUSG00000023025
Sfxn1	0.499287	0.0393867	0.959188	2.51243	0.0368027	0.105289	-4.25058	ENSMUSP00000021930.8		ENSMUSG00000021474
Fh1	0.380135	0.0295249	0.730745	2.50912	0.0369914	0.105649	-4.25567	ENSMUSP00000027810.7		ENSMUSG00000026526
Thumpd3	0.47948	0.0372965	0.921663	2.50944	0.0369734	0.105649	-4.25519	ENSMUSP00000032398.8		ENSMUSG00000030264
Ppp1cb	0.3397	0.0260304	0.65337	2.50629	0.0371534	0.105933	-4.26002	ENSMUSP00000144047.1		ENSMUSG00000014956
Rpl13	-0.486415	-0.93549	-0.03734	-2.50666	0.0371319	0.105933	-4.25945	ENSMUSP00000000756.5		ENSMUSG00000000740
Eprs	0.229385	0.0172718	0.441498	2.50268	0.0373609	0.106434	-4.26556	ENSMUSP00000045841.7		ENSMUSG00000026615
Ahdc1	-0.325487	-0.626714	-0.024261	-2.50063	0.0374795	0.106628	-4.26872	ENSMUSP00000101536.1		ENSMUSG00000037692
Cdc40	-0.23481	-0.452186	-0.0174335	-2.49984	0.0375252	0.106628	-4.26993	ENSMUSP00000044305.7		ENSMUSG00000038446
Ddx52	0.344935	0.0255432	0.664327	2.49932	0.0375554	0.106628	-4.27073	ENSMUSP00000048802.7		ENSMUSG00000020677
Gna11	0.890972	0.0660803	1.71586	2.49963	0.0375375	0.106628	-4.27025	ENSMUSP00000043190.5		ENSMUSG00000034781
Fxr1	0.231035	0.0169301	0.44514	2.49723	0.0376764	0.106882	-4.27393	ENSMUSP00000142847.1		ENSMUSG00000027680
Api5	0.376182	0.0272337	0.725131	2.49485	0.0378152	0.107185	-4.27759	ENSMUSP00000028617.6		ENSMUSG00000027193
Gm5616	-0.293602	-0.566086	-0.0211193	-2.49361	0.037888	0.107302	-4.2795	ENSMUSP00000130867.1		ENSMUSG00000063543
Hspa9	-0.23781	-0.458586	-0.0170343	-2.4928	0.0379355	0.107346	-4.28074	ENSMUSP00000025217.8		ENSMUSG00000024359
Cpne1	-0.357475	-0.68952	-0.0254301	-2.49148	0.0380128	0.107475	-4.28277	ENSMUSP00000105237.2		ENSMUSG00000074643
Baz1a	0.232552	0.0163956	0.448709	2.48977	0.0381129	0.107667	-4.28538	ENSMUSP00000133478.1		ENSMUSG00000035021
Pdcd6	1.16611	0.0815522	2.25066	2.48826	0.0382024	0.10783	-4.28772	ENSMUSP00000022060.5		ENSMUSG00000021576
Txndc5	0.853405	0.0578862	1.64892	2.48263	0.0385355	0.108679	-4.29634	ENSMUSP00000124516.1		ENSMUSG00000038991
Kdm1a	-0.271115	-0.524258	-0.0179722	-2.47854	0.0387799	0.109277	-4.30263	ENSMUSP00000111977.2		ENSMUSG00000036940
Zfp518a	-0.3258	-0.630187	-0.0214131	-2.47704	0.0388699	0.109439	-4.30493	ENSMUSP00000055956.6		ENSMUSG00000049164
Exosc8	-0.36308	-0.703164	-0.0229964	-2.47073	0.0392509	0.110328	-4.31462	ENSMUSP00000029316.9		ENSMUSG00000027752
Mrps26	0.685005	0.0434751	1.32653	2.47107	0.0392301	0.110328	-4.31409	ENSMUSP00000123324.1		ENSMUSG00000037740
Hmgn2	-1.96198	-3.80055	-0.123401	-2.46956	0.0393214	0.110434	-4.3164	ENSMUSP00000099613.4		ENSMUSG00000003038
AI314180	1.13739	0.0707839	2.20401	2.46782	0.0394276	0.110548	-4.31907	ENSMUSP00000099953.3		ENSMUSG00000050812
Ddx41	0.343537	0.0214221	0.665653	2.46815	0.0394077	0.110548	-4.31857	ENSMUSP00000021956.8		ENSMUSG00000021494
Psma7	-0.509472	-0.987865	-0.0310801	-2.46459	0.0396248	0.111009	-4.32403	ENSMUSP00000029082.8		ENSMUSG00000027566
Anks1	0.92736	0.0531908	1.80153	2.45505	0.040213	0.112377	-4.33865	ENSMUSP00000110491.1		ENSMUSG00000024219
Psmd8	1.28128	0.0736976	2.48886	2.45547	0.0401869	0.112377	-4.338	ENSMUSP00000138613.1		ENSMUSG00000030591
Ykt6	0.447377	0.0258335	0.868921	2.45606	0.0401504	0.112377	-4.3371	ENSMUSP00000002818.8		ENSMUSG00000002741
Mnat1	0.712063	0.0405901	1.38353	2.45413	0.0402703	0.112416	-4.34006	ENSMUSP00000021523.6		ENSMUSG00000021103
Rpl36a	-0.888837	-1.72714	-0.050538	-2.45376	0.0402938	0.112416	-4.34064	ENSMUSP00000108837.1		ENSMUSG00000079435
Ncbp1	0.332983	0.0188334	0.647132	2.45298	0.0403422	0.112458	-4.34183	ENSMUSP00000030014.8		ENSMUSG00000028330
Srrm2	-0.260068	-0.505809	-0.0143256	-2.44915	0.0405818	0.113032	-4.3477	ENSMUSP00000139842.1		ENSMUSG00000039218
Dgcr14	-0.253675	-0.493634	-0.013716	-2.44652	0.0407469	0.113396	-4.35173	ENSMUSP00000003621.8		ENSMUSG00000003527
Jade3	-0.794432	-1.54608	-0.042782	-2.44596	0.0407823	0.113396	-4.35259	ENSMUSP00000048529.6		ENSMUSG00000037315
Ppp4r1	1.18891	0.0636129	2.31422	2.44506	0.0408389	0.113396	-4.35396	ENSMUSP00000124690.1		ENSMUSG00000061950
Usp8	-0.731052	-1.42303	-0.0390794	-2.44494	0.0408468	0.113396	-4.35416	ENSMUSP00000028841.7		ENSMUSG00000027363
Cep192	0.241695	0.012829	0.470561	2.44396	0.0409084	0.113474	-4.35565	ENSMUSP00000025425.5		ENSMUSG00000024542
Cdc5l	-0.25863	-0.504548	-0.0127118	-2.43386	0.0415519	0.11507	-4.37112	ENSMUSP00000024727.8		ENSMUSG00000023932
Tigar	0.451915	0.0222239	0.881606	2.43393	0.0415475	0.11507	-4.37101	ENSMUSP00000048643.8		ENSMUSG00000038028
Srp72	0.599167	0.0289742	1.16936	2.43184	0.0416825	0.115242	-4.37422	ENSMUSP00000098648.3		ENSMUSG00000036323
Uri1	1.01307	0.0490967	1.97704	2.43211	0.041665	0.115242	-4.37381	ENSMUSP00000145978.1		ENSMUSG00000030421
Serbp1	-0.535045	-1.04467	-0.025419	-2.42967	0.0418224	0.115534	-4.37754	ENSMUSP00000039110.4		ENSMUSG00000036371
Ptp4a2	1.65801	0.078078	3.23795	2.4286	0.0418912	0.115629	-4.37917	ENSMUSP00000125901.1		ENSMUSG00000028788
Alms1	0.66437	0.0308412	1.2979	2.4269	0.0420018	0.11584	-4.38178	ENSMUSP00000071904.5		ENSMUSG00000063810
Ap1b1	0.484343	0.0223439	0.946341	2.42616	0.0420496	0.115877	-4.38291	ENSMUSP00000105523.1		ENSMUSG00000009090
Ddx3y	0.720827	0.0329449	1.40871	2.42507	0.0421205	0.115977	-4.38457	ENSMUSP00000088729.5		ENSMUSG00000069045
Qars	0.444483	0.020156	0.868809	2.42417	0.0421796	0.116046	-4.38596	ENSMUSP00000006838.8		ENSMUSG00000032604
Hdgfrp2	-0.487642	-0.953449	-0.0218359	-2.42272	0.0422738	0.116203	-4.38817	ENSMUSP00000002911.8		ENSMUSG00000002833
Larp1	0.41216	0.0183765	0.805943	2.42224	0.0423057	0.116203	-4.38892	ENSMUSP00000136673.1		ENSMUSG00000037331
Zc3h8	-0.459307	-0.898623	-0.0199917	-2.41955	0.0424817	0.116591	-4.39303	ENSMUSP00000028866.8		ENSMUSG00000027387
Tuba1a	0.308885	0.013325	0.604445	2.41857	0.042546	0.116673	-4.39452	ENSMUSP00000094778.5		ENSMUSG00000072235
Atp5j2	0.441458	0.0185792	0.864336	2.41591	0.0427213	0.116963	-4.39859	ENSMUSP00000125504.1		ENSMUSG00000038690
Prdm2	-0.270867	-0.530308	-0.0114268	-2.41617	0.0427047	0.116963	-4.39821	ENSMUSP00000101404.1		ENSMUSG00000057637
Copb1	0.314773	0.0130859	0.616459	2.41462	0.0428069	0.117066	-4.40057	ENSMUSP00000033012.7		ENSMUSG00000030754
Ddx23	-0.279927	-0.548253	-0.0116015	-2.4143	0.0428282	0.117066	-4.40106	ENSMUSP00000003450.8		ENSMUSG00000003360
Rab6a	1.01307	0.0416169	1.98453	2.41338	0.0428891	0.117138	-4.40247	ENSMUSP00000095852.4		ENSMUSG00000030704
Glod4	0.906855	0.0361567	1.77755	2.41034	0.0430912	0.117405	-4.40712	ENSMUSP00000017430.5		ENSMUSG00000017286
Msh3	0.36909	0.0147385	0.723441	2.41049	0.0430809	0.117405	-4.40688	ENSMUSP00000022220.7		ENSMUSG00000014850
Srpk2	0.838037	0.0337414	1.64233	2.41132	0.0430257	0.117405	-4.40561	ENSMUSP00000085734.4		ENSMUSG00000062604
Trim71	-0.274375	-0.537878	-0.0108723	-2.40973	0.0431322	0.117421	-4.40806	ENSMUSP00000107447.1		ENSMUSG00000079259
A830080D01Rik	-0.3355	-0.657819	-0.0131806	-2.40887	0.043189	0.117481	-4.40936	ENSMUSP00000108083.1		ENSMUSG00000044150
Qser1	-0.610035	-1.19669	-0.023382	-2.40648	0.0433495	0.117728	-4.41303	ENSMUSP00000114062.1		ENSMUSG00000074994
Srsf2	-0.624467	-1.22493	-0.0240066	-2.40676	0.0433303	0.117728	-4.41259	ENSMUSP00000140016.1		ENSMUSG00000034120
Jmjd1c	0.470033	0.0172482	0.922817	2.4024	0.0436239	0.118303	-4.41927	ENSMUSP00000133700.1		ENSMUSG00000037876
Taf3	-0.449827	-0.883169	-0.0164862	-2.40228	0.0436316	0.118303	-4.41944	ENSMUSP00000026888.4		ENSMUSG00000025782
Itch	0.389952	0.0141662	0.765739	2.40148	0.0436858	0.118355	-4.42067	ENSMUSP00000105307.1		ENSMUSG00000027598
Nploc4	0.59807	0.0211106	1.17503	2.39891	0.0438595	0.11873	-4.42459	ENSMUSP00000035851.8		ENSMUSG00000039703
Ebna1bp2	-0.240092	-0.472251	-0.00793417	-2.39333	0.0442401	0.119554	-4.43312	ENSMUSP00000030501.8		ENSMUSG00000028729
Slu7	-0.23283	-0.457993	-0.00766681	-2.39304	0.04426	0.119554	-4.43357	ENSMUSP00000137281.1		ENSMUSG00000020409
Spc24	0.373013	0.0122608	0.733764	2.39289	0.04427	0.119554	-4.43379	ENSMUSP00000096541.4		ENSMUSG00000074476
8030474K03Rik	0.320053	0.00993297	0.630172	2.38836	0.0445813	0.120202	-4.44071	ENSMUSP00000133189.2		ENSMUSG00000046774
Mta1	-0.312522	-0.615327	-0.00971773	-2.38851	0.0445713	0.120202	-4.44049	ENSMUSP00000105348.1		ENSMUSG00000021144
Srpr	0.346955	0.0103618	0.683548	2.38548	0.0447805	0.120643	-4.44511	ENSMUSP00000034541.5		ENSMUSG00000032042
Arhgap11a	-0.551087	-1.08608	-0.0160944	-2.38386	0.044893	0.120849	-4.44759	ENSMUSP00000106574.2		ENSMUSG00000041219
Crip2	0.734093	0.0205393	1.44765	2.38085	0.0451023	0.121316	-4.45218	ENSMUSP00000081943.4		ENSMUSG00000006356
Gemin5	0.320093	0.0088225	0.631362	2.37983	0.0451735	0.12132	-4.45374	ENSMUSP00000099772.2		ENSMUSG00000037275
Rlf	-0.480227	-0.947255	-0.0131996	-2.37965	0.0451866	0.12132	-4.45402	ENSMUSP00000127068.1		ENSMUSG00000049878
Tubgcp2	0.356953	0.0097591	0.704146	2.37929	0.0452116	0.12132	-4.45457	ENSMUSP00000026547.7		ENSMUSG00000025474
Bcas3	0.23488	0.00615588	0.463604	2.37652	0.0454054	0.121453	-4.45879	ENSMUSP00000090496.3		ENSMUSG00000059439
Hist1h2be	-3.93542	-7.76715	-0.103681	-2.37686	0.0453819	0.121453	-4.45828	ENSMUSP00000089296.5		ENSMUSG00000047246
Myo1e	0.225853	0.00593005	0.445775	2.37664	0.0453972	0.121453	-4.45861	ENSMUSP00000034745.7		ENSMUSG00000032220
Nes	-0.311955	-0.6157	-0.00820981	-2.37679	0.0453867	0.121453	-4.45839	ENSMUSP00000088493.5		ENSMUSG00000004891
Srsf3	-0.447777	-0.884382	-0.0111726	-2.37346	0.0456212	0.121934	-4.46347	ENSMUSP00000049025.8		ENSMUSG00000071172
Cdk2	0.41941	0.00992724	0.828893	2.37034	0.0458416	0.122426	-4.46822	ENSMUSP00000026415.7		ENSMUSG00000025358
Map2k7	1.6221	0.0369782	3.20721	2.36823	0.0459921	0.122731	-4.47145	ENSMUSP00000106626.2		ENSMUSG00000002948
Mapk14	0.487492	0.0110077	0.963977	2.3677	0.0460294	0.122733	-4.47225	ENSMUSP00000061958.8		ENSMUSG00000053436
Kif4	-0.225582	-0.44642	-0.00474496	-2.36396	0.0462965	0.123348	-4.47796	ENSMUSP00000048383.3		ENSMUSG00000034311
Ywhag	0.594287	0.0116305	1.17694	2.36043	0.04655	0.123925	-4.48334	ENSMUSP00000143631.1		ENSMUSG00000051391
Gid8	0.380922	0.00718459	0.75466	2.35873	0.0466732	0.124155	-4.48594	ENSMUSP00000077753.5		ENSMUSG00000027573
Abcd3	0.324785	0.00577083	0.643799	2.3561	0.0468631	0.124562	-4.48994	ENSMUSP00000029770.5		ENSMUSG00000028127
Ap2m1	0.464272	0.00759629	0.920949	2.35273	0.047108	0.125005	-4.49508	ENSMUSP00000087477.6		ENSMUSG00000022841
Iqgap3	0.431745	0.00698281	0.856507	2.35228	0.0471409	0.125005	-4.49577	ENSMUSP00000071715.5		ENSMUSG00000028068
Sec23a	1.2419	0.020112	2.46369	2.35233	0.0471372	0.125005	-4.49569	ENSMUSP00000126011.1		ENSMUSG00000020986
Birc2	0.464282	0.00704432	0.921521	2.34989	0.0473156	0.125271	-4.49941	ENSMUSP00000140049.1		ENSMUSG00000057367
Fn1	0.433113	0.00661568	0.859609	2.35014	0.0472978	0.125271	-4.49904	ENSMUSP00000140975.1		ENSMUSG00000026193
Tsn	0.83876	0.0115842	1.66594	2.34665	0.0475538	0.125803	-4.50435	ENSMUSP00000027623.7		ENSMUSG00000026374
Cep72	0.55213	0.00748862	1.09677	2.34606	0.0475972	0.125819	-4.50525	ENSMUSP00000037788.6		ENSMUSG00000021572
Slc25a11	-0.258632	-0.513998	-0.0032668	-2.34384	0.0477606	0.126152	-4.50863	ENSMUSP00000014750.8		ENSMUSG00000014606
Gm15127	-0.98813	-1.96415	-0.0121118	-2.34296	0.0478262	0.126227	-4.50998	ENSMUSP00000098751.4		ENSMUSG00000096834
Ncoa1	1.04439	0.0118578	2.07693	2.34082	0.047985	0.126448	-4.51324	ENSMUSP00000082971.3		ENSMUSG00000020647
Pfkm	1.37483	0.0156593	2.734	2.3409	0.0479786	0.126448	-4.51311	ENSMUSP00000132803.1		ENSMUSG00000033065
Ap1m1	1.11829	0.0109299	2.22565	2.33708	0.0482632	0.126643	-4.51893	ENSMUSP00000003117.8		ENSMUSG00000003033
Otub1	0.77096	0.00807198	1.53385	2.33872	0.0481405	0.126643	-4.51642	ENSMUSP00000115195.1		ENSMUSG00000024767
Ppfia1	0.36408	0.0035974	0.724563	2.33733	0.0482443	0.126643	-4.51854	ENSMUSP00000126233.2		ENSMUSG00000037519
Prkaa1	1.31492	0.0124153	2.61743	2.3363	0.0483217	0.126643	-4.52012	ENSMUSP00000063166.8		ENSMUSG00000050697
Rad17	1.52317	0.0149121	3.03143	2.33712	0.0482603	0.126643	-4.51887	ENSMUSP00000136292.1		ENSMUSG00000021635
Rps26-ps1	0.376437	0.00376242	0.749113	2.3376	0.0482242	0.126643	-4.51813	ENSMUSP00000076447.4		ENSMUSG00000059775
Suv420h2	0.317053	0.00302583	0.631079	2.33654	0.0483037	0.126643	-4.51975	ENSMUSP00000104224.2		ENSMUSG00000059851
Rbm25	-0.305092	-0.607429	-0.00275615	-2.33534	0.0483937	0.126733	-4.52158	ENSMUSP00000048470.8		ENSMUSG00000010608
Hadha	0.237632	0.00207526	0.47319	2.33463	0.0484468	0.126757	-4.52266	ENSMUSP00000120976.1		ENSMUSG00000025745
Hspa13	-0.585318	-1.16563	-0.00500837	-2.33421	0.0484779	0.126757	-4.52329	ENSMUSP00000048817.8		ENSMUSG00000032932
Gm9242	-1.12912	-2.2491	-0.00914906	-2.33314	0.0485581	0.126868	-4.52492	ENSMUSP00000137011.1		ENSMUSG00000096156
Eif6	0.230098	0.0017895	0.458405	2.33238	0.0486157	0.12692	-4.52608	ENSMUSP00000029142.8		ENSMUSG00000027613
Esx1	1.96631	0.0132973	3.91933	2.33	0.0487953	0.127291	-4.52971	ENSMUSP00000108689.2		ENSMUSG00000023443
Exosc10	-0.298435	-0.595425	-0.00144538	-2.3255	0.0491359	0.127951	-4.53655	ENSMUSP00000017408.7		ENSMUSG00000017264
Kifc3	0.930022	0.00396899	1.85608	2.32416	0.0492382	0.127951	-4.53859	ENSMUSP00000126784.1		ENSMUSG00000031788
Klf13	0.363885	0.00173493	0.726035	2.32533	0.0491493	0.127951	-4.53682	ENSMUSP00000067680.7		ENSMUSG00000052040
Nipsnap1	0.276172	0.00119277	0.551152	2.32428	0.0492291	0.127951	-4.53841	ENSMUSP00000049338.2		ENSMUSG00000034285
Pno1	0.54105	0.00239085	1.07971	2.32451	0.0492113	0.127951	-4.53806	ENSMUSP00000020317.7		ENSMUSG00000020116
Polr3d	1.09541	0.00435838	2.18646	2.32348	0.0492896	0.127986	-4.53962	ENSMUSP00000137614.1		ENSMUSG00000000776
Ddost	0.249812	0.00072836	0.498897	2.32101	0.049479	0.128379	-4.54339	ENSMUSP00000030538.4		ENSMUSG00000028757
Oat	0.375528	0.000674796	0.75038	2.3184	0.0496786	0.128798	-4.54734	ENSMUSP00000081544.6		ENSMUSG00000030934
Lypla2	1.60978	0.0025038	3.21706	2.31784	0.0497218	0.128811	-4.54819	ENSMUSP00000101478.1		ENSMUSG00000028670
Tonsl_ENSMUSP00000077856.3	1.38361	0.000266814	2.76696	2.31468	0.0499655	0.129343	-4.553	ENSMUSP00000077856.3		ENSMUSG00000059323
Mre11a	0.314302	-0.0002232	0.628828	2.3126	0.0501273	0.129463	-4.55617	ENSMUSP00000034405.4		ENSMUSG00000031928
Mrps35	0.90861	-0.000523246	1.81774	2.31291	0.0501032	0.129463	-4.5557	ENSMUSP00000048348.7		ENSMUSG00000040112
Nipbl	0.335593	-0.000230724	0.671416	2.31265	0.0501232	0.129463	-4.55609	ENSMUSP00000059385.6		ENSMUSG00000022141
Pfkl	0.491447	-0.000619696	0.983515	2.31132	0.0502261	0.129513	-4.55811	ENSMUSP00000020522.8		ENSMUSG00000020277
Tomm70a	0.343942	-0.00046213	0.688347	2.31113	0.0502409	0.129513	-4.5584	ENSMUSP00000129186.1		ENSMUSG00000022752
Zwint	0.34892	-0.000509425	0.698349	2.31086	0.0502618	0.129513	-4.5588	ENSMUSP00000124429.1		ENSMUSG00000019923
Rfc5	0.310975	-0.000707804	0.622658	2.30898	0.0504084	0.129792	-4.56166	ENSMUSP00000083652.6		ENSMUSG00000029363
Rex2	-1.19692	-2.39768	0.00383129	-2.30685	0.0505748	0.130022	-4.5649	ENSMUSP00000075179.5		ENSMUSG00000067919
Smarcal1	0.36625	-0.00112895	0.733629	2.30713	0.0505534	0.130022	-4.56448	ENSMUSP00000137833.1		ENSMUSG00000039354
Hnrnpa3	-0.27185	-0.54465	0.000949725	-2.30618	0.0506274	0.130058	-4.56592	ENSMUSP00000107592.1		ENSMUSG00000059005
Dnaaf5	1.12662	-0.00728168	2.26053	2.29938	0.0511635	0.131312	-4.57625	ENSMUSP00000026975.6		ENSMUSG00000025857
Hmgb2	0.79852	-0.00529244	1.60233	2.299	0.0511933	0.131312	-4.57682	ENSMUSP00000065940.6		ENSMUSG00000054717
Mrpl47	0.673172	-0.00518366	1.35153	2.29655	0.0513875	0.13171	-4.58054	ENSMUSP00000048078.7		ENSMUSG00000037531
H2afj	-0.431045	-0.865613	0.00352314	-2.29548	0.0514734	0.13173	-4.58218	ENSMUSP00000144974.1		ENSMUSG00000060032
Sin3b	-0.268358	-0.538896	0.00218125	-2.29558	0.0514651	0.13173	-4.58202	ENSMUSP00000004494.8		ENSMUSG00000031622
Haus1	0.592917	-0.00523696	1.19107	2.29398	0.051593	0.131936	-4.58445	ENSMUSP00000035826.7		ENSMUSG00000041840
Vdac3-ps1	0.496322	-0.00450206	0.997147	2.29343	0.0516362	0.131946	-4.58527	ENSMUSP00000137236.1		ENSMUSG00000075053
Dnajc13	0.232503	-0.00222206	0.467227	2.29233	0.0517246	0.132072	-4.58695	ENSMUSP00000035170.6		ENSMUSG00000032560
Bcar1	0.305192	-0.00345976	0.613845	2.2883	0.0520485	0.132799	-4.59307	ENSMUSP00000129584.2		ENSMUSG00000031955
Cetn2	-0.365032	-0.734394	0.00432866	-2.28712	0.0521437	0.132941	-4.59486	ENSMUSP00000110197.1		ENSMUSG00000031347
D230025D16Rik	0.75493	-0.00964949	1.51951	2.28503	0.0523123	0.132965	-4.59802	ENSMUSP00000034361.3		ENSMUSG00000031889
Dcaf7	1.23174	-0.0155253	2.479	2.28543	0.0522799	0.132965	-4.59742	ENSMUSP00000058168.8		ENSMUSG00000049354
Ddx20	0.506637	-0.00633322	1.01961	2.28567	0.0522609	0.132965	-4.59706	ENSMUSP00000088176.6		ENSMUSG00000027905
Smtnl2	0.849123	-0.0110302	1.70928	2.28456	0.0523504	0.132965	-4.59874	ENSMUSP00000059043.6		ENSMUSG00000045667
Tubb2b	0.238805	-0.00300075	0.480611	2.28552	0.0522728	0.132965	-4.59728	ENSMUSP00000075178.3		ENSMUSG00000045136
Terf2	-0.247175	-0.497784	0.00343418	-2.28253	0.0525156	0.133285	-4.60182	ENSMUSP00000068948.6		ENSMUSG00000031921
Abcf1	0.252105	-0.00367174	0.507882	2.28102	0.0526384	0.133496	-4.60411	ENSMUSP00000036881.8		ENSMUSG00000038762
Abce1	0.304625	-0.00506304	0.614313	2.2764	0.0530156	0.133536	-4.6111	ENSMUSP00000079379.6		ENSMUSG00000058355
Akap1	1.38355	-0.0244638	2.79157	2.27403	0.0532108	0.133536	-4.6147	ENSMUSP00000103536.1		ENSMUSG00000018428
Atad5	-0.221158	-0.446227	0.00391194	-2.27401	0.053212	0.133536	-4.61472	ENSMUSP00000103874.1		ENSMUSG00000017550
Bdh1	0.38923	-0.00707436	0.785534	2.27293	0.0533016	0.133536	-4.61637	ENSMUSP00000110882.3		ENSMUSG00000046598
Dennd4c	0.302195	-0.00551802	0.609908	2.27274	0.0533172	0.133536	-4.61666	ENSMUSP00000123367.2		ENSMUSG00000038024
Gm6871	0.227115	-0.00360243	0.457832	2.2781	0.0528763	0.133536	-4.60853	ENSMUSP00000073117.5		ENSMUSG00000090744
Idi1	0.93586	-0.0159718	1.88769	2.27541	0.0530976	0.133536	-4.61262	ENSMUSP00000132780.2		ENSMUSG00000058258
Ino80d	-0.379227	-0.764812	0.00635738	-2.27608	0.053042	0.133536	-4.61159	ENSMUSP00000127378.1		ENSMUSG00000040865
Lactb2	1.31368	-0.0219359	2.64929	2.27623	0.0530299	0.133536	-4.61137	ENSMUSP00000027071.5		ENSMUSG00000025937
Pak4	0.331412	-0.00593546	0.66876	2.27352	0.0532527	0.133536	-4.61547	ENSMUSP00000103918.1		ENSMUSG00000030602
Puf60	0.3277	-0.00520021	0.6606	2.27809	0.0528776	0.133536	-4.60855	ENSMUSP00000002599.9		ENSMUSG00000002524
Rcor2	-0.269857	-0.543862	0.00414727	-2.27921	0.0527858	0.133536	-4.60685	ENSMUSP00000063335.4		ENSMUSG00000024968
Sec23ip	1.07404	-0.0172109	2.1653	2.27774	0.0529061	0.133536	-4.60908	ENSMUSP00000035610.8		ENSMUSG00000055319
2017-09-02	0.259705	-0.00461845	0.524028	2.2738	0.0532295	0.133536	-4.61505	ENSMUSP00000136366.1		ENSMUSG00000026276
Smu1	-0.252877	-0.510386	0.00463143	-2.27262	0.0533274	0.133536	-4.61684	ENSMUSP00000030117.4		ENSMUSG00000028409
Tspyl1	-1.12317	-2.26611	0.0197703	-2.27421	0.0531962	0.133536	-4.61443	ENSMUSP00000063051.5		ENSMUSG00000047514
Zfp622	0.328005	-0.00539074	0.661401	2.27682	0.0529815	0.133536	-4.61047	ENSMUSP00000059678.6		ENSMUSG00000052253
Simc1	0.653878	-0.0123857	1.32014	2.27122	0.0534429	0.133726	-4.61896	ENSMUSP00000113676.1		ENSMUSG00000043183
Dnajb11	0.310078	-0.00626322	0.626418	2.26842	0.0536749	0.134207	-4.6232	ENSMUSP00000137542.1		ENSMUSG00000004460
Atp5j	1.11504	-0.0228729	2.25296	2.26772	0.0537329	0.134253	-4.62426	ENSMUSP00000109831.1		ENSMUSG00000022890
Cacybp	0.395473	-0.00856735	0.799512	2.26517	0.0539457	0.134685	-4.62813	ENSMUSP00000014370.5		ENSMUSG00000014226
Kdm2a	0.294432	-0.00687654	0.595742	2.26142	0.0542593	0.135367	-4.63379	ENSMUSP00000076698.4		ENSMUSG00000054611
Hnrnpdl	-0.26658	-0.539496	0.00633597	-2.26051	0.0543359	0.135458	-4.63517	ENSMUSP00000121005.1		ENSMUSG00000029328
2410016O06Rik	-0.493185	-0.998591	0.0122211	-2.25828	0.054524	0.135827	-4.63855	ENSMUSP00000057984.7		ENSMUSG00000046791
Pcid2	0.881687	-0.0230579	1.78643	2.25526	0.0547794	0.136362	-4.64312	ENSMUSP00000133204.1		ENSMUSG00000038542
Pcmt1	-0.339477	-0.688042	0.00908667	-2.25391	0.054894	0.136547	-4.64516	ENSMUSP00000125144.1		ENSMUSG00000019795
2017-09-11	0.534763	-0.0149817	1.08451	2.25117	0.0551271	0.137026	-4.6493	ENSMUSP00000144136.1		ENSMUSG00000058013
Pold1	0.403247	-0.0115914	0.818086	2.24957	0.0552635	0.137263	-4.65172	ENSMUSP00000039776.8		ENSMUSG00000038644
Dars2	0.509175	-0.0154171	1.03377	2.24623	0.0555506	0.13737	-4.65678	ENSMUSP00000041851.3		ENSMUSG00000026709
Eef1a1	0.290168	-0.00851885	0.588854	2.24823	0.0553782	0.13737	-4.65375	ENSMUSP00000042457.8		ENSMUSG00000037742
Hspb1	0.207223	-0.00626786	0.420713	2.24629	0.0555447	0.13737	-4.65668	ENSMUSP00000005077.6		ENSMUSG00000004951
Pnn	-0.302243	-0.613595	0.00911016	-2.24652	0.055525	0.13737	-4.65633	ENSMUSP00000021381.4		ENSMUSG00000020994
Rfc1	0.27074	-0.00804067	0.549521	2.24749	0.055442	0.13737	-4.65487	ENSMUSP00000134444.4		ENSMUSG00000029191
Satb2	-1.52577	-3.09745	0.0459123	-2.24663	0.0555155	0.13737	-4.65616	ENSMUSP00000135391.1		ENSMUSG00000038331
Ttf2	0.42843	-0.0130769	0.869937	2.24569	0.0555964	0.137382	-4.65759	ENSMUSP00000076208.5		ENSMUSG00000033222
Smc5	-0.235733	-0.478919	0.00745361	-2.24331	0.0558021	0.137789	-4.66119	ENSMUSP00000084837.5		ENSMUSG00000024943
Mta2	-0.213207	-0.433247	0.00683241	-2.24238	0.0558822	0.137804	-4.66259	ENSMUSP00000093959.2		ENSMUSG00000071646
Zfp57	-1.47229	-2.99181	0.0472383	-2.24229	0.0558896	0.137804	-4.66272	ENSMUSP00000087414.6		ENSMUSG00000036036
Rars2	0.32356	-0.0106918	0.657812	2.24021	0.05607	0.138148	-4.66587	ENSMUSP00000029968.7		ENSMUSG00000028292
Ndufa9	1.31459	-0.0450466	2.67424	2.23756	0.0563002	0.138614	-4.66987	ENSMUSP00000085523.5		ENSMUSG00000000399
Adnp	-0.261298	-0.532088	0.00949319	-2.23311	0.0566899	0.139471	-4.6766	ENSMUSP00000085316.5		ENSMUSG00000051149
Pmf1	0.406542	-0.0149863	0.828071	2.23196	0.0567905	0.139617	-4.67833	ENSMUSP00000062420.7		ENSMUSG00000028066
Ccdc12	0.565717	-0.0212321	1.15267	2.23052	0.056917	0.139826	-4.6805	ENSMUSP00000142985.1		ENSMUSG00000019659
Sdf2l1	0.340543	-0.0129556	0.694041	2.22942	0.0570141	0.139963	-4.68216	ENSMUSP00000023453.7		ENSMUSG00000022769
Exosc5	-0.472655	-0.963978	0.018668	-2.22631	0.0572895	0.140536	-4.68686	ENSMUSP00000145948.1		ENSMUSG00000061286
Cobl	0.423605	-0.0172889	0.864499	2.22349	0.0575399	0.140946	-4.69111	ENSMUSP00000133470.1		ENSMUSG00000020173
Psmc1	0.328595	-0.0133902	0.67058	2.22363	0.0575278	0.140946	-4.69091	ENSMUSP00000021595.8		ENSMUSG00000021178
Kat7	-0.213693	-0.436298	0.00891307	-2.22158	0.0577104	0.141261	-4.694	ENSMUSP00000103361.3		ENSMUSG00000038909
Mrpl3	1.2941	-0.0551585	2.64335	2.21963	0.0578845	0.141584	-4.69693	ENSMUSP00000117547.1		ENSMUSG00000032563
Nubp2	0.395827	-0.0169954	0.80865	2.21896	0.0579442	0.141627	-4.69794	ENSMUSP00000049319.5		ENSMUSG00000039183
Bub3	0.269462	-0.0118241	0.550749	2.21696	0.0581244	0.141965	-4.70096	ENSMUSP00000146334.1		ENSMUSG00000066979
Ccnb1	0.554272	-0.0245072	1.13305	2.21625	0.0581883	0.142018	-4.70203	ENSMUSP00000133962.1		ENSMUSG00000041431
Nup50	-0.371883	-0.760324	0.0165586	-2.21559	0.0582479	0.142061	-4.70303	ENSMUSP00000131457.2		ENSMUSG00000016619
Thada	0.288803	-0.0135627	0.591168	2.21043	0.0587141	0.142991	-4.7108	ENSMUSP00000041701.8		ENSMUSG00000024251
Wdr33	-0.297608	-0.609184	0.0139694	-2.21048	0.0587098	0.142991	-4.71072	ENSMUSP00000025264.6		ENSMUSG00000024400
Zfp346	-1.13986	-2.33364	0.0539289	-2.20969	0.0587813	0.143052	-4.71191	ENSMUSP00000125078.1		ENSMUSG00000021481
Rpa2	0.269095	-0.0130141	0.551204	2.20748	0.058983	0.143439	-4.71525	ENSMUSP00000099621.4		ENSMUSG00000028884
Anapc4	0.610733	-0.0306018	1.25207	2.20381	0.0593186	0.143737	-4.72077	ENSMUSP00000031072.7		ENSMUSG00000029176
Gbas	1.08668	-0.0543108	2.22767	2.20408	0.0592939	0.143737	-4.72036	ENSMUSP00000141131.1		ENSMUSG00000029432
Lgals3	-0.510583	-1.04668	0.0255135	-2.2041	0.0592921	0.143737	-4.72033	ENSMUSP00000119275.1		ENSMUSG00000050335
Tinf2	0.298808	-0.0147716	0.612387	2.20522	0.0591893	0.143737	-4.71864	ENSMUSP00000007733.6		ENSMUSG00000007589
Vat1	0.295145	-0.0146791	0.604969	2.20459	0.0592471	0.143737	-4.71959	ENSMUSP00000048350.7		ENSMUSG00000034993
Cnn3	0.3594	-0.0181804	0.73698	2.20281	0.0594108	0.143786	-4.72228	ENSMUSP00000029773.8		ENSMUSG00000053931
Trmt112	0.313435	-0.0158799	0.64275	2.20264	0.0594259	0.143786	-4.72253	ENSMUSP00000112250.3		ENSMUSG00000038812
Ufl1	0.308408	-0.0156903	0.632505	2.2022	0.0594667	0.143786	-4.72319	ENSMUSP00000100059.3		ENSMUSG00000040359
Xpo5	0.391782	-0.0204338	0.803999	2.19952	0.0597137	0.14428	-4.72723	ENSMUSP00000084257.5		ENSMUSG00000067150
Gm12184	-0.488318	-1.00237	0.0257381	-2.19837	0.0598203	0.144434	-4.72896	ENSMUSP00000100565.1		ENSMUSG00000078154
Gstp1	0.538353	-0.0288415	1.10555	2.19656	0.0599878	0.144546	-4.73168	ENSMUSP00000138073.1		ENSMUSG00000097830
Tubb6	-0.23582	-0.484259	0.0126185	-2.1967	0.0599753	0.144546	-4.73148	ENSMUSP00000001513.6		ENSMUSG00000001473
Xrcc1	0.316985	-0.0169943	0.650964	2.19648	0.0599952	0.144546	-4.7318	ENSMUSP00000146105.1		ENSMUSG00000051768
Irf3	-0.70228	-1.44248	0.0379201	-2.19568	0.0600694	0.144621	-4.733	ENSMUSP00000146773.1		ENSMUSG00000003184
Naa25	1.08945	-0.0591	2.238	2.19516	0.0601182	0.144635	-4.73379	ENSMUSP00000038977.8		ENSMUSG00000042719
Nup205	-0.340005	-0.698601	0.0185906	-2.19426	0.0602014	0.144732	-4.73514	ENSMUSP00000039656.9		ENSMUSG00000038759
Edc4	-0.234265	-0.481561	0.0130314	-2.19229	0.0603855	0.144955	-4.73811	ENSMUSP00000113854.1		ENSMUSG00000036270
Erlin2	0.52243	-0.0290929	1.07395	2.19216	0.0603973	0.144955	-4.7383	ENSMUSP00000033873.7		ENSMUSG00000031483
Gprasp1	1.62016	-0.0904357	3.33075	2.19189	0.0604228	0.144955	-4.73871	ENSMUSP00000132225.1		ENSMUSG00000043384
Utp15	0.21941	-0.0123369	0.451157	2.19104	0.0605021	0.145042	-4.73998	ENSMUSP00000048204.2		ENSMUSG00000041747
Hnrnpr	-0.25906	-0.53284	0.0147198	-2.18981	0.0606171	0.145214	-4.74183	ENSMUSP00000138399.1		ENSMUSG00000066037
Gfpt1	0.553715	-0.0323432	1.13977	2.18652	0.0609266	0.145748	-4.74678	ENSMUSP00000109288.1		ENSMUSG00000029992
Pdia5	1.06677	-0.0622542	2.19579	2.18663	0.0609161	0.145748	-4.74661	ENSMUSP00000023550.7		ENSMUSG00000022844
Polr2j	0.289705	-0.0171822	0.596592	2.18467	0.0611015	0.14596	-4.74956	ENSMUSP00000038505.7		ENSMUSG00000039771
Ythdc2	0.516683	-0.0305925	1.06396	2.18487	0.061082	0.14596	-4.74925	ENSMUSP00000048340.7		ENSMUSG00000034653
Arhgef2	0.479715	-0.0286143	0.988044	2.18397	0.0611676	0.146014	-4.75061	ENSMUSP00000135131.1		ENSMUSG00000028059
Hspa5	0.308472	-0.0188196	0.635765	2.18117	0.0614331	0.146544	-4.75482	ENSMUSP00000097747.2		ENSMUSG00000026864
Heatr5b	0.552195	-0.0340471	1.13844	2.17983	0.0615598	0.146594	-4.75682	ENSMUSP00000094882.2		ENSMUSG00000039414
Hnrnpm	-0.201235	-0.414903	0.0124328	-2.17958	0.0615843	0.146594	-4.75721	ENSMUSP00000120115.1		ENSMUSG00000059208
Tex30	0.998765	-0.061283	2.05881	2.18045	0.0615014	0.146594	-4.7559	ENSMUSP00000121035.1		ENSMUSG00000026049
Rab2a	-0.229423	-0.473159	0.0143139	-2.17833	0.0617033	0.146774	-4.75908	ENSMUSP00000057664.7		ENSMUSG00000047187
Gfm2	0.708035	-0.0452944	1.46136	2.17509	0.0620129	0.147302	-4.76394	ENSMUSP00000048373.6		ENSMUSG00000021666
Tfrc	0.509203	-0.0325353	1.05094	2.17525	0.0619977	0.147302	-4.7637	ENSMUSP00000023486.8		ENSMUSG00000022797
Ears2	0.754435	-0.048539	1.55741	2.17434	0.0620847	0.147369	-4.76506	ENSMUSP00000033159.3		ENSMUSG00000030871
Picalm	1.51785	-0.0991884	3.13489	2.17228	0.0622828	0.147736	-4.76816	ENSMUSP00000146659.1		ENSMUSG00000039361
Arid2	-0.319568	-0.660152	0.0210168	-2.17143	0.062365	0.147827	-4.76944	ENSMUSP00000093969.4		ENSMUSG00000033237
Aars	0.498383	-0.0331885	1.02995	2.16975	0.0625274	0.148015	-4.77196	ENSMUSP00000034441.7		ENSMUSG00000031960
Csnk1e	-0.285495	-0.590009	0.0190189	-2.1697	0.0625323	0.148015	-4.77204	ENSMUSP00000113975.1		ENSMUSG00000022433
Cstf2	-1.25361	-2.5918	0.0845871	-2.16796	0.0627011	0.148207	-4.77465	ENSMUSP00000033609.2		ENSMUSG00000031256
Nsfl1c	1.24842	-0.08402	2.58086	2.16831	0.0626668	0.148207	-4.77412	ENSMUSP00000028949.9		ENSMUSG00000027455
Atp6ap2	0.886108	-0.0601851	1.8324	2.16705	0.0627889	0.14831	-4.77601	ENSMUSP00000033313.2		ENSMUSG00000031007
Polr3a	0.321037	-0.0227333	0.664808	2.1612	0.0633595	0.149553	-4.78478	ENSMUSP00000026322.7		ENSMUSG00000025280
Pum2	0.30331	-0.0216974	0.628317	2.15974	0.0635025	0.149786	-4.78697	ENSMUSP00000020915.3		ENSMUSG00000020594
Srsf6	-0.309872	-0.641982	0.0222369	-2.15928	0.0635473	0.149787	-4.78765	ENSMUSP00000119065.1		ENSMUSG00000016921
H2afy	-0.246475	-0.510905	0.0179551	-2.1571	0.0637624	0.149979	-4.79092	ENSMUSP00000016081.6		ENSMUSG00000015937
Pou2f3	0.691655	-0.0502139	1.43352	2.1576	0.0637132	0.149979	-4.79018	ENSMUSP00000034513.5		ENSMUSG00000032015
Rrp15	-0.339445	-0.703615	0.0247248	-2.15712	0.0637606	0.149979	-4.7909	ENSMUSP00000001339.5		ENSMUSG00000001305
Sf3b4	0.280693	-0.0206341	0.582019	2.15576	0.063894	0.150184	-4.79292	ENSMUSP00000075709.4		ENSMUSG00000068856
Klf4	0.465555	-0.0345975	0.965707	2.15415	0.0640533	0.150454	-4.79534	ENSMUSP00000103245.2		ENSMUSG00000003032
Noc4l	0.31934	-0.0239369	0.662617	2.15287	0.064181	0.150649	-4.79727	ENSMUSP00000038263.5		ENSMUSG00000033294
Kansl2	-0.282423	-0.586282	0.0214369	-2.15097	0.0643691	0.150985	-4.8001	ENSMUSP00000112101.2		ENSMUSG00000022992
Suv39h2	-0.291335	-0.604986	0.0223158	-2.14958	0.0645074	0.151205	-4.80218	ENSMUSP00000027956.2		ENSMUSG00000026646
Amotl2	-0.53867	-1.11888	0.0415366	-2.14856	0.0646092	0.151287	-4.80371	ENSMUSP00000035121.7		ENSMUSG00000032531
Eif1	1.21361	-0.093722	2.52094	2.14833	0.0646323	0.151287	-4.80405	ENSMUSP00000041538.7		ENSMUSG00000035530
Ddx3x	0.199607	-0.0157845	0.414999	2.14464	0.0650016	0.151941	-4.80957	ENSMUSP00000000804.6		ENSMUSG00000000787
Polr2d	0.33399	-0.0264037	0.694384	2.14469	0.0649972	0.151941	-4.8095	ENSMUSP00000025106.3		ENSMUSG00000024258
Polr3g	1.21883	-0.0971954	2.53487	2.14332	0.0651348	0.152147	-4.81155	ENSMUSP00000035289.5		ENSMUSG00000035834
Cenph	-0.65366	-1.35961	0.0522864	-2.14283	0.065184	0.152156	-4.81228	ENSMUSP00000074988.3		ENSMUSG00000045273
Clspn	1.00043	-0.0803828	2.08125	2.14212	0.0652554	0.152162	-4.81334	ENSMUSP00000045344.8		ENSMUSG00000042489
Tut1	2.06751	-0.16634	4.30137	2.14191	0.0652767	0.152162	-4.81366	ENSMUSP00000093958.5		ENSMUSG00000071645
Anxa7	-0.394085	-0.820164	0.0319937	-2.14047	0.0654229	0.152397	-4.81582	ENSMUSP00000098405.4		ENSMUSG00000021814
Pcnt	0.239148	-0.0195866	0.497882	2.13905	0.0655664	0.152626	-4.81794	ENSMUSP00000001179.5		ENSMUSG00000001151
Cggbp1	-0.53716	-1.119	0.0446787	-2.13653	0.0658218	0.153087	-4.8217	ENSMUSP00000065845.7		ENSMUSG00000054604
Mrfap1	1.04263	-0.0868947	2.17216	2.1362	0.0658551	0.153087	-4.82219	ENSMUSP00000067135.3		ENSMUSG00000055302
Txlng	1.28062	-0.107637	2.66888	2.13481	0.0659974	0.153312	-4.82428	ENSMUSP00000107935.2		ENSMUSG00000038344
AU019823	-0.832102	-1.73479	0.0705873	-2.13327	0.066154	0.153465	-4.82657	ENSMUSP00000115196.1		ENSMUSG00000059820
Uaca	-2.27341	-4.73956	0.192728	-2.13338	0.0661428	0.153465	-4.82641	ENSMUSP00000062047.6		ENSMUSG00000034485
Fgd1	1.275	-0.109147	2.65916	2.13175	0.0663098	0.15372	-4.82885	ENSMUSP00000026296.7		ENSMUSG00000025265
Camsap1	1.29518	-0.111441	2.7018	2.13089	0.066398	0.153819	-4.83013	ENSMUSP00000139028.1		ENSMUSG00000026933
Ctps	0.269433	-0.0232518	0.562117	2.13039	0.0664495	0.153833	-4.83088	ENSMUSP00000030381.7		ENSMUSG00000028633
Maff	0.928608	-0.0806415	1.93786	2.12932	0.0665587	0.153934	-4.83247	ENSMUSP00000131628.1		ENSMUSG00000042622
Rpap3	0.643165	-0.0559355	1.34227	2.12907	0.0665845	0.153934	-4.83284	ENSMUSP00000023104.5		ENSMUSG00000022466
Kdm3a	0.33779	-0.0294909	0.705071	2.12842	0.0666523	0.153985	-4.83382	ENSMUSP00000145959.1		ENSMUSG00000053470
Uso1	0.22884	-0.0201169	0.477797	2.12724	0.0667737	0.15416	-4.83558	ENSMUSP00000031355.6		ENSMUSG00000029407
Aak1	0.382978	-0.0339051	0.79986	2.12602	0.0668993	0.154281	-4.8374	ENSMUSP00000003710.9		ENSMUSG00000057230
Pot1a	0.409985	-0.0363334	0.856303	2.12584	0.0669177	0.154281	-4.83766	ENSMUSP00000131928.1		ENSMUSG00000029676
Fam129b	0.318138	-0.0286562	0.664931	2.12301	0.0672114	0.154756	-4.8419	ENSMUSP00000028135.8		ENSMUSG00000026796
Rbm42	0.63236	-0.0569725	1.32169	2.12297	0.0672154	0.154756	-4.84195	ENSMUSP00000103776.1		ENSMUSG00000036733
Rpa3	0.288025	-0.026249	0.602299	2.12095	0.0674257	0.155134	-4.84497	ENSMUSP00000012627.4		ENSMUSG00000012483
Taf10	-0.338955	-0.709195	0.0312854	-2.11868	0.0676618	0.155571	-4.84835	ENSMUSP00000118105.1		ENSMUSG00000043866
Hjurp	-0.25371	-0.531054	0.0236339	-2.11703	0.0678349	0.155863	-4.85081	ENSMUSP00000054263.8		ENSMUSG00000044783
Zfp518b	-0.24037	-0.503248	0.022508	-2.11609	0.0679334	0.155983	-4.85221	ENSMUSP00000137381.1		ENSMUSG00000046572
Prpf19	-0.208132	-0.435899	0.0196336	-2.11475	0.0680742	0.156121	-4.85421	ENSMUSP00000025642.8		ENSMUSG00000024735
Tsfm	1.10263	-0.104078	2.30933	2.11464	0.0680861	0.156121	-4.85438	ENSMUSP00000042134.4		ENSMUSG00000040521
Cdk1	0.311208	-0.0298525	0.652267	2.11168	0.0683981	0.15673	-4.85879	ENSMUSP00000113184.1		ENSMUSG00000019942
Ccdc47	1.129	-0.109603	2.3676	2.10945	0.0686333	0.157056	-4.86211	ENSMUSP00000002043.3		ENSMUSG00000078622
Metap1	-0.467645	-0.980628	0.0453376	-2.10971	0.0686066	0.157056	-4.86173	ENSMUSP00000029804.8		ENSMUSG00000005813
Prrc2b	0.649565	-0.0634018	1.36253	2.10844	0.0687407	0.157195	-4.86361	ENSMUSP00000116429.1		ENSMUSG00000039262
Atp1a1	0.398603	-0.0391174	0.836322	2.10742	0.0688487	0.157229	-4.86513	ENSMUSP00000039657.6		ENSMUSG00000033161
Mtmr2	0.320068	-0.0314044	0.671539	2.10746	0.068845	0.157229	-4.86508	ENSMUSP00000034396.7		ENSMUSG00000031918
Slc39a7	-1.48786	-3.1236	0.147882	-2.10502	0.0691052	0.157708	-4.86872	ENSMUSP00000130102.1		ENSMUSG00000024327
Cog3	0.835665	-0.0850786	1.75641	2.1004	0.0695995	0.158728	-4.87559	ENSMUSP00000045016.7		ENSMUSG00000034893
Calm1	0.388968	-0.0398489	0.817784	2.09918	0.0697304	0.158848	-4.8774	ENSMUSP00000105709.3		ENSMUSG00000001175
Hint2	1.41846	-0.145426	2.98234	2.09904	0.069746	0.158848	-4.87761	ENSMUSP00000030192.4		ENSMUSG00000028470
Atm	1.17544	-0.122188	2.47306	2.09632	0.0700387	0.159	-4.88165	ENSMUSP00000113388.1		ENSMUSG00000034218
Clpp	0.607028	-0.0634097	1.27746	2.09536	0.0701431	0.159	-4.88308	ENSMUSP00000002735.7		ENSMUSG00000002660
Fam32a	-0.976518	-2.05398	0.100948	-2.09742	0.0699206	0.159	-4.88002	ENSMUSP00000003123.8		ENSMUSG00000003039
Grwd1	0.340143	-0.035418	0.715703	2.09599	0.0700748	0.159	-4.88215	ENSMUSP00000116252.1		ENSMUSG00000053801
Itpr3	-0.351098	-0.738829	0.0366345	-2.09558	0.0701191	0.159	-4.88276	ENSMUSP00000038150.8		ENSMUSG00000042644
Lsm14b	1.13049	-0.116714	2.37769	2.09767	0.0698933	0.159	-4.87965	ENSMUSP00000055036.5		ENSMUSG00000039108
Vapa	0.371227	-0.0385561	0.781011	2.09649	0.0700202	0.159	-4.88139	ENSMUSP00000024897.8		ENSMUSG00000024091
Mocs3	2.86572	-0.300098	6.03153	2.09486	0.0701967	0.159015	-4.88382	ENSMUSP00000096670.3		ENSMUSG00000074576
Phldb1	0.952778	-0.100347	2.0059	2.09373	0.0703201	0.159081	-4.88551	ENSMUSP00000117395.1		ENSMUSG00000048537
Smg6	0.356073	-0.03749	0.749635	2.09379	0.0703133	0.159081	-4.88542	ENSMUSP00000043555.6		ENSMUSG00000038290
Ipo4	0.388483	-0.0410656	0.818031	2.09299	0.0703997	0.159118	-4.8866	ENSMUSP00000036555.9		ENSMUSG00000002319
Nol8	0.263165	-0.0278585	0.554188	2.09271	0.0704309	0.159118	-4.88703	ENSMUSP00000021824.7		ENSMUSG00000021392
Bre	1.58055	-0.168816	3.32992	2.09091	0.0706261	0.159293	-4.88969	ENSMUSP00000144205.1		ENSMUSG00000052139
Hmbox1	-0.296598	-0.624908	0.0317133	-2.09069	0.0706499	0.159293	-4.89002	ENSMUSP00000134824.1		ENSMUSG00000021972
St13	0.687153	-0.073285	1.44759	2.09121	0.0705936	0.159293	-4.88925	ENSMUSP00000023039.8		ENSMUSG00000022403
Srfbp1	0.374445	-0.0404009	0.789291	2.08886	0.0708501	0.159638	-4.89274	ENSMUSP00000025406.7		ENSMUSG00000024528
Dpy30	-0.46993	-0.991841	0.0519811	-2.08375	0.0714115	0.160694	-4.90034	ENSMUSP00000126702.1		ENSMUSG00000024067
Ranbp1	1.95599	-0.216389	4.12838	2.08372	0.0714144	0.160694	-4.90038	ENSMUSP00000139059.1		ENSMUSG00000099164
Tmem131	1.41337	-0.158069	2.98481	2.08145	0.0716647	0.16115	-4.90375	ENSMUSP00000142307.1		ENSMUSG00000026116
Utp14b	0.280268	-0.0314136	0.591949	2.08099	0.0717156	0.161157	-4.90443	ENSMUSP00000121391.1		ENSMUSG00000079470
Srsf1	-0.237893	-0.502568	0.026783	-2.08006	0.0718192	0.161282	-4.90582	ENSMUSP00000138980.2		ENSMUSG00000098301
Raver1	0.302023	-0.0345788	0.638624	2.0765	0.0722145	0.162062	-4.9111	ENSMUSP00000111150.1		ENSMUSG00000010205
Ddx21	-0.19026	-0.402549	0.0220287	-2.07409	0.0724827	0.162556	-4.91466	ENSMUSP00000042691.7		ENSMUSG00000020075
Fancd2	0.359328	-0.041914	0.760569	2.07249	0.0726622	0.16285	-4.91704	ENSMUSP00000144928.1		ENSMUSG00000034023
Atp5k	1.21021	-0.14384	2.56426	2.0684	0.0731224	0.163556	-4.92311	ENSMUSP00000051222.9		ENSMUSG00000050856
Mcm6	0.319167	-0.0379193	0.676254	2.06849	0.0731123	0.163556	-4.92297	ENSMUSP00000027601.4		ENSMUSG00000026355
Rbmxl2	-0.493227	-1.04495	0.058496	-2.06887	0.0730688	0.163556	-4.9224	ENSMUSP00000095739.1		ENSMUSG00000073894
Cwf19l1	0.8313	-0.0990361	1.76164	2.06788	0.0731805	0.163577	-4.92387	ENSMUSP00000026218.5		ENSMUSG00000025200
Cdk8	1.23189	-0.147611	2.61139	2.06661	0.0733245	0.16379	-4.92576	ENSMUSP00000125668.1		ENSMUSG00000029635
Mbd3_ENSMUSP00000089948.3	1.89889	-0.231129	4.0289	2.06312	0.07372	0.164565	-4.93092	ENSMUSP00000089948.3		ENSMUSG00000035478
Sipa1l2	0.39856	-0.0486922	0.845812	2.06229	0.0738146	0.164667	-4.93215	ENSMUSP00000104405.1		ENSMUSG00000001995
Ltv1	1.19935	-0.148148	2.54686	2.05981	0.0740977	0.165189	-4.93583	ENSMUSP00000019950.4		ENSMUSG00000019814
Dhx8	-0.236992	-0.503349	0.0293645	-2.05911	0.0741777	0.165258	-4.93687	ENSMUSP00000037251.7		ENSMUSG00000034931
Rbm10	-0.293555	-0.623714	0.0366036	-2.05767	0.0743424	0.165516	-4.93899	ENSMUSP00000111031.1		ENSMUSG00000031060
Snrnp48	0.894097	-0.112105	1.9003	2.0564	0.0744877	0.165621	-4.94087	ENSMUSP00000089230.5		ENSMUSG00000021431
Stxbp2	0.643162	-0.0805207	1.36685	2.05674	0.0744482	0.165621	-4.94036	ENSMUSP00000125405.1		ENSMUSG00000004626
Timm17b	0.968825	-0.123561	2.06121	2.05247	0.07494	0.166517	-4.94668	ENSMUSP00000033498.3		ENSMUSG00000031158
Atxn10	0.36613	-0.0473633	0.779623	2.04916	0.0753242	0.167174	-4.95158	ENSMUSP00000132450.1		ENSMUSG00000016541
Nfyc	0.300198	-0.0388494	0.639244	2.04906	0.0753349	0.167174	-4.95172	ENSMUSP00000112810.1		ENSMUSG00000032897
Sec16a	0.441298	-0.0576369	0.940232	2.0469	0.0755867	0.167623	-4.95492	ENSMUSP00000088796.4		ENSMUSG00000026924
Baz1b	-0.21864	-0.465904	0.0286244	-2.04633	0.0756526	0.167659	-4.95575	ENSMUSP00000002825.5		ENSMUSG00000002748
Gpatch1	-0.330027	-0.70351	0.0434548	-2.04498	0.0758109	0.167899	-4.95775	ENSMUSP00000117475.1		ENSMUSG00000063808
Kif23	0.180115	-0.0240626	0.384293	2.0415	0.0762177	0.168579	-4.96288	ENSMUSP00000034815.7		ENSMUSG00000032254
Pfas	-0.628895	-1.3417	0.0839121	-2.0418	0.0761822	0.168579	-4.96244	ENSMUSP00000021282.5		ENSMUSG00000020899
Dync1i2	0.87682	-0.118052	1.87169	2.03963	0.076438	0.168955	-4.96565	ENSMUSP00000107767.1		ENSMUSG00000027012
Aurkb	-0.323395	-0.690855	0.0440649	-2.03672	0.0767813	0.169381	-4.96994	ENSMUSP00000104306.1		ENSMUSG00000020897
Mpp6	0.473753	-0.0643773	1.01188	2.03738	0.0767031	0.169381	-4.96896	ENSMUSP00000144737.1		ENSMUSG00000038388
Rnf25	0.552615	-0.0752825	1.18051	2.03677	0.0767755	0.169381	-4.96987	ENSMUSP00000109350.1		ENSMUSG00000026171
Zfp532	-0.366252	-0.782894	0.0503887	-2.03435	0.0770618	0.169888	-4.97343	ENSMUSP00000138663.1		ENSMUSG00000042439
Rbm38	-0.219282	-0.468871	0.0303062	-2.03323	0.0771949	0.170042	-4.97508	ENSMUSP00000133816.1		ENSMUSG00000027510
Smpd4	0.411708	-0.0569728	0.880388	2.03292	0.0772322	0.170042	-4.97555	ENSMUSP00000129957.1		ENSMUSG00000005899
Ccdc86	-0.232585	-0.497489	0.0323191	-2.03189	0.0773543	0.170154	-4.97706	ENSMUSP00000025639.6		ENSMUSG00000024732
Llph	0.279037	-0.0388133	0.596888	2.03164	0.0773842	0.170154	-4.97743	ENSMUSP00000118254.1		ENSMUSG00000020224
Dcp2	0.960395	-0.135972	2.05676	2.02722	0.0779125	0.17076	-4.98394	ENSMUSP00000025350.8		ENSMUSG00000024472
Impact	-0.365725	-0.783222	0.0517717	-2.02726	0.0779082	0.17076	-4.98388	ENSMUSP00000025290.5		ENSMUSG00000024423
Lig1	0.259377	-0.0365558	0.555311	2.02837	0.0777756	0.17076	-4.98226	ENSMUSP00000136972.1		ENSMUSG00000056394
Pdia6	0.29688	-0.0420002	0.63576	2.02742	0.0778896	0.17076	-4.98366	ENSMUSP00000052912.5		ENSMUSG00000020571
Psmd14	-0.28338	-0.606642	0.0398819	-2.02872	0.0777329	0.17076	-4.98173	ENSMUSP00000028278.7		ENSMUSG00000026914
Cep85	0.447977	-0.0639502	0.959905	2.02514	0.0781627	0.170864	-4.987	ENSMUSP00000113351.1		ENSMUSG00000037443
Psmd4_ENSMUSP00000102857.1	0.59963	-0.085529	1.28479	2.02535	0.0781378	0.170864	-4.9867	ENSMUSP00000102857.1		ENSMUSG00000005625
Rxrb	1.00527	-0.14285	2.1534	2.0263	0.0780235	0.170864	-4.9853	ENSMUSP00000112311.2		ENSMUSG00000039656
Zc3h18	0.36008	-0.0512479	0.771408	2.0259	0.0780711	0.170864	-4.98588	ENSMUSP00000017622.5		ENSMUSG00000017478
Cyb5r3	-0.28477	-0.610431	0.0408909	-2.02366	0.0783418	0.171144	-4.98919	ENSMUSP00000018186.9		ENSMUSG00000018042
Drap1	-0.39614	-0.849356	0.0570758	-2.02279	0.0784458	0.171261	-4.99046	ENSMUSP00000121162.2		ENSMUSG00000024914
Bud13	-0.997073	-2.14103	0.146885	-2.01709	0.079138	0.172131	-4.99886	ENSMUSP00000074490.3		ENSMUSG00000032077
Hnrnpd	-0.230155	-0.494229	0.0339192	-2.01698	0.0791506	0.172131	-4.99901	ENSMUSP00000019128.8		ENSMUSG00000000568
Mettl13	0.47336	-0.0697315	1.01645	2.0171	0.079137	0.172131	-4.99885	ENSMUSP00000028017.8		ENSMUSG00000026694
Mfn1	1.03135	-0.150803	2.21351	2.01902	0.078903	0.172131	-4.99602	ENSMUSP00000113251.1		ENSMUSG00000027668
Mms19	1.18052	-0.173776	2.53481	2.01729	0.0791138	0.172131	-4.99857	ENSMUSP00000026168.2		ENSMUSG00000025159
Rpl19	0.331285	-0.0487528	0.711323	2.01736	0.079105	0.172131	-4.99846	ENSMUSP00000103181.1		ENSMUSG00000017404
Ankhd1	0.760435	-0.112794	1.63366	2.01531	0.0793547	0.172463	-5.00147	ENSMUSP00000120290.1		ENSMUSG00000024483
Mrpl50	0.379085	-0.0572271	0.815397	2.0107	0.0799198	0.17358	-5.00825	ENSMUSP00000062476.3		ENSMUSG00000044018
Taok2	-0.885402	-1.9057	0.134892	-2.00827	0.0802187	0.174117	-5.01181	ENSMUSP00000071246.4		ENSMUSG00000059981
Park7	0.574735	-0.0881197	1.23759	2.00658	0.0804276	0.174458	-5.0143	ENSMUSP00000101300.1		ENSMUSG00000028964
Cdk13	-0.322088	-0.693764	0.0495892	-2.00547	0.0805653	0.174602	-5.01593	ENSMUSP00000036013.7		ENSMUSG00000041297
Cecr2	-0.276285	-0.595149	0.0425788	-2.00521	0.0805977	0.174602	-5.01631	ENSMUSP00000098556.2		ENSMUSG00000071226
Canx	0.327593	-0.0510322	0.706217	2.00232	0.0809571	0.175269	-5.02056	ENSMUSP00000137440.1		ENSMUSG00000020368
Far1	1.42988	-0.224252	3.08401	2.00049	0.0811845	0.175311	-5.02324	ENSMUSP00000128695.1		ENSMUSG00000030759
Polr2a	0.20738	-0.0325162	0.447276	2.00056	0.0811764	0.175311	-5.02314	ENSMUSP00000071200.3		ENSMUSG00000005198
Rps6ka5	0.41271	-0.064664	0.890084	2.00076	0.0811518	0.175311	-5.02285	ENSMUSP00000042987.6		ENSMUSG00000021180
Tefm	0.246448	-0.0385432	0.531438	2.00125	0.08109	0.175311	-5.02212	ENSMUSP00000059304.9		ENSMUSG00000046909
Mcm2	0.202618	-0.031951	0.437186	1.99901	0.0813699	0.175599	-5.02541	ENSMUSP00000061923.6		ENSMUSG00000002870
Aar2	1.06705	-0.170143	2.30423	1.99597	0.0817509	0.176308	-5.02986	ENSMUSP00000105198.1		ENSMUSG00000027628
Ola1	0.254145	-0.0409626	0.549253	1.99301	0.0821246	0.177001	-5.03421	ENSMUSP00000028517.6		ENSMUSG00000027108
1810009A15Rik	-0.420583	-0.90931	0.0681454	-1.99155	0.0823085	0.177284	-5.03634	ENSMUSP00000093970.3		ENSMUSG00000071653
Chtf8	0.717568	-0.117333	1.55247	1.98901	0.0826315	0.177866	-5.04007	ENSMUSP00000129823.1		ENSMUSG00000046691
Rpl10-ps3	0.467622	-0.0767263	1.01197	1.98804	0.0827537	0.178016	-5.04148	ENSMUSP00000125806.2		ENSMUSG00000058443
Dctn1	0.849005	-0.140267	1.83828	1.98611	0.0830006	0.178433	-5.04432	ENSMUSP00000109540.1		ENSMUSG00000031865
Pelp1	0.225385	-0.0372957	0.488066	1.98566	0.0830577	0.178442	-5.04497	ENSMUSP00000019065.3		ENSMUSG00000018921
Setx	0.327788	-0.0549662	0.710541	1.9819	0.0835394	0.179349	-5.05048	ENSMUSP00000051492.2		ENSMUSG00000043535
Ywhab	0.41053	-0.0689296	0.88999	1.98153	0.0835864	0.179349	-5.05102	ENSMUSP00000018470.3		ENSMUSG00000018326
Ice2	-1.18088	-2.56073	0.198973	-1.98053	0.0837154	0.179512	-5.05248	ENSMUSP00000034761.8		ENSMUSG00000032235
Cinp	0.638668	-0.108255	1.38559	1.97882	0.0839348	0.179868	-5.05497	ENSMUSP00000035245.8		ENSMUSG00000021276
2017-09-07	0.28732	-0.0497544	0.624394	1.97264	0.084736	0.181469	-5.06401	ENSMUSP00000127641.2		ENSMUSG00000001833
Gls	0.552645	-0.0977808	1.20307	1.96633	0.0855613	0.183121	-5.07322	ENSMUSP00000110155.1		ENSMUSG00000026103
Riok3	0.949993	-0.16933	2.06931	1.96414	0.0858492	0.18362	-5.07641	ENSMUSP00000025270.6		ENSMUSG00000024404
Nupl2	-0.352545	-0.769022	0.0639322	-1.95899	0.0865315	0.184963	-5.08393	ENSMUSP00000062766.6		ENSMUSG00000048439
Sqle	0.59865	-0.109242	1.30654	1.9571	0.0867819	0.18538	-5.08667	ENSMUSP00000022977.7		ENSMUSG00000022351
Bag5	-0.40887	-0.89294	0.0752002	-1.95472	0.0870997	0.185941	-5.09014	ENSMUSP00000125183.1		ENSMUSG00000049792
Nup155	-0.261192	-0.570824	0.0484395	-1.95219	0.0874383	0.186428	-5.09382	ENSMUSP00000128819.1		ENSMUSG00000022142
Ppie	-0.290988	-0.635906	0.0539305	-1.95239	0.087412	0.186428	-5.09354	ENSMUSP00000030404.4		ENSMUSG00000028651
Fbxw11	0.34671	-0.064735	0.758155	1.95013	0.0877162	0.186903	-5.09683	ENSMUSP00000104991.1		ENSMUSG00000020271
Rbbp7	-0.240982	-0.527051	0.0450856	-1.9495	0.0877999	0.186963	-5.09774	ENSMUSP00000107946.1		ENSMUSG00000031353
Wdr11	0.474245	-0.08904	1.03753	1.94842	0.087946	0.187156	-5.09932	ENSMUSP00000081567.5		ENSMUSG00000042055
Sucla2	0.840472	-0.159531	1.84048	1.94505	0.0884023	0.188008	-5.10422	ENSMUSP00000123765.1		ENSMUSG00000022110
Sart3	0.335523	-0.0638416	0.734887	1.94429	0.0885052	0.188108	-5.10532	ENSMUSP00000019118.3		ENSMUSG00000018974
Lonp1	0.249612	-0.0480672	0.547292	1.94055	0.089014	0.188952	-5.11075	ENSMUSP00000041814.8		ENSMUSG00000041168
Tti1	0.59813	-0.115045	1.31131	1.94092	0.0889639	0.188952	-5.11022	ENSMUSP00000105148.1		ENSMUSG00000027650
Fanca	0.552665	-0.107335	1.21266	1.93788	0.0893796	0.189489	-5.11464	ENSMUSP00000045217.8		ENSMUSG00000032815
Pura	0.231222	-0.0448729	0.507318	1.93811	0.0893475	0.189489	-5.1143	ENSMUSP00000059404.3		ENSMUSG00000043991
Zfp598	0.359513	-0.0702179	0.789243	1.93609	0.0896247	0.18989	-5.11723	ENSMUSP00000038367.5		ENSMUSG00000041130
Mybl2	0.283335	-0.0558071	0.622477	1.93342	0.0899923	0.190549	-5.1211	ENSMUSP00000018005.3		ENSMUSG00000017861
Mtr	0.661928	-0.131558	1.45541	1.93054	0.0903903	0.191271	-5.12528	ENSMUSP00000097442.4		ENSMUSG00000021311
Dmrtc1c2	0.730475	-0.146337	1.60729	1.928	0.0907434	0.191898	-5.12897	ENSMUSP00000085206.4		ENSMUSG00000067561
Wdr3	0.205508	-0.0414697	0.452485	1.92566	0.0910697	0.192468	-5.13236	ENSMUSP00000060613.7		ENSMUSG00000033285
Mtf2	-0.273477	-0.602446	0.0554905	-1.92387	0.0913192	0.192874	-5.13495	ENSMUSP00000080278.4		ENSMUSG00000029267
Ddx51	0.209448	-0.0427575	0.461653	1.92189	0.0915962	0.193096	-5.13781	ENSMUSP00000031478.5		ENSMUSG00000029504
Inip	-1.41625	-3.12109	0.288584	-1.9225	0.0915114	0.193096	-5.13694	ENSMUSP00000092673.4		ENSMUSG00000038544
Top3a	-0.40236	-0.886807	0.082087	-1.9221	0.0915669	0.193096	-5.13751	ENSMUSP00000099729.3		ENSMUSG00000002814
Ash2l	-0.316755	-0.6985	0.0649903	-1.92025	0.0918271	0.193462	-5.14019	ENSMUSP00000132546.2		ENSMUSG00000031575
Rnf169	-0.495183	-1.09213	0.101761	-1.91973	0.0919004	0.193496	-5.14095	ENSMUSP00000079631.3		ENSMUSG00000058761
Nmral1	1.54148	-0.321506	3.40448	1.91486	0.0925885	0.194823	-5.14799	ENSMUSP00000112754.1		ENSMUSG00000063445
Polr2k	1.25062	-0.261465	2.7627	1.91407	0.0927009	0.194938	-5.14914	ENSMUSP00000136975.1		ENSMUSG00000045996
Cdc34	0.414505	-0.0870746	0.916085	1.91248	0.0929257	0.19518	-5.15142	ENSMUSP00000128806.1		ENSMUSG00000020307
Dock6	0.222323	-0.0467091	0.491354	1.91244	0.0929318	0.19518	-5.15149	ENSMUSP00000034728.7		ENSMUSG00000032198
Eml4	0.899038	-0.19059	1.98866	1.90945	0.0933586	0.195755	-5.15581	ENSMUSP00000094528.4		ENSMUSG00000032624
Hdgf	-0.589915	-1.30476	0.124933	-1.90978	0.0933111	0.195755	-5.15533	ENSMUSP00000005017.8		ENSMUSG00000004897
Lrwd1	0.21798	-0.0462632	0.482223	1.90907	0.0934133	0.195755	-5.15636	ENSMUSP00000006301.4		ENSMUSG00000029703
Vprbp	0.271697	-0.0576933	0.601088	1.9089	0.0934376	0.195755	-5.15661	ENSMUSP00000123865.1		ENSMUSG00000040325
Lemd3	0.235668	-0.050128	0.521463	1.90833	0.0935193	0.195804	-5.15743	ENSMUSP00000113103.1		ENSMUSG00000048661
Gm8797	0.355947	-0.0761374	0.788032	1.90645	0.0937884	0.196106	-5.16014	ENSMUSP00000141419.1		ENSMUSG00000103034
Smarca5	-0.210352	-0.465746	0.0450405	-1.9061	0.0938377	0.196106	-5.16064	ENSMUSP00000044361.8		ENSMUSG00000031715
Trappc8	0.972585	-0.207958	2.15313	1.90657	0.0937702	0.196106	-5.15996	ENSMUSP00000025177.6		ENSMUSG00000033382
Arid5b	-0.25268	-0.560344	0.0549836	-1.90065	0.0946238	0.197626	-5.16851	ENSMUSP00000020106.6		ENSMUSG00000019947
Kdm2b	0.2055	-0.0448257	0.455826	1.89983	0.0947431	0.197753	-5.16969	ENSMUSP00000083376.4		ENSMUSG00000029475
Pitpnb	0.918157	-0.201639	2.03795	1.89752	0.0950784	0.198085	-5.17302	ENSMUSP00000083835.4		ENSMUSG00000050017
Prph	0.26738	-0.0587075	0.593468	1.89759	0.0950679	0.198085	-5.17292	ENSMUSP00000024249.3		ENSMUSG00000023484
Taf2	-0.38924	-0.863893	0.0854135	-1.89779	0.0950386	0.198085	-5.17263	ENSMUSP00000043733.7		ENSMUSG00000037343
Gtf2i	0.270178	-0.0596767	0.600032	1.89555	0.0953653	0.19856	-5.17586	ENSMUSP00000134035.1		ENSMUSG00000060261
2810004N23Rik	-0.301775	-0.670661	0.0671112	-1.89321	0.0957071	0.198677	-5.17923	ENSMUSP00000034465.7		ENSMUSG00000031984
Cep78	0.263575	-0.0584639	0.585614	1.8941	0.0955763	0.198677	-5.17794	ENSMUSP00000037596.7		ENSMUSG00000041491
Clk3	0.215083	-0.0476923	0.477857	1.89422	0.09556	0.198677	-5.17778	ENSMUSP00000067341.6		ENSMUSG00000032316
Luc7l2	-0.393078	-0.873595	0.0874405	-1.89311	0.0957213	0.198677	-5.17937	ENSMUSP00000055254.4		ENSMUSG00000029823
Ptk2	-0.37389	-0.831041	0.083261	-1.89275	0.0957752	0.198677	-5.1799	ENSMUSP00000105663.2		ENSMUSG00000022607
Rrn3	0.903613	-0.200702	2.00793	1.89364	0.0956441	0.198677	-5.17861	ENSMUSP00000023363.6		ENSMUSG00000022682
Fibp	0.482695	-0.108072	1.07346	1.89088	0.0960482	0.198932	-5.18258	ENSMUSP00000025847.5		ENSMUSG00000024911
Kcmf1	0.744405	-0.166423	1.65523	1.89139	0.095974	0.198932	-5.18185	ENSMUSP00000144910.1		ENSMUSG00000055239
Zfp553	-1.03507	-2.30202	0.231866	-1.8907	0.0960746	0.198932	-5.18284	ENSMUSP00000101919.3		ENSMUSG00000045598
Fnbp4	-0.21718	-0.483104	0.048744	-1.89004	0.0961725	0.199012	-5.1838	ENSMUSP00000013759.5		ENSMUSG00000008200
Thoc3	-0.26816	-0.597089	0.0607691	-1.88669	0.0966664	0.199912	-5.18862	ENSMUSP00000026990.5		ENSMUSG00000025872
Pak2	0.277682	-0.0636533	0.619018	1.88267	0.0972613	0.201019	-5.19439	ENSMUSP00000023467.7		ENSMUSG00000022781
Nol12	-0.30146	-0.672176	0.0692556	-1.8819	0.097376	0.201132	-5.1955	ENSMUSP00000116103.1		ENSMUSG00000033099
Hist4h4	0.422542	-0.0973908	0.942476	1.88075	0.0975476	0.201364	-5.19716	ENSMUSP00000136357.1		ENSMUSG00000096010
Arhgap35	0.271425	-0.0631518	0.606002	1.87742	0.0980445	0.201931	-5.20193	ENSMUSP00000127379.1		ENSMUSG00000058230
Ddx18	-0.215828	-0.481888	0.0502327	-1.87731	0.0980621	0.201931	-5.2021	ENSMUSP00000001724.5		ENSMUSG00000001674
Kif3b	-0.303658	-0.677783	0.0704678	-1.87834	0.0979068	0.201931	-5.20061	ENSMUSP00000028977.6		ENSMUSG00000027475
Mapre1	1.32514	-0.307973	2.95826	1.87782	0.0979852	0.201931	-5.20136	ENSMUSP00000028981.8		ENSMUSG00000027479
1110037F02Rik	-0.26506	-0.591941	0.0618214	-1.87656	0.0981742	0.202039	-5.20318	ENSMUSP00000058078.6		ENSMUSG00000040720
Mrpl11	0.302755	-0.0708836	0.676394	1.8752	0.098378	0.202335	-5.20512	ENSMUSP00000025836.4		ENSMUSG00000024902
Cops7a	0.67934	-0.159419	1.5181	1.87438	0.0985009	0.202464	-5.2063	ENSMUSP00000032220.8		ENSMUSG00000030127
Gja1	1.12981	-0.266083	2.5257	1.8731	0.0986937	0.202737	-5.20813	ENSMUSP00000064536.7		ENSMUSG00000050953
Ankrd17	0.665617	-0.158698	1.48993	1.8687	0.0993594	0.203856	-5.21445	ENSMUSP00000080587.6		ENSMUSG00000055204
Bdp1	-0.60533	-1.35486	0.144202	-1.869	0.0993133	0.203856	-5.21401	ENSMUSP00000038321.5		ENSMUSG00000049658
Tfpt	-0.932192	-2.08808	0.22369	-1.86638	0.0997121	0.204455	-5.21777	ENSMUSP00000123636.1		ENSMUSG00000006335
Cenpa	-2.08589	-4.67355	0.501768	-1.86549	0.0998476	0.204609	-5.21905	ENSMUSP00000143575.1		ENSMUSG00000029177
Nckap1	0.368928	-0.0889386	0.826794	1.86471	0.0999668	0.204729	-5.22017	ENSMUSP00000028386.5		ENSMUSG00000027002
Gmps	0.323557	-0.0781672	0.725282	1.86394	0.100085	0.204845	-5.22127	ENSMUSP00000029405.7		ENSMUSG00000027823
Gbf1	0.98131	-0.239386	2.20201	1.8604	0.100626	0.205828	-5.22633	ENSMUSP00000135062.1		ENSMUSG00000025224
H2afv	-0.41984	-0.942422	0.102742	-1.85925	0.100803	0.206022	-5.22798	ENSMUSP00000105359.2		ENSMUSG00000041126
Papd4	0.469505	-0.114977	1.05399	1.85899	0.100843	0.206022	-5.22835	ENSMUSP00000048124.5		ENSMUSG00000042167
Cct7	0.210932	-0.0519985	0.473863	1.85656	0.101217	0.206661	-5.23182	ENSMUSP00000032078.6		ENSMUSG00000030007
Brd4	-0.264745	-0.594935	0.0654452	-1.85555	0.101374	0.206857	-5.23328	ENSMUSP00000113197.1		ENSMUSG00000024002
Cwc15	-0.281737	-0.63377	0.0702948	-1.85212	0.101904	0.207813	-5.23816	ENSMUSP00000004200.8		ENSMUSG00000004096
Gm7879	-0.405012	-0.911378	0.101353	-1.85103	0.102075	0.208036	-5.23973	ENSMUSP00000142767.1		ENSMUSG00000033036
Tsc2	0.872018	-0.219784	1.96382	1.84837	0.102489	0.208753	-5.24352	ENSMUSP00000094986.1		ENSMUSG00000002496
Tanc1	1.00502	-0.255193	2.26523	1.8456	0.102922	0.209509	-5.24747	ENSMUSP00000108187.1		ENSMUSG00000035168
Nefh	-0.298897	-0.67415	0.0763554	-1.84334	0.103278	0.210106	-5.25069	ENSMUSP00000091061.4		ENSMUSG00000020396
Tbl3	0.212033	-0.0542541	0.478319	1.84273	0.103375	0.210176	-5.25157	ENSMUSP00000120911.1		ENSMUSG00000040688
Rab11b	0.494007	-0.126778	1.11479	1.84162	0.103549	0.210405	-5.25315	ENSMUSP00000110021.4		ENSMUSG00000077450
Tcea3	0.584905	-0.150518	1.32033	1.84059	0.103712	0.210609	-5.25463	ENSMUSP00000099592.4		ENSMUSG00000001604
Aaas	-0.29951	-0.676296	0.077276	-1.83961	0.103868	0.210797	-5.25602	ENSMUSP00000044604.7		ENSMUSG00000036678
Shprh	0.855307	-0.22097	1.93158	1.8391	0.103947	0.210832	-5.25674	ENSMUSP00000125849.1		ENSMUSG00000090112
Vps35	0.852735	-0.220777	1.92625	1.83829	0.104075	0.210838	-5.25789	ENSMUSP00000034131.8		ENSMUSG00000031696
Zfp687	-0.435252	-0.983112	0.112607	-1.83857	0.104031	0.210838	-5.2575	ENSMUSP00000019482.1		ENSMUSG00000019338
Vbp1	1.31148	-0.34251	2.96547	1.835	0.104598	0.211771	-5.26258	ENSMUSP00000033540.5		ENSMUSG00000031197
Polr2i	0.363737	-0.0966786	0.824154	1.82829	0.105672	0.213817	-5.27212	ENSMUSP00000019882.9		ENSMUSG00000019738
Cep170b	-0.492525	-1.11661	0.13156	-1.82638	0.10598	0.214011	-5.27483	ENSMUSP00000137331.1		ENSMUSG00000072825
Hcfc1	-0.24504	-0.555509	0.0654292	-1.82653	0.105957	0.214011	-5.27463	ENSMUSP00000033761.6		ENSMUSG00000031386
Psmd3	0.289793	-0.0774601	0.657045	1.82612	0.106022	0.214011	-5.2752	ENSMUSP00000017365.8		ENSMUSG00000017221
Rrm1	0.422693	-0.112881	0.958266	1.82648	0.105965	0.214011	-5.2747	ENSMUSP00000033283.9		ENSMUSG00000030978
Knop1	-0.236012	-0.53553	0.0635048	-1.82356	0.106436	0.214589	-5.27884	ENSMUSP00000111984.2		ENSMUSG00000030980
Rfc4	0.178767	-0.0480539	0.405589	1.82395	0.106373	0.214589	-5.27829	ENSMUSP00000023598.8		ENSMUSG00000022881
Rpl24	0.343317	-0.092914	0.779549	1.82132	0.106799	0.215193	-5.28202	ENSMUSP00000023269.4		ENSMUSG00000098274
Dhx36	0.619467	-0.167992	1.40693	1.82053	0.106928	0.215324	-5.28314	ENSMUSP00000029336.4		ENSMUSG00000027770
Anapc5	0.22743	-0.0623422	0.517202	1.81635	0.10761	0.216569	-5.28908	ENSMUSP00000143169.1		ENSMUSG00000029472
Pus7	0.333093	-0.0917741	0.757959	1.81435	0.107938	0.2171	-5.29191	ENSMUSP00000123129.1		ENSMUSG00000057541
Dhtkd1	1.16956	-0.324485	2.6636	1.81162	0.108387	0.217872	-5.29578	ENSMUSP00000092769.2		ENSMUSG00000025815
Txnl1	0.302362	-0.0843276	0.689053	1.80956	0.108727	0.218425	-5.29869	ENSMUSP00000025476.2		ENSMUSG00000024583
Alg2	1.34747	-0.37639	3.07134	1.80895	0.108828	0.218499	-5.29956	ENSMUSP00000043580.2		ENSMUSG00000039740
Rpl11	-0.558805	-1.27474	0.157125	-1.80633	0.109262	0.219238	-5.30326	ENSMUSP00000099595.4		ENSMUSG00000059291
Kif5b	0.271518	-0.0765332	0.619568	1.80536	0.109423	0.219432	-5.30464	ENSMUSP00000025083.7		ENSMUSG00000006740
Aldh4a1	-0.336985	-0.769433	0.0954632	-1.80337	0.109755	0.219835	-5.30745	ENSMUSP00000043821.9		ENSMUSG00000028737
Kifc5b	0.273583	-0.0774704	0.624635	1.80353	0.109727	0.219835	-5.30722	ENSMUSP00000077984.4		ENSMUSG00000024301
Pck2	0.71422	-0.202898	1.63134	1.80225	0.109941	0.220078	-5.30903	ENSMUSP00000038555.3		ENSMUSG00000040618
Eed	-0.277525	-0.634543	0.0794927	-1.79896	0.110493	0.22092	-5.31369	ENSMUSP00000102853.1		ENSMUSG00000030619
Psmd11	0.20702	-0.0592687	0.473309	1.79915	0.11046	0.22092	-5.31341	ENSMUSP00000133571.1		ENSMUSG00000017428
Rab3gap2	1.06532	-0.306575	2.43721	1.79708	0.110808	0.221419	-5.31633	ENSMUSP00000141608.1		ENSMUSG00000039318
Qk	0.1879	-0.054352	0.430152	1.79501	0.111156	0.221984	-5.31925	ENSMUSP00000046740.7		ENSMUSG00000062078
Mcm3ap	-0.198605	-0.455	0.0577902	-1.79262	0.111561	0.222659	-5.32262	ENSMUSP00000125960.1		ENSMUSG00000001150
Rps21	1.32089	-0.386477	3.02826	1.79039	0.111939	0.223281	-5.32577	ENSMUSP00000058432.6		ENSMUSG00000039001
Eif2b2	0.370103	-0.108592	0.848797	1.78925	0.112132	0.223535	-5.32737	ENSMUSP00000004910.5		ENSMUSG00000004788
Myl12b	1.19147	-0.350352	2.73329	1.78837	0.112283	0.223572	-5.32862	ENSMUSP00000042364.8		ENSMUSG00000034868
Pdzd11	-0.30299	-0.695068	0.0890879	-1.7884	0.112278	0.223572	-5.32858	ENSMUSP00000051068.6		ENSMUSG00000015668
Ncl	0.196885	-0.0582014	0.451971	1.78621	0.112651	0.224171	-5.33165	ENSMUSP00000027438.6		ENSMUSG00000026234
Rnf20	-0.323885	-0.743703	0.0959329	-1.78541	0.112788	0.224312	-5.33278	ENSMUSP00000128546.1		ENSMUSG00000028309
N4bp1	0.332475	-0.0987669	0.763717	1.78421	0.112993	0.224588	-5.33447	ENSMUSP00000034074.7		ENSMUSG00000031652
Mybbp1a	0.176665	-0.0528019	0.406132	1.78172	0.113422	0.225271	-5.33798	ENSMUSP00000044827.5		ENSMUSG00000040463
Pkn1	0.731683	-0.218837	1.6822	1.78143	0.11347	0.225271	-5.33838	ENSMUSP00000005616.8		ENSMUSG00000057672
Ppwd1	0.227167	-0.0683291	0.522664	1.77911	0.113871	0.225675	-5.34165	ENSMUSP00000022226.4		ENSMUSG00000021713
Stau1	0.18123	-0.0545141	0.416974	1.77909	0.113875	0.225675	-5.34168	ENSMUSP00000104861.2		ENSMUSG00000039536
Zpr1	1.10529	-0.332244	2.54281	1.77937	0.113826	0.225675	-5.34128	ENSMUSP00000117725.1		ENSMUSG00000032078
Fam98a	-1.22706	-2.82407	0.36995	-1.77814	0.114038	0.225866	-5.34301	ENSMUSP00000108126.3		ENSMUSG00000002017
Asna1	0.251405	-0.0759422	0.578752	1.77735	0.114175	0.226004	-5.34412	ENSMUSP00000065337.8		ENSMUSG00000052456
Hnrnph2	0.481042	-0.146379	1.10846	1.77432	0.1147	0.226778	-5.34837	ENSMUSP00000108829.1		ENSMUSG00000045427
Mrps25	0.30095	-0.0915668	0.693467	1.77437	0.114692	0.226778	-5.34831	ENSMUSP00000114402.1		ENSMUSG00000014551
Dppa4	-0.207045	-0.477247	0.063157	-1.77331	0.114876	0.226994	-5.3498	ENSMUSP00000093749.1		ENSMUSG00000058550
Exosc3	-0.35305	-0.814528	0.108428	-1.77049	0.115368	0.227831	-5.35375	ENSMUSP00000030003.3		ENSMUSG00000028322
Myo1d	-0.26163	-0.603842	0.080582	-1.7693	0.115577	0.228111	-5.35543	ENSMUSP00000037819.7		ENSMUSG00000035441
Ppp4r2	0.680458	-0.209887	1.5708	1.76869	0.115683	0.228187	-5.35628	ENSMUSP00000066314.4		ENSMUSG00000052144
Gcat	1.12476	-0.348622	2.59814	1.76666	0.11604	0.22871	-5.35913	ENSMUSP00000131649.1		ENSMUSG00000006378
Sec63	-0.518005	-1.19666	0.160655	-1.7664	0.116084	0.22871	-5.35948	ENSMUSP00000019937.4		ENSMUSG00000019802
Mpc2	1.75585	-0.546298	4.05799	1.76507	0.116319	0.229039	-5.36135	ENSMUSP00000027853.5		ENSMUSG00000026568
Lrpprc	0.26123	-0.0814652	0.603925	1.7641	0.11649	0.229242	-5.36271	ENSMUSP00000107927.2		ENSMUSG00000024120
Pibf1	0.24727	-0.0772721	0.571812	1.76323	0.116644	0.229277	-5.36393	ENSMUSP00000022650.7		ENSMUSG00000022064
Tbk1	0.567322	-0.177281	1.31193	1.76325	0.116641	0.229277	-5.36391	ENSMUSP00000020316.2		ENSMUSG00000020115
Kdm5c	1.02445	-0.320559	2.36945	1.76268	0.116741	0.229334	-5.3647	ENSMUSP00000108207.2		ENSMUSG00000025332
Dnm2	0.326895	-0.10284	0.75663	1.76042	0.117141	0.229987	-5.36787	ENSMUSP00000134243.1		ENSMUSG00000033335
Bclaf1	0.20923	-0.0659675	0.484427	1.75949	0.117305	0.230175	-5.36916	ENSMUSP00000140623.1		ENSMUSG00000037608
Cntrl	1.36283	-0.430621	3.15628	1.75857	0.117469	0.230362	-5.37045	ENSMUSP00000108655.2		ENSMUSG00000057110
Cul2	0.31714	-0.100873	0.735153	1.75578	0.117967	0.231103	-5.37436	ENSMUSP00000125403.1		ENSMUSG00000024231
Mllt4	0.24402	-0.0776759	0.565716	1.75545	0.118025	0.231103	-5.37482	ENSMUSP00000122447.1		ENSMUSG00000068036
Mtch2	0.471785	-0.150231	1.0938	1.7553	0.118053	0.231103	-5.37503	ENSMUSP00000121851.1		ENSMUSG00000027282
Fam98c	1.09535	-0.349213	2.53991	1.75479	0.118144	0.231147	-5.37574	ENSMUSP00000131477.1		ENSMUSG00000030590
Ep300	-0.235225	-0.545565	0.0751154	-1.7541	0.118267	0.231255	-5.37671	ENSMUSP00000066789.4		ENSMUSG00000055024
Zswim1	-0.47717	-1.10735	0.153006	-1.75234	0.118581	0.231734	-5.37915	ENSMUSP00000017908.2		ENSMUSG00000017764
Eif3g	0.391522	-0.125764	0.908809	1.7516	0.118715	0.231862	-5.3802	ENSMUSP00000004206.8		ENSMUSG00000070319
Dock7	0.234682	-0.0755483	0.544913	1.75067	0.118882	0.232053	-5.38149	ENSMUSP00000145604.1		ENSMUSG00000028556
Elf3	0.273203	-0.0882103	0.634615	1.7494	0.11911	0.232068	-5.38326	ENSMUSP00000139769.1		ENSMUSG00000003051
Sf3b3	0.230102	-0.0743471	0.534552	1.7491	0.119164	0.232068	-5.38369	ENSMUSP00000045073.5		ENSMUSG00000033732
Stk24	0.221307	-0.071492	0.514107	1.74918	0.11915	0.232068	-5.38357	ENSMUSP00000078746.7		ENSMUSG00000063410
Ybx1	0.27427	-0.0885316	0.637072	1.74951	0.11909	0.232068	-5.38311	ENSMUSP00000078589.6		ENSMUSG00000028639
Nqo1	0.618665	-0.201009	1.43834	1.74672	0.119594	0.232771	-5.38701	ENSMUSP00000003947.8		ENSMUSG00000003849
Ing5	-0.302	-0.702581	0.0985814	-1.74471	0.119957	0.233341	-5.3898	ENSMUSP00000140498.1		ENSMUSG00000026283
Fam175a	1.00987	-0.330263	2.34999	1.74391	0.120102	0.233489	-5.39092	ENSMUSP00000143465.1		ENSMUSG00000035234
Cebpg	-0.867185	-2.01933	0.284962	-1.74186	0.120476	0.233993	-5.39378	ENSMUSP00000118588.1		ENSMUSG00000056216
Thyn1	-1.04569	-2.43511	0.343726	-1.74172	0.1205	0.233993	-5.39397	ENSMUSP00000037614.8		ENSMUSG00000035443
Setd8	0.902628	-0.297463	2.10272	1.74061	0.120702	0.234197	-5.39551	ENSMUSP00000143207.1		ENSMUSG00000049327
Upf2	0.330635	-0.109019	0.770289	1.74039	0.120744	0.234197	-5.39583	ENSMUSP00000058375.6		ENSMUSG00000043241
Ankrd11	-0.892247	-2.0794	0.294905	-1.73935	0.120933	0.234429	-5.39727	ENSMUSP00000095939.5		ENSMUSG00000035569
Aimp1	0.364125	-0.121296	0.849546	1.73596	0.121553	0.235496	-5.40199	ENSMUSP00000029663.6		ENSMUSG00000028029
Plod2	-0.201928	-0.471329	0.0674742	-1.73462	0.121801	0.23584	-5.40386	ENSMUSP00000068611.7		ENSMUSG00000032374
Ppil1	0.256025	-0.0861542	0.598204	1.73156	0.122364	0.236796	-5.40811	ENSMUSP00000024802.8		ENSMUSG00000024007
Eef1b2	1.98363	-0.67083	4.63809	1.72939	0.122765	0.237436	-5.41113	ENSMUSP00000140895.1		ENSMUSG00000025967
St5	0.532157	-0.180192	1.24451	1.72884	0.122867	0.237496	-5.41189	ENSMUSP00000078264.1		ENSMUSG00000031024
Mrps2	0.38698	-0.13155	0.90551	1.72712	0.123186	0.237977	-5.41428	ENSMUSP00000036725.3		ENSMUSG00000035772
Ccnh	1.20732	-0.412952	2.82759	1.72442	0.12369	0.238539	-5.41802	ENSMUSP00000022030.4		ENSMUSG00000021548
Cep68	0.58448	-0.199821	1.36878	1.72463	0.123651	0.238539	-5.41774	ENSMUSP00000125113.1		ENSMUSG00000044066
Rpl14	0.218908	-0.0747916	0.512607	1.72491	0.123598	0.238539	-5.41734	ENSMUSP00000131489.1		ENSMUSG00000025794
Acsl1	0.440503	-0.151924	1.03293	1.72077	0.124373	0.239583	-5.42309	ENSMUSP00000106001.1		ENSMUSG00000018796
Gnpnat1	0.93767	-0.323262	2.1986	1.72094	0.12434	0.239583	-5.42284	ENSMUSP00000042860.7		ENSMUSG00000037722
Wrn	0.517297	-0.179094	1.21369	1.71908	0.12469	0.240057	-5.42543	ENSMUSP00000033991.6		ENSMUSG00000031583
Herc2	0.172195	-0.0597534	0.404143	1.71806	0.124882	0.240289	-5.42684	ENSMUSP00000145997.1		ENSMUSG00000030451
Clasp1	1.4386	-0.499843	3.37703	1.71749	0.124988	0.240356	-5.42762	ENSMUSP00000128089.2		ENSMUSG00000064302
Myo6	0.919177	-0.320886	2.15924	1.71539	0.125384	0.240981	-5.43053	ENSMUSP00000108891.1		ENSMUSG00000033577
2700029M09Rik	1.46298	-0.511826	3.43778	1.71444	0.125565	0.241053	-5.43185	ENSMUSP00000047235.8		ENSMUSG00000038005
Snx6	-0.870907	-2.04642	0.304608	-1.71456	0.125542	0.241053	-5.43169	ENSMUSP00000005798.8		ENSMUSG00000005656
Net1	1.42106	-0.499232	3.34136	1.71259	0.125915	0.241588	-5.43441	ENSMUSP00000097529.4		ENSMUSG00000021215
Cops2	0.380752	-0.135515	0.89702	1.70677	0.127023	0.243246	-5.44244	ENSMUSP00000028635.5		ENSMUSG00000027206
Pelo	0.38018	-0.135383	0.895743	1.70654	0.127068	0.243246	-5.44277	ENSMUSP00000104849.3		ENSMUSG00000042275
Sh3gl1	0.321142	-0.11411	0.756395	1.70751	0.126881	0.243246	-5.44142	ENSMUSP00000003268.9		ENSMUSG00000003200
Tor2a	0.259852	-0.0924209	0.612126	1.70709	0.126963	0.243246	-5.44201	ENSMUSP00000009707.7		ENSMUSG00000009563
Pkp4	0.441723	-0.157501	1.04095	1.70596	0.127178	0.243255	-5.44356	ENSMUSP00000129836.1		ENSMUSG00000026991
Tfeb	0.282842	-0.100895	0.66658	1.70576	0.127217	0.243255	-5.44384	ENSMUSP00000108913.1		ENSMUSG00000023990
Fam50a	1.02827	-0.367689	2.42423	1.70468	0.127424	0.243514	-5.44534	ENSMUSP00000109797.1		ENSMUSG00000001962
Cdc23	-0.237097	-0.559078	0.0848832	-1.70414	0.127528	0.243573	-5.44608	ENSMUSP00000122420.1		ENSMUSG00000024370
Psmf1	1.00546	-0.361492	2.37241	1.70223	0.127894	0.244135	-5.44871	ENSMUSP00000105495.1		ENSMUSG00000032869
2310036O22Rik	0.677052	-0.244336	1.59844	1.70054	0.12822	0.244618	-5.45104	ENSMUSP00000044129.8		ENSMUSG00000041203
Abhd11	1.03945	-0.376247	2.45515	1.69919	0.128481	0.24484	-5.4529	ENSMUSP00000043041.8		ENSMUSG00000040532
Ccdc61	0.360868	-0.130516	0.852251	1.69955	0.128411	0.24484	-5.4524	ENSMUSP00000096377.3		ENSMUSG00000074358
Coil	-0.212333	-0.502288	0.0776226	-1.6947	0.129351	0.246081	-5.45908	ENSMUSP00000103530.3		ENSMUSG00000033983
Eif2s2	0.242745	-0.0886731	0.574163	1.69505	0.129284	0.246081	-5.45861	ENSMUSP00000128257.1		ENSMUSG00000074656
Mrps9	1.02496	-0.374164	2.42409	1.69535	0.129225	0.246081	-5.45819	ENSMUSP00000056855.8		ENSMUSG00000060679
Rab5a	0.31301	-0.114901	0.740921	1.69283	0.129716	0.246636	-5.46166	ENSMUSP00000017975.5		ENSMUSG00000017831
Taf7	-0.381575	-0.90334	0.14019	-1.69244	0.129792	0.246641	-5.4622	ENSMUSP00000065645.4		ENSMUSG00000051316
Cpsf2	-0.206498	-0.489415	0.0764195	-1.68913	0.130439	0.247731	-5.46674	ENSMUSP00000047797.8		ENSMUSG00000041781
Cdh1	0.2662	-0.0988127	0.631213	1.68775	0.13071	0.248107	-5.46864	ENSMUSP00000132112.1		ENSMUSG00000000303
Smc1a	-0.153895	-0.36511	0.0573201	-1.68619	0.131016	0.248547	-5.47078	ENSMUSP00000044645.5		ENSMUSG00000041133
Eif4a1	0.276935	-0.103565	0.657435	1.68435	0.13138	0.249098	-5.47332	ENSMUSP00000127034.2		ENSMUSG00000059796
Rbx1	1.19467	-0.447673	2.83701	1.68342	0.131564	0.249306	-5.47459	ENSMUSP00000023036.5		ENSMUSG00000022400
Cep97	0.765845	-0.287497	1.81919	1.6826	0.131726	0.249474	-5.47572	ENSMUSP00000023270.7		ENSMUSG00000022604
Ndufv2	0.568723	-0.214606	1.35205	1.68021	0.132198	0.250227	-5.47898	ENSMUSP00000121557.1		ENSMUSG00000024099
Rnmt	0.746585	-0.282175	1.77535	1.67947	0.132345	0.250365	-5.48	ENSMUSP00000009679.4		ENSMUSG00000009535
Kank2	1.23472	-0.467601	2.93704	1.67855	0.132528	0.250507	-5.48126	ENSMUSP00000034717.5		ENSMUSG00000032194
Nmt2	0.282512	-0.107037	0.672062	1.67835	0.132569	0.250507	-5.48154	ENSMUSP00000080600.6		ENSMUSG00000026643
Psmc4	0.196735	-0.074677	0.468147	1.67749	0.13274	0.250689	-5.48271	ENSMUSP00000032824.9		ENSMUSG00000030603
Celf1	0.398435	-0.151842	0.948712	1.67565	0.133106	0.251241	-5.48523	ENSMUSP00000107075.1		ENSMUSG00000005506
Lrif1	-0.21317	-0.507652	0.0813116	-1.67524	0.13319	0.251258	-5.4858	ENSMUSP00000096346.2		ENSMUSG00000056260
Ilf2	-0.218793	-0.521156	0.0835711	-1.6746	0.133317	0.251353	-5.48668	ENSMUSP00000001042.8		ENSMUSG00000001016
Ilk	-0.900273	-2.14469	0.34414	-1.67424	0.133389	0.251353	-5.48717	ENSMUSP00000130341.1		ENSMUSG00000030890
Rabgap1	0.35125	-0.134657	0.837157	1.6729	0.133657	0.251576	-5.489	ENSMUSP00000108542.1		ENSMUSG00000035437
Twf2	0.371758	-0.14244	0.885955	1.67316	0.133605	0.251576	-5.48864	ENSMUSP00000024047.5		ENSMUSG00000023277
Polr2c	0.157345	-0.0604891	0.375179	1.67161	0.133916	0.251924	-5.49076	ENSMUSP00000105147.3		ENSMUSG00000031783
Smchd1	-0.16367	-0.390901	0.0635615	-1.6669	0.134866	0.253475	-5.49721	ENSMUSP00000121835.1		ENSMUSG00000024054
Ybx3	0.366457	-0.142351	0.875266	1.66678	0.134891	0.253475	-5.49737	ENSMUSP00000032309.6		ENSMUSG00000030189
Rpl7	0.26447	-0.103184	0.632124	1.66474	0.135304	0.254109	-5.50016	ENSMUSP00000071616.6		ENSMUSG00000043716
Ipo9	0.338097	-0.132429	0.808624	1.6629	0.135677	0.254527	-5.50267	ENSMUSP00000036093.7		ENSMUSG00000041879
Sars	0.466523	-0.182594	1.11564	1.66325	0.135605	0.254527	-5.50218	ENSMUSP00000120879.1		ENSMUSG00000068739
Rab7	1.24274	-0.487776	2.97325	1.66193	0.135874	0.254755	-5.50399	ENSMUSP00000109230.3		ENSMUSG00000079477
Eri1	0.91749	-0.360762	2.19574	1.66109	0.136046	0.254934	-5.50513	ENSMUSP00000033927.6		ENSMUSG00000031527
Aco2	0.171082	-0.0675119	0.409677	1.65941	0.136388	0.255435	-5.50742	ENSMUSP00000023116.6		ENSMUSG00000022477
Eif4h	0.210095	-0.0831296	0.50332	1.65815	0.136646	0.255776	-5.50914	ENSMUSP00000048833.9		ENSMUSG00000040731
Hibadh	-0.7966	-1.90942	0.316222	-1.65662	0.136959	0.25622	-5.51122	ENSMUSP00000031788.8		ENSMUSG00000029776
Ttc14	-0.41757	-1.00167	0.16653	-1.65444	0.137408	0.256916	-5.51419	ENSMUSP00000112450.3		ENSMUSG00000027677
Dnajb12	-0.371345	-0.891042	0.148352	-1.65362	0.137576	0.257088	-5.51531	ENSMUSP00000122056.1		ENSMUSG00000020109
Hnrnpul1	0.301127	-0.120437	0.722692	1.65308	0.137687	0.257153	-5.51604	ENSMUSP00000146263.1		ENSMUSG00000040725
Gtf2ird1	-0.331105	-0.794797	0.132587	-1.65251	0.137804	0.25723	-5.51682	ENSMUSP00000143897.1		ENSMUSG00000023079
Chek2	0.910558	-0.365298	2.18641	1.65164	0.137985	0.257264	-5.51801	ENSMUSP00000066679.1		ENSMUSG00000029521
Copz1	0.195662	-0.0785492	0.469874	1.65131	0.138052	0.257264	-5.51844	ENSMUSP00000097738.3		ENSMUSG00000060992
Ilf3	-0.199955	-0.480163	0.0802526	-1.65143	0.138027	0.257264	-5.51828	ENSMUSP00000065770.4		ENSMUSG00000032178
Uqcrq	-0.265062	-0.636734	0.106609	-1.65043	0.138234	0.257462	-5.51964	ENSMUSP00000104649.3		ENSMUSG00000044894
Cherp	-0.207627	-0.499065	0.0838103	-1.64872	0.138588	0.257979	-5.52197	ENSMUSP00000078469.4		ENSMUSG00000052488
Melk	0.277035	-0.112192	0.666262	1.64717	0.13891	0.258435	-5.52407	ENSMUSP00000043806.5		ENSMUSG00000035683
Fanci	0.41115	-0.166781	0.989081	1.64639	0.139073	0.258595	-5.52514	ENSMUSP00000044931.6		ENSMUSG00000039187
Pcgf1	-0.26303	-0.63316	0.1071	-1.6446	0.139446	0.259147	-5.52757	ENSMUSP00000135291.1		ENSMUSG00000069678
Grb2	1.16586	-0.475879	2.8076	1.64343	0.13969	0.259458	-5.52916	ENSMUSP00000102104.1		ENSMUSG00000059923
Pds5b	0.171315	-0.0700096	0.41264	1.64286	0.139808	0.259533	-5.52992	ENSMUSP00000016569.4		ENSMUSG00000034021
Hnrnpll	0.27693	-0.11351	0.66737	1.64144	0.140106	0.259944	-5.53185	ENSMUSP00000139372.1		ENSMUSG00000024095
Mis18a	1.04956	-0.431211	2.53034	1.64032	0.140341	0.260237	-5.53337	ENSMUSP00000097150.4		ENSMUSG00000022978
Dhrs1	0.765417	-0.316667	1.8475	1.63699	0.141041	0.26128	-5.53789	ENSMUSP00000002403.8		ENSMUSG00000002332
Kpna1	-0.351415	-0.848353	0.145523	-1.63654	0.141136	0.26128	-5.53849	ENSMUSP00000004054.6		ENSMUSG00000022905
Ofd1	0.848148	-0.35111	2.0474	1.63669	0.141103	0.26128	-5.53828	ENSMUSP00000041744.8		ENSMUSG00000040586
Atrx	-0.192692	-0.46531	0.0799252	-1.63576	0.141301	0.261441	-5.53955	ENSMUSP00000109203.1		ENSMUSG00000031229
Nono	0.194497	-0.0808115	0.469807	1.63494	0.141473	0.261474	-5.54066	ENSMUSP00000033673.6		ENSMUSG00000031311
Pms1	0.980842	-0.407442	2.36913	1.63504	0.141452	0.261474	-5.54052	ENSMUSP00000027267.7		ENSMUSG00000026098
Nfrkb	-0.200082	-0.483368	0.0832026	-1.63453	0.141559	0.26149	-5.54121	ENSMUSP00000083341.5		ENSMUSG00000042185
Atp5c1	0.315225	-0.13158	0.76203	1.63272	0.141944	0.262056	-5.54366	ENSMUSP00000026887.7		ENSMUSG00000025781
Dnaja1	0.228815	-0.0956341	0.553264	1.6321	0.142075	0.262155	-5.5445	ENSMUSP00000129730.1		ENSMUSG00000028410
Gm10031	0.210602	-0.0894255	0.510631	1.62446	0.143704	0.26487	-5.55481	ENSMUSP00000140515.1		ENSMUSG00000101523
Mrps31	1.08181	-0.459334	2.62295	1.62449	0.143699	0.26487	-5.55478	ENSMUSP00000033934.3		ENSMUSG00000031533
Rpl36	0.262362	-0.111495	0.63622	1.62407	0.143788	0.264882	-5.55535	ENSMUSP00000079340.5		ENSMUSG00000057863
Nacc1	0.30929	-0.131578	0.750158	1.62355	0.1439	0.264942	-5.55605	ENSMUSP00000001975.4		ENSMUSG00000001910
Ibtk	0.249718	-0.106792	0.606227	1.62101	0.144445	0.265796	-5.55947	ENSMUSP00000041145.8		ENSMUSG00000035941
Nab2	0.88599	-0.379454	2.15143	1.62029	0.1446	0.265796	-5.56043	ENSMUSP00000096761.3		ENSMUSG00000025402
Thoc7	-0.230772	-0.56032	0.0987746	-1.6206	0.144535	0.265796	-5.56003	ENSMUSP00000065819.8		ENSMUSG00000053453
Cenpq	0.203802	-0.0875453	0.49515	1.61885	0.144912	0.26608	-5.56238	ENSMUSP00000084353.3		ENSMUSG00000023919
Exosc9	-0.180448	-0.438387	0.0774915	-1.61898	0.144883	0.26608	-5.5622	ENSMUSP00000143326.1		ENSMUSG00000027714
Ttll12	0.856757	-0.369011	2.08253	1.61755	0.145193	0.26645	-5.56413	ENSMUSP00000016901.3		ENSMUSG00000016757
Ambra1	0.5939	-0.260043	1.44784	1.60951	0.146943	0.269202	-5.57494	ENSMUSP00000097299.3		ENSMUSG00000040506
Gak	0.920878	-0.403024	2.24478	1.60973	0.146893	0.269202	-5.57464	ENSMUSP00000036705.8		ENSMUSG00000062234
Nol9	0.198052	-0.0867737	0.482879	1.60919	0.147011	0.269202	-5.57536	ENSMUSP00000099486.3		ENSMUSG00000028948
Nufip2	0.818828	-0.35815	1.9958	1.61002	0.14683	0.269202	-5.57425	ENSMUSP00000098365.4		ENSMUSG00000037857
Arl1	0.26726	-0.117445	0.651965	1.60773	0.147331	0.269641	-5.57732	ENSMUSP00000111942.2		ENSMUSG00000060904
Acot9	0.187278	-0.0827985	0.457353	1.60475	0.147987	0.270694	-5.58133	ENSMUSP00000026324.9		ENSMUSG00000025287
Vim	-0.181152	-0.442568	0.0802633	-1.60369	0.148221	0.270975	-5.58275	ENSMUSP00000028062.2		ENSMUSG00000026728
Mlf2	-0.299443	-0.7321	0.133215	-1.60169	0.148664	0.271527	-5.58544	ENSMUSP00000135920.1		ENSMUSG00000030120
Top2a	-0.157018	-0.383953	0.069918	-1.60123	0.148764	0.271527	-5.58604	ENSMUSP00000068896.7		ENSMUSG00000020914
Zfc3h1	0.287448	-0.127909	0.702804	1.60157	0.14869	0.271527	-5.58559	ENSMUSP00000044069.8		ENSMUSG00000034163
Tex9	-0.477652	-1.16901	0.213701	-1.5989	0.149282	0.272324	-5.58917	ENSMUSP00000139026.1		ENSMUSG00000090626
2700049A03Rik	0.62393	-0.280505	1.52836	1.59649	0.149816	0.272709	-5.59239	ENSMUSP00000044701.8		ENSMUSG00000034601
2700060E02Rik	-0.153647	-0.376283	0.0689879	-1.59713	0.149675	0.272709	-5.59154	ENSMUSP00000022341.5		ENSMUSG00000021807
Ercc1	-0.218752	-0.535825	0.09832	-1.59662	0.149787	0.272709	-5.59221	ENSMUSP00000003645.2		ENSMUSG00000003549
Rpl22l1	0.32357	-0.145207	0.792347	1.59739	0.149617	0.272709	-5.59119	ENSMUSP00000141510.1		ENSMUSG00000039221
Arglu1	-0.941895	-2.30882	0.425035	-1.59465	0.150228	0.273173	-5.59485	ENSMUSP00000039493.8		ENSMUSG00000040459
Nme4	-0.449153	-1.101	0.202692	-1.59462	0.150233	0.273173	-5.59489	ENSMUSP00000025007.5		ENSMUSG00000024177
Daxx	-0.26377	-0.646767	0.119227	-1.59382	0.150414	0.273354	-5.59596	ENSMUSP00000133552.1		ENSMUSG00000002307
Gemin4	0.622525	-0.281807	1.52686	1.59308	0.150578	0.273506	-5.59695	ENSMUSP00000099558.4		ENSMUSG00000049396
Tcea1	0.239462	-0.108481	0.587406	1.59271	0.150661	0.273508	-5.59744	ENSMUSP00000080266.7		ENSMUSG00000033813
Hnrnpa0	-0.214202	-0.525706	0.0973012	-1.59136	0.150963	0.273762	-5.59924	ENSMUSP00000007980.6		ENSMUSG00000007836
Nkx2-9	-1.27964	-3.14024	0.58097	-1.59162	0.150905	0.273762	-5.59889	ENSMUSP00000072425.5		ENSMUSG00000058669
Bzw2	0.281495	-0.127968	0.690958	1.59098	0.151049	0.273772	-5.59976	ENSMUSP00000020856.4		ENSMUSG00000020547
Rala	0.543928	-0.248008	1.33586	1.5895	0.151382	0.274228	-5.60173	ENSMUSP00000009003.7		ENSMUSG00000008859
Phc1	-0.794945	-1.9535	0.363614	-1.58791	0.151738	0.274578	-5.60384	ENSMUSP00000123911.1		ENSMUSG00000040669
Rps28	-0.491007	-1.20652	0.224508	-1.5881	0.151697	0.274578	-5.6036	ENSMUSP00000134240.1		ENSMUSG00000067288
Katnb1	0.393137	-0.181198	0.967473	1.58411	0.152596	0.275983	-5.60891	ENSMUSP00000034239.7		ENSMUSG00000031787
Sumo1	-0.262678	-0.646864	0.121509	-1.5823	0.153008	0.276579	-5.61133	ENSMUSP00000088935.2		ENSMUSG00000026021
Dync1li2	0.5953	-0.276615	1.46721	1.58005	0.15352	0.277243	-5.61432	ENSMUSP00000045480.6		ENSMUSG00000035770
Snd1	0.177833	-0.0826466	0.438312	1.57996	0.15354	0.277243	-5.61444	ENSMUSP00000001460.6		ENSMUSG00000001424
Mrpl46	0.67345	-0.313363	1.66026	1.57935	0.153679	0.277346	-5.61525	ENSMUSP00000032841.5		ENSMUSG00000030612
Orc4	0.194912	-0.0908741	0.480699	1.57836	0.153905	0.277457	-5.61657	ENSMUSP00000028098.4		ENSMUSG00000026761
Rcc2	0.154842	-0.0721683	0.381853	1.57853	0.153867	0.277457	-5.61635	ENSMUSP00000071163.2		ENSMUSG00000040945
Smek1	0.337433	-0.15754	0.832405	1.57766	0.154064	0.277596	-5.6175	ENSMUSP00000129654.1		ENSMUSG00000041846
Nop9	0.221315	-0.103537	0.546167	1.57664	0.154297	0.277867	-5.61885	ENSMUSP00000019441.8		ENSMUSG00000019297
Ass1	0.227658	-0.10674	0.562055	1.57553	0.154553	0.278178	-5.62033	ENSMUSP00000099904.4		ENSMUSG00000076441
Hnrnpl	-0.163577	-0.403984	0.0768292	-1.57465	0.154753	0.278391	-5.62149	ENSMUSP00000134734.1		ENSMUSG00000015165
Aebp2	-0.25487	-0.630103	0.120363	-1.5719	0.155386	0.279294	-5.62515	ENSMUSP00000084896.4		ENSMUSG00000030232
Epm2aip1	0.67134	-0.317138	1.65982	1.57175	0.155421	0.279294	-5.62535	ENSMUSP00000120245.1		ENSMUSG00000046785
Aip	0.530573	-0.251261	1.31241	1.5705	0.155708	0.279661	-5.627	ENSMUSP00000137847.1		ENSMUSG00000097319
Sohlh2	0.360295	-0.172638	0.893228	1.56457	0.157083	0.281981	-5.63487	ENSMUSP00000029369.4		ENSMUSG00000027794
Rac1	0.426577	-0.20472	1.05788	1.56377	0.15727	0.282165	-5.63593	ENSMUSP00000079380.7		ENSMUSG00000001847
Ppp1ca	-0.23307	-0.578373	0.112233	-1.56205	0.15767	0.282734	-5.63821	ENSMUSP00000137997.1		ENSMUSG00000096994
Wtap	-0.249025	-0.618465	0.120415	-1.55994	0.158163	0.283466	-5.64099	ENSMUSP00000124205.1		ENSMUSG00000060475
Cbx2	-0.330742	-0.821621	0.160136	-1.55928	0.158317	0.283591	-5.64186	ENSMUSP00000026662.7		ENSMUSG00000025577
Kansl3	-0.204455	-0.508235	0.0993248	-1.55757	0.158719	0.284009	-5.64413	ENSMUSP00000010597.3		ENSMUSG00000010453
Pip4k2b	-0.530127	-1.31766	0.257402	-1.55784	0.158656	0.284009	-5.64377	ENSMUSP00000018691.8		ENSMUSG00000018547
Akap8	-0.480187	-1.19429	0.233913	-1.55618	0.159045	0.284291	-5.64596	ENSMUSP00000002699.5		ENSMUSG00000024045
Rab5c	0.692315	-0.337143	1.72177	1.55633	0.159008	0.284291	-5.64575	ENSMUSP00000102987.1		ENSMUSG00000019173
Spop	-0.82497	-2.053	0.403061	-1.55467	0.159401	0.284778	-5.64796	ENSMUSP00000103352.2		ENSMUSG00000057522
Phf6	0.919318	-0.452489	2.29112	1.55089	0.160293	0.285615	-5.65294	ENSMUSP00000130358.1		ENSMUSG00000025626
Prpf4	-0.139308	-0.347108	0.068493	-1.55144	0.160162	0.285615	-5.65221	ENSMUSP00000081572.3		ENSMUSG00000066148
Rbm17	-0.308425	-0.768589	0.151739	-1.55112	0.160239	0.285615	-5.65263	ENSMUSP00000041831.5		ENSMUSG00000037197
Utrn	-0.190972	-0.475815	0.0938703	-1.55158	0.16013	0.285615	-5.65203	ENSMUSP00000076093.4		ENSMUSG00000019820
Xpot	0.541675	-0.266524	1.34987	1.55106	0.160253	0.285615	-5.65271	ENSMUSP00000043488.7		ENSMUSG00000034667
Snrpd1	0.232453	-0.114873	0.579778	1.54883	0.160781	0.286332	-5.65564	ENSMUSP00000002551.3		ENSMUSG00000002477
Dnajc7	0.166002	-0.0822571	0.414262	1.54745	0.16111	0.28663	-5.65747	ENSMUSP00000014339.8		ENSMUSG00000014195
Ppan	-0.174618	-0.435811	0.086576	-1.54715	0.16118	0.28663	-5.65785	ENSMUSP00000004203.5		ENSMUSG00000004100
Prkar2a	1.36628	-0.677533	3.41009	1.54706	0.161203	0.28663	-5.65798	ENSMUSP00000141869.1		ENSMUSG00000032601
Mpp1	0.23155	-0.115944	0.579044	1.54207	0.162394	0.288429	-5.66453	ENSMUSP00000109725.1		ENSMUSG00000031402
Preb	-0.225903	-0.565071	0.113266	-1.54139	0.162557	0.288429	-5.66543	ENSMUSP00000144263.1		ENSMUSG00000045302
Ubfd1	-1.01747	-2.54426	0.509322	-1.54223	0.162356	0.288429	-5.66433	ENSMUSP00000033158.4		ENSMUSG00000030870
Zfp825	-0.45403	-1.13557	0.227509	-1.54171	0.162481	0.288429	-5.66502	ENSMUSP00000073973.6		ENSMUSG00000069208
Med27	0.248752	-0.124861	0.622366	1.54082	0.162693	0.288489	-5.66618	ENSMUSP00000028139.4		ENSMUSG00000026799
Polr2g	0.27085	-0.136028	0.677728	1.54054	0.162761	0.288489	-5.66655	ENSMUSP00000093980.3		ENSMUSG00000071662
Mrpl17	0.571795	-0.28789	1.43148	1.53925	0.163072	0.288887	-5.66824	ENSMUSP00000117971.1		ENSMUSG00000030879
Psip1	-0.23686	-0.593097	0.119377	-1.53872	0.163198	0.28896	-5.66893	ENSMUSP00000030207.8		ENSMUSG00000028484
Fkbp5	0.261277	-0.131851	0.654406	1.53807	0.163356	0.289087	-5.66979	ENSMUSP00000136245.1		ENSMUSG00000024222
Capza1	0.385927	-0.195632	0.967487	1.53575	0.163917	0.289927	-5.67284	ENSMUSP00000102381.3		ENSMUSG00000070372
Snrnp70	-0.31416	-0.788009	0.159689	-1.53433	0.164259	0.29038	-5.67469	ENSMUSP00000074160.7		ENSMUSG00000063511
Ints7	0.252868	-0.128985	0.63472	1.53252	0.164699	0.291005	-5.67707	ENSMUSP00000036277.5		ENSMUSG00000037461
Tra2b	-0.455597	-1.14378	0.232588	-1.53209	0.164803	0.291036	-5.67763	ENSMUSP00000124846.1		ENSMUSG00000022858
Mrpl15	0.302673	-0.155058	0.760403	1.53028	0.165243	0.291529	-5.68	ENSMUSP00000115512.1		ENSMUSG00000033845
Vrk3	-0.176132	-0.442506	0.0902408	-1.53023	0.165255	0.291529	-5.68006	ENSMUSP00000002275.8		ENSMUSG00000002205
Cdk17	0.321885	-0.165254	0.809024	1.52917	0.165513	0.291567	-5.68145	ENSMUSP00000070355.7		ENSMUSG00000020015
Helz	0.718958	-0.36879	1.80671	1.52962	0.165404	0.291567	-5.68086	ENSMUSP00000102357.1		ENSMUSG00000020721
Rbpms	0.28317	-0.145404	0.711744	1.52908	0.165535	0.291567	-5.68157	ENSMUSP00000140387.1		ENSMUSG00000031586
Cars	0.7095	-0.365905	1.78491	1.52682	0.166086	0.292385	-5.68452	ENSMUSP00000101529.3		ENSMUSG00000010755
Nat10	0.148677	-0.0767737	0.374129	1.52616	0.166248	0.292516	-5.68538	ENSMUSP00000028608.6		ENSMUSG00000027185
Rnf213	0.73316	-0.381695	1.84802	1.52191	0.167292	0.294201	-5.69094	ENSMUSP00000115063.3		ENSMUSG00000070327
Psma4	0.844823	-0.440766	2.13041	1.5208	0.167566	0.294528	-5.69239	ENSMUSP00000034848.7		ENSMUSG00000032301
Aldoa	0.174535	-0.0913516	0.440422	1.51913	0.167978	0.294547	-5.69456	ENSMUSP00000101955.1		ENSMUSG00000030695
Gnl3l	0.270745	-0.141661	0.683151	1.5193	0.167935	0.294547	-5.69434	ENSMUSP00000108311.2		ENSMUSG00000025266
Mogs	0.433285	-0.226728	1.0933	1.51925	0.167948	0.294547	-5.6944	ENSMUSP00000032114.7		ENSMUSG00000030036
Phb	0.267095	-0.139607	0.673797	1.51984	0.167802	0.294547	-5.69364	ENSMUSP00000119603.1		ENSMUSG00000038845
Ptpn14	-0.264827	-0.668304	0.138649	-1.51898	0.168013	0.294547	-5.69475	ENSMUSP00000095051.2		ENSMUSG00000026604
Kdm6b	0.229025	-0.120009	0.578059	1.51853	0.168125	0.294591	-5.69534	ENSMUSP00000091620.4		ENSMUSG00000018476
Dicer1	-0.1803	-0.455944	0.0953442	-1.51375	0.169311	0.296441	-5.70156	ENSMUSP00000043676.6		ENSMUSG00000041415
Ndnl2	-0.16872	-0.426692	0.0892523	-1.51357	0.169357	0.296441	-5.70181	ENSMUSP00000091889.2		ENSMUSG00000070520
Acad11	-0.224662	-0.568285	0.11896	-1.51306	0.169482	0.296506	-5.70246	ENSMUSP00000043424.5		ENSMUSG00000090150
Gm10260	-0.219435	-0.555202	0.116332	-1.51243	0.169639	0.296627	-5.70328	ENSMUSP00000126892.2		ENSMUSG00000069117
Smc3	0.125748	-0.0667298	0.318225	1.51192	0.169768	0.296699	-5.70395	ENSMUSP00000025930.9		ENSMUSG00000024974
Pttg1	0.926105	-0.493325	2.34553	1.50992	0.170267	0.297415	-5.70654	ENSMUSP00000112841.1		ENSMUSG00000020415
Vasp	-0.390363	-0.988962	0.208237	-1.50917	0.170453	0.297588	-5.70751	ENSMUSP00000032561.8		ENSMUSG00000030403
Zfp644	-0.350498	-0.8883	0.187305	-1.50824	0.170688	0.297843	-5.70873	ENSMUSP00000108318.1		ENSMUSG00000049606
Adprh	0.292133	-0.156251	0.740516	1.50778	0.170803	0.297889	-5.70932	ENSMUSP00000002923.8		ENSMUSG00000002844
Hsd17b10	0.2524	-0.135473	0.640273	1.50594	0.171265	0.298541	-5.71171	ENSMUSP00000026289.3		ENSMUSG00000025260
Copa	0.235513	-0.126677	0.597702	1.50482	0.171546	0.298547	-5.71316	ENSMUSP00000118179.1		ENSMUSG00000026553
Cyth2	0.859217	-0.462309	2.18074	1.50465	0.17159	0.298547	-5.71339	ENSMUSP00000103357.1		ENSMUSG00000003269
Prdx5	0.17166	-0.0923642	0.435684	1.50464	0.171591	0.298547	-5.71339	ENSMUSP00000025904.5		ENSMUSG00000024953
Trmt1l	-0.156647	-0.397601	0.0843064	-1.50452	0.171623	0.298547	-5.71356	ENSMUSP00000068309.5		ENSMUSG00000053286
Dapk3	0.574935	-0.309798	1.45967	1.50388	0.171783	0.298671	-5.71438	ENSMUSP00000137333.1		ENSMUSG00000034974
Tceb3	0.65797	-0.355309	1.67125	1.50274	0.17207	0.299017	-5.71586	ENSMUSP00000030427.5		ENSMUSG00000028668
Prrc2a	0.766355	-0.415317	1.94803	1.50086	0.172546	0.299689	-5.71829	ENSMUSP00000025253.5		ENSMUSG00000024393
Gon4l	0.248335	-0.135118	0.631788	1.49876	0.173078	0.300458	-5.72101	ENSMUSP00000103122.2		ENSMUSG00000054199
Xrcc5	0.145375	-0.0792879	0.370038	1.4975	0.173399	0.300862	-5.72265	ENSMUSP00000027379.8		ENSMUSG00000026187
Ppp6r3	0.285457	-0.156996	0.727911	1.49308	0.174526	0.302662	-5.72836	ENSMUSP00000131084.1		ENSMUSG00000024908
Phf11d	-0.72525	-1.8501	0.3996	-1.49211	0.174774	0.302935	-5.72961	ENSMUSP00000092779.4		ENSMUSG00000068245
Fdps	-0.494847	-1.26255	0.272856	-1.49172	0.174875	0.302955	-5.73012	ENSMUSP00000142770.1		ENSMUSG00000059743
Nupl1	0.99355	-0.549335	2.53643	1.49027	0.175246	0.303442	-5.73199	ENSMUSP00000038716.6		ENSMUSG00000063895
Ylpm1	-0.20898	-0.533709	0.115749	-1.48933	0.175486	0.303702	-5.73319	ENSMUSP00000021670.8		ENSMUSG00000021244
Mad2l1	-0.934948	-2.3888	0.518902	-1.48825	0.175765	0.303872	-5.73459	ENSMUSP00000112304.1		ENSMUSG00000029910
Ppp1cc	-0.210932	-0.538904	0.117039	-1.48838	0.17573	0.303872	-5.73441	ENSMUSP00000083474.6		ENSMUSG00000004455
Phf20	-0.216138	-0.552361	0.120086	-1.48768	0.175911	0.303969	-5.73532	ENSMUSP00000043138.8		ENSMUSG00000038116
Ppa2	0.663665	-0.36914	1.69647	1.4871	0.176062	0.304075	-5.73607	ENSMUSP00000029644.9		ENSMUSG00000028013
Fbll1	0.339155	-0.190539	0.868849	1.48177	0.177439	0.306139	-5.74293	ENSMUSP00000128889.1		ENSMUSG00000051062
Mcph1	1.14662	-0.643758	2.937	1.48212	0.177349	0.306139	-5.74248	ENSMUSP00000037000.8		ENSMUSG00000039842
Gtf2h4	0.253177	-0.142657	0.649012	1.4802	0.177848	0.306531	-5.74495	ENSMUSP00000124335.1		ENSMUSG00000001524
Osgep	0.532963	-0.300154	1.36608	1.48047	0.177777	0.306531	-5.7446	ENSMUSP00000125155.1		ENSMUSG00000006289
Polr2e	0.177833	-0.100384	0.456049	1.47923	0.178099	0.306806	-5.74619	ENSMUSP00000004786.9		ENSMUSG00000004667
Wdr83	-0.44854	-1.15046	0.253376	-1.47885	0.178199	0.306822	-5.74668	ENSMUSP00000122127.1		ENSMUSG00000005150
Ncapg2	0.289372	-0.164128	0.742873	1.47668	0.178764	0.307638	-5.74946	ENSMUSP00000081889.3		ENSMUSG00000042029
Mgmt	-0.39136	-1.00568	0.222957	-1.47432	0.179382	0.308216	-5.75249	ENSMUSP00000080224.2		ENSMUSG00000054612
Ptges3	1.16724	-0.664701	2.99917	1.47454	0.179325	0.308216	-5.75221	ENSMUSP00000050292.7		ENSMUSG00000071072
Rbfa	0.7257	-0.413256	1.86466	1.47455	0.179323	0.308216	-5.75221	ENSMUSP00000025462.6		ENSMUSG00000024570
Srsf4	-0.416108	-1.06941	0.237196	-1.474	0.179465	0.308216	-5.7529	ENSMUSP00000061474.3		ENSMUSG00000028911
D15Ertd621e	1.46178	-0.837728	3.7613	1.47115	0.180216	0.309033	-5.75656	ENSMUSP00000036524.3		ENSMUSG00000037119
Mga	-0.173483	-0.446323	0.0993577	-1.47148	0.180127	0.309033	-5.75613	ENSMUSP00000043795.6		ENSMUSG00000033943
Spats2	0.252453	-0.144516	0.649421	1.47174	0.180059	0.309033	-5.7558	ENSMUSP00000070549.4		ENSMUSG00000051934
Aldh3a2	-0.191245	-0.492297	0.109807	-1.47014	0.180482	0.309073	-5.75786	ENSMUSP00000073764.7		ENSMUSG00000010025
Dstn	0.894763	-0.51366	2.30318	1.47022	0.180459	0.309073	-5.75774	ENSMUSP00000099461.3		ENSMUSG00000015932
Gigyf2	0.177333	-0.101841	0.456506	1.47001	0.180514	0.309073	-5.75801	ENSMUSP00000134077.1		ENSMUSG00000048000
Pspc1	-0.163635	-0.421368	0.0940975	-1.46932	0.180698	0.309231	-5.7589	ENSMUSP00000022507.5		ENSMUSG00000021938
Eefsec	0.609753	-0.351416	1.57092	1.46812	0.181013	0.309613	-5.76043	ENSMUSP00000131207.1		ENSMUSG00000033216
Actg1	-0.143335	-0.369599	0.082929	-1.46604	0.181565	0.310085	-5.7631	ENSMUSP00000101822.4		ENSMUSG00000062825
Cpsf3	-0.250632	-0.646174	0.144909	-1.4664	0.181468	0.310085	-5.76263	ENSMUSP00000068148.8		ENSMUSG00000054309
Zbtb14	0.787415	-0.45536	2.03019	1.46629	0.181498	0.310085	-5.76278	ENSMUSP00000108296.2		ENSMUSG00000049672
Mtpap	0.711917	-0.414638	1.83847	1.46246	0.182513	0.311547	-5.76766	ENSMUSP00000025077.6		ENSMUSG00000024234
Oard1	0.640748	-0.373753	1.65525	1.46165	0.182731	0.31176	-5.7687	ENSMUSP00000130802.1		ENSMUSG00000040771
Zfp148	0.150193	-0.087837	0.388222	1.46024	0.183105	0.312241	-5.77049	ENSMUSP00000126338.1		ENSMUSG00000022811
Rheb	1.16584	-0.684168	3.01585	1.45839	0.183601	0.312779	-5.77286	ENSMUSP00000030787.8		ENSMUSG00000028945
Rnh1	0.934787	-0.548595	2.41817	1.45837	0.183606	0.312779	-5.77288	ENSMUSP00000133061.1		ENSMUSG00000038650
Cbfb	0.23055	-0.135538	0.596638	1.45743	0.183858	0.312892	-5.77408	ENSMUSP00000105019.1		ENSMUSG00000031885
Ckap4	-0.215087	-0.556581	0.126406	-1.45761	0.183809	0.312892	-5.77385	ENSMUSP00000130304.1		ENSMUSG00000046841
Dlg1	0.34757	-0.205556	0.900696	1.45421	0.184722	0.314205	-5.77818	ENSMUSP00000023454.5		ENSMUSG00000022770
Tbp	-0.22776	-0.590472	0.134952	-1.45319	0.184995	0.314511	-5.77947	ENSMUSP00000114471.1		ENSMUSG00000014767
Trim26	0.214955	-0.127513	0.557423	1.45256	0.185165	0.31464	-5.78027	ENSMUSP00000136651.1		ENSMUSG00000024457
Slc25a31	-0.397238	-1.03108	0.236606	-1.45036	0.185759	0.315492	-5.78307	ENSMUSP00000088723.6		ENSMUSG00000069041
Fmr1	0.199625	-0.119264	0.518514	1.44871	0.186205	0.316089	-5.78516	ENSMUSP00000110301.1		ENSMUSG00000000838
Dgcr8	-0.6487	-1.68662	0.389221	-1.4464	0.186834	0.316397	-5.7881	ENSMUSP00000144454.1		ENSMUSG00000106687
Mut	0.154142	-0.0923959	0.400681	1.44692	0.18669	0.316397	-5.78744	ENSMUSP00000130941.2		ENSMUSG00000023921
Nsmce4a	-0.19758	-0.513587	0.118427	-1.44695	0.186683	0.316397	-5.7874	ENSMUSP00000125300.1		ENSMUSG00000040331
Rbm26	0.709433	-0.425669	1.84453	1.44639	0.186836	0.316397	-5.78812	ENSMUSP00000128197.1		ENSMUSG00000022119
Rpf1	0.176272	-0.105779	0.458324	1.44632	0.186855	0.316397	-5.78821	ENSMUSP00000029838.6		ENSMUSG00000028187
Fdxr	0.951175	-0.571349	2.4737	1.44579	0.187	0.316483	-5.78888	ENSMUSP00000021078.2		ENSMUSG00000018861
Glrx3	0.214135	-0.128836	0.557106	1.4449	0.18724	0.316642	-5.79	ENSMUSP00000066621.6		ENSMUSG00000031068
Osbpl1a	0.8248	-0.496386	2.14599	1.44475	0.187282	0.316642	-5.79019	ENSMUSP00000113914.1		ENSMUSG00000044252
Grk6	0.29805	-0.179493	0.775593	1.44439	0.18738	0.31665	-5.79065	ENSMUSP00000001115.8		ENSMUSG00000074886
Acot8	0.383537	-0.231535	0.99861	1.44308	0.187737	0.317095	-5.79231	ENSMUSP00000017451.6		ENSMUSG00000017307
H2afy2	0.16964	-0.102816	0.442096	1.44092	0.188327	0.317773	-5.79504	ENSMUSP00000020283.4		ENSMUSG00000020086
Rdh13	-0.249482	-0.650125	0.15116	-1.44109	0.18828	0.317773	-5.79483	ENSMUSP00000113433.1		ENSMUSG00000008435
[truncated: 1,374 more rows]
